# Supplementary material for: Data on photovoltaic power forecasting models for Mediterranean climate
Source: Data Brief. 2016 May 4;7:1639–42. doi: 10.1016/j.dib.2016.04.063 (PMC4872680; doi:10.1016/j.dib.2016.04.063)
Supplement: Supplementary file 2 — Supplementary material [file mmc2.zip › 03 File1.xlsx]

## Sheet: Data 05032012_31122013 
Time Frame	Date	Ta (°C)	Tm (°C)	I3 (W/m2)	I15 (W/m2)	P (kW)
16	3/5/12 4:55 PM	13.009	12.05	52.4662	53.0754	6.49513
17	3/5/12 5:55 PM	11.807	8.4975	10.4093	10.9458	0.00755
18	3/5/12 6:55 PM	10.325	5.68283	0	0	0
19	3/5/12 7:55 PM	9.662	4.66883	0	0	0
20	3/5/12 8:55 PM	8.91367	3.82117	0	0	0
21	3/5/12 9:45 PM	8.046	2.9654	0	0	0
22	0	0	0	0	0	0
23	0	0	0	0	0	0
24	0	0	0	0	0	0
1	0	0	0	0	0	0
2	0	0	0	0	0	0
3	3/6/12 3:55 AM	4.9	1.3	0	0	0
4	3/6/12 4:55 AM	4.7055	1.42467	0	0	0
5	3/6/12 5:55 AM	4.75	1.219	22.0898	25.6098	14.7526
6	3/6/12 6:55 AM	5.07867	2.00317	153.428	186.608	127.163
7	3/6/12 7:55 AM	7.105	5.85967	323.214	399.023	302.456
8	3/6/12 8:55 AM	10.76	16.7475	537.306	627.385	504.226
9	3/6/12 9:55 AM	14.979	27.1082	444.553	545.266	409.702
10	3/6/12 10:55 AM	16.5053	33.0907	575.426	645.615	521.752
11	3/6/12 11:55 AM	17.6642	35.3667	391.636	452.452	379.094
12	3/6/12 12:55 PM	17.6632	28.595	414.145	529.15	352.519
13	3/6/12 1:55 PM	17.5715	26.7293	560.708	646.945	519.792
14	3/6/12 2:55 PM	17.8142	31.2818	276.143	299.549	240.608
15	3/6/12 3:55 PM	16.5412	22.9533	156.121	164.141	135.164
16	3/6/12 4:15 PM	15.5	17.8935	15.9197	16.897	12.9743
17	3/6/12 5:57 PM	13.1795	10.3637	0	0	0
18	3/6/12 6:57 PM	11.9885	7.48117	0	0	0
19	3/6/12 7:57 PM	11.634	8.02517	0	0	0
20	3/6/12 8:57 PM	10.9335	6.30233	0	0	0
21	3/6/12 9:47 PM	10.4874	5.7132	0	0	0
22	0	0	0	0	0	0
23	0	0	0	0	0	0
24	0	0	0	0	0	0
1	0	0	0	0	0	0
2	0	0	0	0	0	0
3	0	0	0	0	0	0
4	3/7/12 4:56 AM	8.14783	4.32467	0	0	0
5	3/7/12 5:56 AM	8.31567	4.75183	24.3632	26.273	16.8221
6	3/7/12 6:54 AM	8.35025	4.32625	155.542	181.415	139.225
7	3/7/12 7:54 AM	9.85167	7.80417	309.453	375.967	293.939
8	3/7/12 8:54 AM	11.9027	14.0887	548.431	645.985	511.927
9	3/7/12 9:54 AM	14.1315	24.8095	639.572	709.907	571.005
10	3/7/12 10:54 AM	15.5738	29.0105	706.186	781.528	639.306
11	3/7/12 11:54 AM	17.0028	38.7622	370.655	301.144	335.825
12	3/7/12 12:54 PM	17.189	28.0927	159.399	167.025	142.994
13	3/7/12 1:54 PM	15.3955	17.72	68.9765	65.6335	59.6363
14	3/7/12 2:54 PM	13.755	13.9347	40.4793	43.4498	33.8896
15	3/7/12 3:54 PM	13.1552	11.5782	18.6363	17.8307	13.9818
16	3/7/12 4:54 PM	13.0543	11.6288	3.06	3.4775	2.54673
17	3/7/12 5:54 PM	12.7678	11.0117	0	0	0
18	3/7/12 6:54 PM	12.1913	9.52033	0	0	0
19	3/7/12 7:54 PM	11.6358	8.02667	0	0	0
20	3/7/12 8:54 PM	11.3523	8.10733	0	0	0
21	3/7/12 9:54 PM	11.0363	8.1895	0	0	0
22	0	0	0	0	0	0
23	0	0	0	0	0	0
24	0	0	0	0	0	0
1	0	0	0	0	0	0
2	0	0	0	0	0	0
3	0	0	0	0	0	0
4	3/8/12 4:54 AM	11.3793	9.66833	0	0	0
5	3/8/12 5:54 AM	11.0953	10.0697	0	0	0
6	3/8/12 6:54 AM	10.7895	10.2212	2.2565	2.10967	0.887717
7	3/8/12 7:54 AM	10.2325	9.82783	102.251	101.396	79.2255
8	3/8/12 8:54 AM	10.9755	10.1035	259.331	285.285	237.023
9	3/8/12 9:54 AM	12.1695	14.539	440.147	425.286	379.453
10	3/8/12 10:54 AM	14.3608	20.8185	575.029	610.366	504.77
11	3/8/12 11:54 AM	15.6775	25.1848	537.845	662.119	469.198
12	3/8/12 12:54 PM	17.3585	30.1278	496.697	531.148	435.145
13	3/8/12 1:54 PM	18.5287	30.0815	446.441	473.349	393.272
14	3/8/12 2:54 PM	18.39	28.9023	198.591	234.553	182.729
15	3/8/12 3:54 PM	17.1285	22.2518	164.466	159.296	124.52
16	3/8/12 4:54 PM	15.825	17.3283	48.3398	47.7755	36.7556
17	3/8/12 5:54 PM	14.7057	14.3127	0	0	0
18	3/8/12 6:54 PM	13.4825	10.811	0	0	0
19	3/8/12 7:54 PM	13.0522	10.3433	0	0	0
20	3/8/12 8:54 PM	13.1517	11.2067	0	0	0
21	3/8/12 9:54 PM	12.6948	10.0132	0	0	0
22	0	0	0	0	0	0
23	0	0	0	0	0	0
24	0	0	0	0	0	0
1	0	0	0	0	0	0
2	0	0	0	0	0	0
3	0	0	0	0	0	0
4	3/9/12 4:54 AM	10.6404	6.2986	0	0	0
5	3/9/12 5:54 AM	9.65883	5.18883	24.0592	49.6625	18.7491
6	3/9/12 6:54 AM	9.9115	5.77983	156.26	216.975	143.588
7	3/9/12 7:54 AM	12.3213	11.2857	207.948	232.999	182.649
8	3/9/12 8:54 AM	13.9715	16.463	369.837	405.05	346.036
9	3/9/12 9:54 AM	16.2988	24.4485	309.979	316.317	289.479
10	3/9/12 10:54 AM	17.3887	27.9847	331.279	325.785	302.025
11	3/9/12 11:54 AM	18.0563	28.632	413.37	412.908	386.088
12	3/9/12 12:54 PM	19.1408	34.0327	238.932	244.823	217.437
13	3/9/12 1:54 PM	16.7548	21.8067	129.11	111.16	118.677
14	3/9/12 2:54 PM	15.5428	16.5947	155.747	151.59	137.577
15	3/9/12 3:54 PM	15.4233	16.3762	86.9823	86.895	76.6741
16	3/9/12 4:54 PM	14.9515	15.1	11.5192	11.617	8.9002
17	3/9/12 5:54 PM	13.6045	12.4515	0	0	0
18	3/9/12 6:54 PM	12.8815	11.5965	0	0	0
19	3/9/12 7:54 PM	12.8312	11.0743	0	0	0
20	3/9/12 8:54 PM	12.9715	10.8885	0	0	0
21	3/9/12 9:54 PM	12.7688	10.862	0	0	0
22	0	0	0	0	0	0
23	0	0	0	0	0	0
24	0	0	0	0	0	0
1	0	0	0	0	0	0
2	0	0	0	0	0	0
3	0	0	0	0	0	0
4	3/10/12 4:54 AM	11.4327	9.9784	0	0	0
5	3/10/12 5:54 AM	11.5508	10.7593	8.27967	8.25617	5.09958
6	3/10/12 6:54 AM	11.519	10.7143	44.6452	45.188	34.3466
7	3/10/12 7:54 AM	11.9343	11.511	131.193	131.881	111.16
8	3/10/12 8:54 AM	12.7843	13.293	305.107	314.821	271.724
9	3/10/12 9:54 AM	13.8058	16.5353	297.664	303.051	274.62
10	3/10/12 10:54 AM	14.3532	17.2073	269.127	266.697	245.236
11	3/10/12 11:54 AM	13.9308	16.0868	240.944	242.593	225.776
12	3/10/12 12:54 PM	13.5868	15.6057	329.479	334.111	295.298
13	3/10/12 1:54 PM	13.9785	16.4025	329.229	344.752	305.801
14	3/10/12 2:54 PM	14.2255	17.2732	167.085	174.094	148.757
15	3/10/12 3:54 PM	13.556	14.7125	63.4935	63.4817	52.8145
16	3/10/12 4:54 PM	12.8723	12.7727	14.282	14.2952	10.2069
17	3/10/12 5:54 PM	12.4868	11.7348	0	0	0
18	3/10/12 6:54 PM	12.2467	11.1448	0	0	0
19	3/10/12 7:54 PM	11.8112	10.6832	0	0	0
20	3/10/12 8:54 PM	11.31	9.65517	0	0	0
21	3/10/12 9:44 PM	11.2742	9.4468	0	0	0
22	0	0	0	0	0	0
23	0	0	0	0	0	0
24	0	0	0	0	0	0
1	0	0	0	0	0	0
2	0	0	0	0	0	0
3	0	0	0	0	0	0
4	3/11/12 4:54 AM	11.496	10.0622	0	0	0
5	3/11/12 5:54 AM	11.2763	9.78333	13.9328	14.2152	8.6707
6	3/11/12 6:54 AM	11.2915	9.93433	115.403	118.307	98.5217
7	3/11/12 7:54 AM	12.1778	12.641	215.197	224.788	182.705
8	3/11/12 8:54 AM	13.1243	14.67	254.57	282.118	231.346
9	3/11/12 9:54 AM	13.153	15.0738	290.77	324.094	265.022
10	3/11/12 10:54 AM	13.1975	15.312	401.504	441.247	356.903
11	3/11/12 11:54 AM	13.6948	17.548	350.726	368.259	323.972
12	3/11/12 12:54 PM	13.668	16.7833	431.343	474.93	389.583
13	3/11/12 1:54 PM	13.6173	17.164	491.049	530.04	442.882
14	3/11/12 2:54 PM	13.9433	18.123	375.825	401.153	321.936
15	3/11/12 3:54 PM	13.8328	16.093	174.312	176.796	140.021
16	3/11/12 4:54 PM	13.1853	13.55	23.2328	24.0675	16.8367
17	3/11/12 5:54 PM	11.9663	10.2818	0	0	0
18	3/11/12 6:54 PM	11.1155	8.86633	0	0	0
19	3/11/12 7:54 PM	11.1585	9.159	0	0	0
20	3/11/12 8:54 PM	11.2788	9.521	0	0	0
21	3/11/12 9:44 PM	10.7432	7.8714	0	0	0
22	0	0	0	0	0	0
23	0	0	0	0	0	0
24	0	0	0	0	0	0
1	0	0	0	0	0	0
2	0	0	0	0	0	0
3	0	0	0	0	0	0
4	3/12/12 4:54 AM	10.8665	9.9644	0	0	0.0018
5	3/12/12 5:54 AM	10.1412	9.2835	19.0667	26.0928	13.0178
6	3/12/12 6:54 AM	9.41767	8.44783	69.8897	73.4338	57.6887
7	3/12/12 7:54 AM	8.883	8.6405	131.494	132.499	108.934
8	3/12/12 8:54 AM	9.42817	9.72017	201.592	225.233	160.755
9	3/12/12 9:54 AM	10.1013	10.9713	587.193	594.457	485.988
10	3/12/12 10:54 AM	11.9702	17.8592	807.916	763.522	719.134
11	3/12/12 11:54 AM	12.3582	20.2385	787.243	665.342	746.141
12	3/12/12 12:54 PM	12.622	19.967	725.224	806.468	633.834
13	3/12/12 1:54 PM	12.737	19.1573	584.812	639.839	528.641
14	3/12/12 2:54 PM	12.7097	17.9317	419.007	438.944	355.949
15	3/12/12 3:54 PM	12.5493	15.138	180.409	181.115	127.8
16	3/12/12 4:54 PM	11.5447	11.816	34.5623	35.2323	21.7974
17	3/12/12 5:54 PM	10.5455	9.31417	0	0	0.0166167
18	3/12/12 6:54 PM	9.7825	7.76483	0	0	0
19	3/12/12 7:54 PM	9.82333	7.76067	0	0	0
20	3/12/12 8:54 PM	9.98817	8.16183	0	0	0
21	3/12/12 9:04 PM	9.8	7.577	0	0	0
22	0	0	0	0	0	0
23	0	0	0	0	0	0
24	0	0	0	0	0	0
1	0	0	0	0	0	0
2	0	0	0	0	0	0
3	3/13/12 3:59 AM	8.868	7.6	0	0.00966667	0.01945
4	3/13/12 4:59 AM	8.64083	7.13233	40.0835	68.5067	30.4091
5	3/13/12 5:59 AM	8.1605	5.856	213.056	264.064	177.416
6	3/13/12 6:59 AM	8.58017	6.438	456.446	533.112	401.251
7	3/13/12 7:59 AM	10.1853	11.157	624.829	727.923	576.667
8	3/13/12 8:59 AM	11.25	15.3022	728.288	840.241	676.714
9	3/13/12 9:59 AM	11.9567	18.1105	839.46	942.015	749.767
10	3/13/12 10:59 AM	12.1807	19.5497	830.661	919.994	732.805
11	3/13/12 11:59 AM	12.9923	21.7675	750.845	825.264	671.165
12	3/13/12 12:59 PM	13.1258	21.9037	622.299	672.106	552.402
13	3/13/12 1:59 PM	13.3978	20.5823	448.481	471.113	371.632
14	3/13/12 2:59 PM	13.5	18.3332	224.95	225.502	157.25
15	3/13/12 3:59 PM	13.1942	16.1865	37.3228	36.2043	19.9954
16	3/13/12 4:59 PM	12.5102	13.1128	0	0	0.0100667
17	3/13/12 5:59 PM	11.289	9.20933	0	0	0
18	3/13/12 6:59 PM	9.9825	6.29033	0	0	0
19	3/13/12 7:59 PM	9.12417	4.30183	0	0	0
20	3/13/12 8:59 PM	8.26833	3.031	0	0	0
21	3/13/12 9:49 PM	7.933	2.3816	0	0	0.0473
22	0	0	0	0	0	0
23	0	0	0	0	0	0
24	0	0	0	0	0	0
1	0	0	0	0	0	0
2	0	0	0	0	0	0
3	3/14/12 3:59 AM	5.423	0.007	40.4145	69.7345	30.4505
4	3/14/12 4:59 AM	4.81683	-0.6435	234.812	308.02	211.194
5	3/14/12 5:59 AM	4.82933	-0.642	454.819	538.271	406.483
6	3/14/12 6:59 AM	5.33833	-0.184167	634.184	741.102	576.335
7	3/14/12 7:59 AM	9.16083	8.06783	733.296	812.992	662.799
8	3/14/12 8:59 AM	13.5173	19.0395	775.989	901.329	660.425
9	3/14/12 9:59 AM	15.236	23.2475	758.394	857.248	641.892
10	3/14/12 10:59 AM	16.3632	26.279	490.111	686.864	462.49
11	3/14/12 11:59 AM	16.6552	26.5042	444.646	463.819	387.268
12	3/14/12 12:59 PM	16.8848	27.0997	288.104	331.591	252.593
13	3/14/12 1:59 PM	15.9982	21.5978	210.88	201.855	143.25
14	3/14/12 2:59 PM	15.751	19.8213	38.2618	36.3387	20.2161
15	3/14/12 3:59 PM	14.9847	16.9798	0	0	1.2753
16	3/14/12 4:59 PM	14.3995	15.1727	0	0	0
17	3/14/12 5:59 PM	13.0625	10.9697	0	0	0
18	3/14/12 6:59 PM	12.2553	9.06367	0	0	0
19	3/14/12 7:59 PM	11.097	7.392	0	0	0
20	3/14/12 8:59 PM	11.097	7.392	0.00966667	0	0.036
21	3/14/12 9:39 PM	11.097	7.392	39.822	42.3125	27.5638
22	0	0	0	0	0	0
23	0	0	0	0	0	0
24	0	0	0	0	0	0
1	0	0	0	0	0	0
2	0	0	0	0	0	0
3	3/15/12 3:59 AM	7.7	3	221.144	252.923	179.169
4	3/15/12 4:59 AM	7.59367	3.38333	439.588	542.73	399.878
5	3/15/12 5:59 AM	8.56	5.537	632.936	755.738	577.911
6	3/15/12 6:59 AM	8.65533	5.32267	769.365	872.693	683.189
7	3/15/12 7:59 AM	10.6663	10.4183	833.682	924.808	713.577
8	3/15/12 8:59 AM	13.5963	18.249	815.26	912.138	704.75
9	3/15/12 9:59 AM	15.1565	23.0407	726.582	743.921	623.783
10	3/15/12 10:59 AM	16.347	25.8118	618.961	662.3	536.415
11	3/15/12 11:59 AM	16.9868	27.9375	435.385	463.477	363.928
12	3/15/12 12:59 PM	17.0972	28.6782	228.948	227.023	160.875
13	3/15/12 1:59 PM	17.2832	26.045	40.9613	38.1978	22.0516
14	3/15/12 2:59 PM	16.9718	23.391	0	0	0.0729
15	3/15/12 3:59 PM	16.4535	20.1242	0	0	0
16	3/15/12 4:59 PM	15.1897	16.032	0	0	0
17	3/15/12 5:59 PM	13.6268	11.5882	0	0	0
18	3/15/12 6:59 PM	12.0732	8.20217	0	0	0
19	3/15/12 7:59 PM	11.2627	7.24083	0.0861667	0.146333	0.116667
20	3/15/12 8:59 PM	10.6117	7.26417	47.4762	81.6245	36.203
21	3/15/12 9:39 PM	9.93625	6.43575	259.632	332.071	223.634
22	0	0	0	0	0	0
23	0	0	0	0	0	0
24	0	0	0	0	0	0
1	0	0	0	0	0	0
2	0	0	0	0	0	0
3	3/16/12 3:59 AM	7.321	3.17	476.173	559.358	428.95
4	3/16/12 4:59 AM	7.11283	2.74483	656.578	768.443	591.743
5	3/16/12 5:59 AM	6.3295	1.1025	781.637	897.634	681.153
6	3/16/12 6:59 AM	6.90033	2.55217	846.112	947.507	716.138
7	3/16/12 7:59 AM	10.7572	10.9412	840.276	924.017	707.952
8	3/16/12 8:59 AM	14.6608	18.6022	771.203	831.353	639.879
9	3/16/12 9:59 AM	16.5378	27.4912	658.17	705.849	550.902
10	3/16/12 10:59 AM	17.8682	33.8602	166.803	160.296	103.577
11	3/16/12 11:59 AM	18.9458	35.3092	38.6704	36.6614	21.6085
12	3/16/12 12:59 PM	19.4512	37.5868	0	0	0.1085
13	3/16/12 1:59 PM	19.8492	39.278	0	0	0
14	3/16/12 2:39 PM	19.8	34.709	0	0	0
16	3/16/12 4:56 PM	17.3104	19.5216	0	0	0
17	3/16/12 5:57 PM	14.9474	12.5804	0	0	0
18	3/16/12 6:56 PM	12.0562	6.36225	0.338	0.472667	0.212017
19	3/16/12 7:56 PM	10.827	4.306	56.6508	77.9408	37.6254
20	3/16/12 8:56 PM	9.47733	2.47567	264.333	316.475	222.974
21	3/16/12 9:56 PM	8.49783	1.28683	467.589	558.283	420.526
22	0	0	0	0	0	0
23	0	0	0	0	0	0
24	0	0	0	0	0	0
1	0	0	0	0	0	0
2	0	0	0	0	0	0
3	0	0	0	0	0	0
4	3/17/12 4:56 AM	5.49133	-1.5555	636.5	742.559	575.175
5	3/17/12 5:56 AM	5.83783	-0.4255	764.199	871.164	672.471
6	3/17/12 6:56 AM	9.14917	4.39483	817.821	909.772	702.092
7	3/17/12 7:56 AM	12.8185	13.0732	731.766	890.367	648.974
8	3/17/12 8:56 AM	15.5373	21.6993	758.572	793.142	644.282
9	3/17/12 9:56 AM	17.359	32.2923	620.772	655.742	526.518
10	3/17/12 10:56 AM	18.9163	39.631	434.382	456.082	358.205
11	3/17/12 11:56 AM	19.434	43.1077	216.512	219.88	157.902
12	3/17/12 12:56 PM	20.3735	41.9052	39.6867	38.2427	23.3954
13	3/17/12 1:56 PM	20.5283	41.672	0	0	0.105467
14	3/17/12 2:56 PM	19.9428	36.2512	0	0	0
15	3/17/12 3:56 PM	19.4422	29.9947	0	0	0
16	3/17/12 4:56 PM	17.9647	22.016	0	0	0
17	3/17/12 5:56 PM	15.5407	13.5708	43.1835	43.2465	28.828
18	3/17/12 6:56 PM	13.3305	8.72067	102.497	104.754	80.9074
19	3/17/12 7:56 PM	12.1637	7.054	268.209	263.682	228.838
20	3/17/12 8:56 PM	11.3233	5.861	579.728	487.456	476.566
21	3/17/12 9:46 PM	10.8776	5.5376	768.791	868.217	677.151
6	3/18/12 6:56 AM	12.932	11.6478	825.959	923.521	708.464
7	3/18/12 7:51 AM	13.8673	14.7093	818.116	895.877	695.963
8	3/18/12 8:51 AM	15.439	19.7922	749.786	806.374	636.173
9	3/18/12 9:51 AM	17.5987	30.273	617.871	655.788	526.324
10	3/18/12 10:51 AM	18.5452	40.0757	430.676	449.651	356.107
11	3/18/12 11:51 AM	19.921	43.7273	215.097	215.933	159.662
12	3/18/12 12:51 PM	20.7563	44.262	39.782	37.9548	24.725
13	3/18/12 1:51 PM	21.0398	41.2945	0	0	0.0444833
14	3/18/12 2:51 PM	20.6655	36.8192	0	0	0
15	3/18/12 3:51 PM	19.9952	30.5648	0	0	0
16	3/18/12 4:51 PM	18.0168	22.063	0	0	0
17	3/18/12 5:51 PM	15.7187	14.1183	0	0	0
18	3/18/12 6:51 PM	13.7322	9.84117	0.216333	0.305333	0.1261
19	3/18/12 7:51 PM	12.7135	8.07467	35.4447	36.595	23.7879
20	3/18/12 8:51 PM	12.1988	8.081	103.483	106.117	84.6885
21	3/18/12 9:51 PM	11.7083	7.004	216.914	211.277	182.68
22	0	0	0	0	0	0
23	0	0	0	0	0	0
24	0	0	0	0	0	0
1	0	0	0	0	0	0
2	0	0	0	0	0	0
3	0	0	0	0	0	0
4	3/19/12 4:51 AM	13.114	10.802	459.082	360.035	363.372
5	3/19/12 5:51 AM	12.998	10.6628	747.486	800.65	650.794
6	3/19/12 6:51 AM	13.4877	11.6937	822.277	915.603	703.15
7	3/19/12 7:51 AM	14.7963	15.3942	818.466	893.158	687.542
8	3/19/12 8:51 AM	16.0092	18.7063	753.897	806.678	632.1
9	3/19/12 9:51 AM	18.1675	28.9815	619.411	650.036	521.653
10	3/19/12 10:51 AM	19.9033	41.9183	426.612	440.433	348.035
11	3/19/12 11:51 AM	21.0862	46.6473	237.403	239.208	175.786
12	3/19/12 12:51 PM	22.1912	47.645	43.4007	42.1955	26.9914
13	3/19/12 1:51 PM	22.7335	45.9622	0	0	0.1974
14	3/19/12 2:51 PM	22.9335	41.0555	0	0	0
15	3/19/12 3:51 PM	22.2878	33.3512	0	0	0
16	3/19/12 4:51 PM	20.5078	24.9803	0	0	0
17	3/19/12 5:51 PM	17.379	15.6987	0	0	0
18	3/19/12 6:51 PM	14.5058	9.622	0.549667	0.752333	0.431117
19	3/19/12 7:51 PM	12.8375	7.21717	68.6167	81.8695	47.3467
20	3/19/12 8:51 PM	11.9272	6.15	232.697	267.212	205.17
21	3/19/12 9:41 PM	12.4402	9.0632	451.437	521.511	411.47
22	0	0	0	0	0	0
23	0	0	0	0	0	0
24	0	0	0	0	0	0
1	0	0	0	0	0	0
2	0	0	0	0	0	0
3	0	0	0	0	0	0
4	3/20/12 4:51 AM	9.408	3.77317	619.775	709.679	551.758
5	3/20/12 5:51 AM	8.532	3.109	706.184	799.442	611.956
6	3/20/12 6:51 AM	8.94033	3.97483	776.532	864.721	656.496
7	3/20/12 7:51 AM	12.3068	12.66	749.008	811.399	622.493
8	3/20/12 8:51 AM	15.4643	24.2507	746.924	800.418	617.743
9	3/20/12 9:51 AM	17.708	35.3382	596.845	631.322	498.311
10	3/20/12 10:51 AM	18.9183	41.5002	432.202	450.773	354.105
11	3/20/12 11:51 AM	20.3543	43.8758	209.052	212.655	156.678
12	3/20/12 12:51 PM	21.321	41.5603	51.6331	49.4225	33.4195
13	3/20/12 1:31 PM	21.2093	36.567	0	0	0.1901
14	3/20/12 2:54 PM	20.9302	33.848	0	0	0
15	3/20/12 3:54 PM	20.9585	29.0545	0	0	0
16	3/20/12 4:54 PM	19.4952	22.0457	0	0	0
17	3/20/12 5:56 PM	17.0698	15.7364	0	0	0
18	3/20/12 6:56 PM	14.5067	10.8017	1.12833	1.05183	0.6519
19	3/20/12 7:56 PM	12.8802	7.54333	49.5595	52.1318	36.9402
20	3/20/12 8:56 PM	11.9527	7.31733	128.702	137.485	107.99
21	3/20/12 9:56 PM	11.591	8.82083	346.189	519.51	321.541
22	0	0	0	0	0	0
23	0	0	0	0	0	0
24	0	0	0	0	0	0
1	0	0	0	0	0	0
2	0	0	0	0	0	0
3	0	0	0	0	0	0
4	3/21/12 4:56 AM	11.5613	9.20167	611.647	711.836	555.432
5	3/21/12 5:56 AM	11.354	9.63633	760.845	864.912	662.289
6	3/21/12 6:56 AM	12.4503	11.1687	834.874	923.165	715.563
7	3/21/12 7:56 AM	13.2578	13.2733	826.689	901.748	706.256
8	3/21/12 8:51 AM	14.5087	17.0663	754.123	804.845	643.684
9	3/21/12 9:51 AM	16.0705	24.1897	617.224	654.62	524.521
10	3/21/12 10:51 AM	17.252	27.9648	428.126	445.8	352.393
11	3/21/12 11:51 AM	17.5265	29.4037	201.038	205.351	153.906
12	3/21/12 12:51 PM	17.7612	29.8452	34.1832	33.4787	22.2702
13	3/21/12 1:51 PM	17.8258	28.5507	0	0.00966667	0.1372
14	3/21/12 2:51 PM	17.5093	25.9797	0	0	0
15	3/21/12 3:51 PM	17.1153	21.8085	0	0	0
16	3/21/12 4:41 PM	15.841	17.2572	0	0	0
17	3/21/12 5:55 PM	13.903	12.4268	0	0	0
18	3/21/12 6:55 PM	12.5998	9.97317	1.315	1.54967	0.86275
19	3/21/12 7:55 PM	12.8383	11.1723	63.9498	65.9912	47.4902
20	3/21/12 8:55 PM	12.8858	11.1812	160.926	153.642	135.719
21	3/21/12 9:55 PM	12.7983	10.9535	342.334	324.084	271.19
22	0	0	0	0	0	0
23	0	0	0	0	0	0
24	0	0	0	0	0	0
1	0	0	0	0	0	0
2	0	0	0	0	0	0
3	0	0	0	0	0	0
4	3/22/12 4:55 AM	10.9692	8.665	760.677	844.639	657.042
5	3/22/12 5:55 AM	10.892	6.97517	856.788	950.352	726.856
6	3/22/12 6:55 AM	11.1793	7.0865	842.584	919.408	710.563
7	3/22/12 7:55 AM	13.1507	12.4922	766.422	817.189	635.551
8	3/22/12 8:55 AM	15.4378	16.9667	636.474	668.396	532.241
10	3/22/12 10:50 AM	18.1786	29.464	443.368	460.166	360.431
11	3/22/12 11:50 AM	19.1113	32.2505	226.665	229.923	167.323
12	3/22/12 12:50 PM	19.7988	32.7558	42.486	40.9007	27.6738
13	3/22/12 1:50 PM	20.1962	32.2802	0	0	0.15285
14	3/22/12 2:50 PM	20.3892	30.2003	0	0	0
15	3/22/12 3:50 PM	20.2383	26.7238	0	0	0
16	3/22/12 4:50 PM	18.8253	21.1153	0	0	0
17	3/22/12 5:50 PM	16.4002	14.8813	0	0	0
18	3/22/12 6:50 PM	14.1982	10.3175	0.522333	0.498333	0.179133
19	3/22/12 7:50 PM	12.8003	7.75333	28.041	27.5477	18.5345
20	3/22/12 8:50 PM	12.12	6.91117	135.176	140.975	115.55
21	3/22/12 9:50 PM	10.9868	6.03583	289.701	306.066	251.534
22	0	0	0	0	0	0
23	0	0	0	0	0	0
24	0	0	0	0	0	0
1	0	0	0	0	0	0
2	0	0	0	0	0	0
3	0	0	0	0	0	0
4	3/23/12 4:50 AM	11.0083	9.59233	421.674	454.446	378.529
5	3/23/12 5:50 AM	11.566	10.1678	485.31	509.877	424.732
6	3/23/12 6:50 AM	11.739	10.4575	585.583	581.913	496.259
7	3/23/12 7:50 AM	12.7508	12.4028	504.314	530.179	428.1
8	3/23/12 8:50 AM	14.618	16.4302	526.845	544.764	456.673
9	3/23/12 9:50 AM	17.3092	25.9863	364.954	374.847	311.304
10	3/23/12 10:50 AM	19.93	33.3163	222.716	222.103	195.366
11	3/23/12 11:50 AM	22.3615	42.713	137.298	138.16	120.608
12	3/23/12 12:50 PM	23.7482	42.5142	45.0728	45.4915	38.5033
13	3/23/12 1:50 PM	24.7003	43.8865	0.0771667	0.1255	0.323483
14	3/23/12 2:50 PM	22.6422	31.773	0	0	0
15	3/23/12 3:50 PM	21.9873	26.523	0	0	0
16	3/23/12 4:50 PM	21.0033	23.3497	0	0	0
17	3/23/12 5:50 PM	19.538	18.8482	0	0	0
18	3/23/12 6:50 PM	17.3807	14.1052	1.273	1.46617	0.612
19	3/23/12 7:50 PM	15.5498	12.3185	61.8895	62.7528	46.1787
20	3/23/12 8:50 PM	14.2417	10.4248	143.557	162.061	121.805
21	3/23/12 9:40 PM	13.8204	10.5424	459.354	529.802	386.362
22	0	0	0	0	0	0
23	0	0	0	0	0	0
24	0	0	0	0	0	0
1	0	0	0	0	0	0
2	0	0	0	0	0	0
3	0	0	0	0	0	0
4	3/24/12 4:50 AM	11.5867	10.2755	632.722	721.632	556.436
5	3/24/12 5:50 AM	11.8968	10.4835	574.5	629.293	497.926
6	3/24/12 6:50 AM	12.3518	11.5558	442.133	464.251	387.757
7	3/24/12 7:50 AM	13.205	14.1622	585.193	610.712	495.298
8	3/24/12 8:50 AM	15.5418	23.2478	587.943	634.236	495.602
9	3/24/12 9:50 AM	18.6947	36.6697	639.415	664.345	525.332
10	3/24/12 10:50 AM	21.6657	43.6008	442.102	447.584	358.031
11	3/24/12 11:50 AM	22.6217	37.6032	155.081	147.196	122.287
12	3/24/12 12:50 PM	22.5972	34.3018	49.5612	45.3178	34.6026
13	3/24/12 1:50 PM	22.0067	32.2938	0	0.00966667	0.2108
14	3/24/12 2:50 PM	22.446	33.8042	0	0	0
15	3/24/12 3:50 PM	21.8942	28.1718	0	0	0
16	3/24/12 4:50 PM	20.2513	21.4512	0	0	0
17	3/24/12 5:50 PM	17.8408	16.3562	0	0	0
18	3/24/12 6:50 PM	15.2348	12.4095	1.82167	1.85917	0.991517
19	3/24/12 7:50 PM	13.764	11.0097	83.7328	95.2185	67.4842
20	3/24/12 8:50 PM	13.1212	9.86867	249.501	263.736	216.626
21	3/24/12 9:40 PM	12.0798	7.6596	462.403	522.82	398.501
22	0	0	0	0	0	0
23	0	0	0	0	0	0
24	0	0	0	0	0	0
1	0	0	0	0	0	0
2	0	0	0	0	0	0
3	0	0	0	0	0	0
4	3/25/12 4:50 AM	10.3332	7.27583	634.932	732.616	555.944
5	3/25/12 5:50 AM	10.4992	7.84333	714.439	802.663	594.836
6	3/25/12 6:50 AM	11.305	9.6435	815.132	906.039	683.92
7	3/25/12 7:50 AM	13.8452	15.0362	812.685	883.867	673.227
8	3/25/12 8:50 AM	16.201	23.3883	718.28	757.871	596.534
9	3/25/12 9:50 AM	18.8027	34.5942	456.991	468.343	383.811
10	3/25/12 10:50 AM	20.7533	34.9685	319.391	321.03	269.908
11	3/25/12 11:50 AM	21.4523	35.3623	175.203	174.574	141.472
12	3/25/12 12:50 PM	21.5247	34.471	51.5252	51.725	40.8057
13	3/25/12 1:50 PM	21.0432	32.4783	0.058	0.0976667	0.296183
14	3/25/12 2:50 PM	19.7007	25.5648	0	0	0
15	3/25/12 3:50 PM	19.3042	23.8583	0	0	0
16	3/25/12 4:50 PM	18.1125	19.6033	0	0	0
17	3/25/12 5:50 PM	16.3838	15.5775	0	0	0
18	3/25/12 6:50 PM	14.7292	11.4445	2.24433	2.38533	1.40957
19	3/25/12 7:50 PM	13.6493	9.16967	76.73	92.565	54.0825
20	3/25/12 8:50 PM	12.752	7.91483	248.026	293.37	219.734
21	3/25/12 9:40 PM	12.0442	8.1912	452.76	521.376	393.191
22	0	0	0	0	0	0
23	0	0	0	0	0	0
24	0	0	0	0	0	0
1	0	0	0	0	0	0
2	0	0	0	0	0	0
3	0	0	0	0	0	0
4	3/26/12 4:50 AM	11.339	6.72467	639.471	723.414	560.213
5	3/26/12 5:50 AM	11.1713	6.54583	773.346	860.507	661.553
6	3/26/12 6:50 AM	12.0583	8.60767	849.547	936.209	715.608
7	3/26/12 7:50 AM	14.169	13.228	855.89	928.208	717.547
8	3/26/12 8:50 AM	16.4298	19.9047	815.94	870.904	680.14
9	3/26/12 9:50 AM	18.6775	26.9762	632.697	658.942	525.661
10	3/26/12 10:50 AM	20.0988	30.6605	484.383	494.882	379.743
11	3/26/12 11:50 AM	21.015	31.0308	258.9	251.611	181.81
12	3/26/12 12:50 PM	21.3743	32.7617	52.068	51.5088	30.2814
13	3/26/12 1:30 PM	21.6248	31.1045	0.165167	0.381	0.534917
14	3/26/12 2:53 PM	21.022	27.2677	0	0	0
15	3/26/12 3:53 PM	20.4265	24.4993	0	0	0
16	3/26/12 4:53 PM	19.4842	20.8105	0	0	0
17	3/26/12 5:53 PM	17.4832	16.072	0	0	0
18	3/26/12 6:53 PM	15.812	13.209	2.7755	4.51983	1.99765
19	3/26/12 7:53 PM	14.6887	12.2362	101.166	128.688	69.3307
20	3/26/12 8:53 PM	14.0168	10.9223	313.899	381.129	276.205
21	3/26/12 9:53 PM	13.9545	10.7563	537.687	617.188	463.344
22	0	0	0	0	0	0
23	0	0	0	0	0	0
24	0	0	0	0	0	0
1	0	0	0	0	0	0
2	0	0	0	0	0	0
3	0	0	0	0	0	0
4	3/27/12 4:53 AM	12.2278	8.68767	722.04	816.194	627.257
5	3/27/12 5:53 AM	12.0175	8.75533	844.015	943.217	723.353
6	3/27/12 6:53 AM	13.1252	11.1897	902.177	991.67	761.946
7	3/27/12 7:53 AM	15.5775	17.5478	891.364	962.509	744.503
8	3/27/12 8:53 AM	17.3142	23.5193	820.779	869.01	683.53
9	3/27/12 9:53 AM	18.1302	26.6655	681.841	710.041	568.79
10	3/27/12 10:53 AM	18.2857	28.4262	487.353	497.104	392.648
11	3/27/12 11:53 AM	17.9547	28.3657	265.037	256.139	185.464
12	3/27/12 12:53 PM	18.5333	29.0622	55.4768	54.143	31.646
13	3/27/12 1:53 PM	18.9658	29.301	0.277833	0.463	0.61525
14	3/27/12 2:53 PM	18.9472	26.6833	0	0	0
15	3/27/12 3:53 PM	18.78	23.343	0	0	0
16	3/27/12 4:53 PM	17.3462	18.6345	1.43917	1.936	1.12662
17	3/27/12 5:53 PM	15.6765	14.249	92.7573	115.893	65.8415
18	3/27/12 6:53 PM	14.053	11.2823	296.212	356.445	260.714
19	3/27/12 7:03 PM	13.597	10.399	507.056	577.286	434.851
22	0	0	0	0	0	0
23	0	0	0	0	0	0
24	0	0	0	0	0	0
1	0	0	0	0	0	0
2	0	0	0	0	0	0
3	3/28/12 3:59 AM	13.031	10.749	686.858	772.629	601.153
4	3/28/12 4:59 AM	12.5122	10.526	805.942	896.295	686.437
5	3/28/12 5:59 AM	12.0075	10.0625	867.832	954.253	736.654
6	3/28/12 6:59 AM	12.7382	11.5822	867.412	934.877	725.919
7	3/28/12 7:59 AM	14.8802	17.5467	797.861	842.826	659.542
8	3/28/12 8:59 AM	17.3693	22.1595	661.075	688.771	544.588
9	3/28/12 9:59 AM	18.8335	27.5	478.371	486.814	382.435
10	3/28/12 10:59 AM	20.019	30.8315	258.787	250.485	184.206
11	3/28/12 11:59 AM	20.2118	30.9917	58.8038	56.405	34.8431
12	3/28/12 12:59 PM	20.4895	30.6347	0.554833	0.810167	0.912233
13	3/28/12 1:59 PM	20.504	30.5642	0	0	0
14	3/28/12 2:59 PM	20.161	27.382	0	0	0
15	3/28/12 3:59 PM	19.898	24.3152	0	0	0
16	3/28/12 4:59 PM	18.5822	19.867	0	0	0
17	3/28/12 5:59 PM	16.473	14.9225	3.81633	5.47783	2.41995
18	3/28/12 6:59 PM	14.6467	11.3458	106.222	130.632	70.4294
19	3/28/12 7:59 PM	13.5247	9.49017	299.513	351.55	257.729
20	3/28/12 8:59 PM	12.9763	8.54783	512.322	586.624	434.203
21	3/28/12 9:39 PM	12.5815	7.69425	689.75	778.866	592.988
22	0	0	0	0	0	0
23	0	0	0	0	0	0
24	0	0	0	0	0	0
1	0	0	0	0	0	0
2	0	0	0	0	0	0
3	3/29/12 3:59 AM	7.994	2.31	807.774	896.616	671.489
4	3/29/12 4:59 AM	7.39317	1.86617	861.937	945.961	706.678
5	3/29/12 5:59 AM	7.18183	2.0465	839.961	911.027	676.3
6	3/29/12 6:59 AM	8.65067	5.27383	785.085	740.394	620.53
7	3/29/12 7:59 AM	13.7667	16.1202	660.584	617.436	534.779
8	3/29/12 8:59 AM	17.3882	26.7858	465.482	468.917	370.009
9	3/29/12 9:59 AM	19.3975	35.3082	245.567	237.039	175.311
10	3/29/12 10:59 AM	20.783	44.13	58.4765	54.9127	35.3843
11	3/29/12 11:59 AM	22.0325	44.787	0.505833	0.636667	0.839033
12	3/29/12 12:59 PM	22.7203	47.3062	0	0	0
13	3/29/12 1:59 PM	23.2288	44.4963	0	0	0
14	3/29/12 2:59 PM	22.6705	36.857	0	0	0
15	3/29/12 3:59 PM	21.716	32.1882	0	0	0
16	3/29/12 4:59 PM	19.9453	24.5632	4.15283	6.2845	2.64508
17	3/29/12 5:59 PM	17.484	15.9237	110.35	137.526	75.6268
18	3/29/12 6:59 PM	15.0902	10.1788	317.917	379.08	280.915
19	3/29/12 7:59 PM	13.501	7.84717	530.727	602.418	449.849
20	3/29/12 8:59 PM	12.2928	6.96417	691.122	772.262	588.625
21	3/29/12 9:39 PM	11.8468	6.82575	817.59	910.417	688.162
22	0	0	0	0	0	0
23	0	0	0	0	0	0
24	0	0	0	0	0	0
1	0	0	0	0	0	0
2	0	0	0	0	0	0
3	3/30/12 3:59 AM	10.401	5.7	866.813	952.071	713.408
4	3/30/12 4:59 AM	10.356	5.17833	837.953	904.895	681.768
5	3/30/12 5:59 AM	10.4547	5.42217	788.312	835.733	627.83
6	3/30/12 6:59 AM	11.8007	8.20183	646.626	671.135	421.704
7	3/30/12 7:59 AM	15.4982	19.1725	479.661	488.508	383.385
8	3/30/12 8:59 AM	18.811	31.2908	239.32	230.672	172.192
9	3/30/12 9:59 AM	21.0878	38.858	59.155	54.1377	36.9633
10	3/30/12 10:59 AM	21.8027	44.7985	0.464	0.555833	0.903517
11	3/30/12 11:59 AM	22.7033	48.7388	0	0	0
12	3/30/12 12:59 PM	23.3055	48.9147	0	0	0
13	3/30/12 1:59 PM	23.1327	46.2952	0	0	0
14	3/30/12 2:59 PM	23.0565	40.9378	0	0	0
15	3/30/12 3:39 PM	22.8912	35.0132	4.79933	5.45517	2.67425
16	3/30/12 4:58 PM	21.825	26.4395	90.0642	109.591	69.4054
17	3/30/12 5:58 PM	18.6783	17.35	192.71	230.9	155.28
18	3/30/12 6:58 PM	16.1758	11.2727	403.804	461.4	335.648
19	3/30/12 7:58 PM	14.1633	8.34783	672.396	749.357	576.692
20	3/30/12 8:58 PM	13.1397	7.63917	795.531	878.522	664.908
21	3/30/12 9:58 PM	12.4132	7.6435	850.049	932.803	703.577
22	0	0	0	0	0	0
23	0	0	0	0	0	0
24	0	0	0	0	0	0
1	0	0	0	0	0	0
2	0	0	0	0	0	0
3	0	0	0	0	0	0
4	3/31/12 4:58 AM	11.2845	7.49267	843.141	899.5	685.566
5	3/31/12 5:58 AM	10.692	6.36917	784.336	827.949	629.906
6	3/31/12 6:58 AM	11.9567	8.89733	646.864	673.507	517.096
7	3/31/12 7:58 AM	13.3	12.43	430.929	399.108	347.299
8	3/31/12 8:58 AM	17.0793	23.727	247.536	210.615	174.697
9	3/31/12 9:58 AM	20.2917	40.1917	64.4953	57.179	37.3347
10	3/31/12 10:58 AM	21.3998	44.7097	0.8105	0.861333	1.05018
11	3/31/12 11:28 AM	21.8103	46.753	0	0	0
12	3/31/12 12:58 PM	22.9544	47.2396	0	0	0
13	3/31/12 1:57 PM	22.9398	45.5957	0	0	0
14	3/31/12 2:57 PM	22.5603	40.2915	0	0	0
15	3/31/12 3:57 PM	22.7082	34.9478	0	0	0
16	3/31/12 4:57 PM	21.8808	26.5847	0	0	0
17	3/31/12 5:57 PM	18.913	17.7082	0	0	0
18	3/31/12 6:57 PM	15.9152	12.0687	0	0	0
19	3/31/12 7:57 PM	14.4902	10.4977	0	0	0
20	3/31/12 8:57 PM	13.679	9.7085	0	0	0
21	3/31/12 9:57 PM	12.943	8.68667	0	0	0
22	0	0	0	0	0	0
23	0	0	0	0	0	0
24	0	0	0	0	0	0
1	0	0	0	0	0	0
2	0	0	0	0	0	0
3	0	0	0	0	0	0
4	4/1/12 4:57 AM	12.0652	8.752	0	0	0
5	4/1/12 5:57 AM	11.928	8.245	6.3845	8.43567	3.41698
6	4/1/12 6:57 AM	13.3352	10.6852	116.72	147.8	82.6941
7	4/1/12 7:57 AM	15.9087	18.9273	327.811	386.824	290.321
8	4/1/12 8:57 AM	17.9265	28.2108	533.574	610.429	451.501
9	4/1/12 9:57 AM	19.444	36.9913	713.897	796.222	612.024
10	4/1/12 10:57 AM	21.0542	43.9633	828.321	915.457	693.672
11	4/1/12 11:57 AM	22.0435	45.4242	882.995	961.24	724.973
12	4/1/12 12:27 PM	22.1883	45.2073	886.345	952.394	719.985
6	4/2/12 6:58 AM	11.6857	8.956	193.404	234.53	160.338
7	4/2/12 7:59 AM	14.3775	18.298	332.948	393.077	289.944
8	4/2/12 8:59 AM	16.0067	25.6377	554.205	629.527	473.439
9	4/2/12 9:59 AM	17.5187	33.6277	728.195	808.128	622.361
10	4/2/12 10:59 AM	18.2287	37.5345	845.642	927.677	703.393
11	4/2/12 11:59 AM	18.8003	37.1523	904.076	979.568	744.603
12	4/2/12 12:59 PM	19.1703	38.8398	894.716	953.446	728.205
13	4/2/12 1:59 PM	19.462	38.875	767.681	802.308	623.312
14	4/2/12 2:49 PM	19.8644	36.9986	698.858	711.938	561.644
15	4/2/12 3:56 PM	18.4264	26.3372	385.564	391.464	312.94
16	4/2/12 4:56 PM	17.7025	21.1547	266.867	254.341	192.202
17	4/2/12 5:56 PM	16.5238	16.1022	95.5768	82.3882	56.1974
18	4/2/12 6:56 PM	16.109	14.8	56.13	50.93	33.084
19	4/2/12 7:56 PM	16.109	14.8	56.13	50.93	33.084
20	4/2/12 8:56 PM	16.109	14.8	56.13	50.93	33.084
21	4/2/12 9:46 PM	16.109	14.8	56.13	50.93	33.084
22	0	0	0	0	0	0
23	0	0	0	0	0	0
24	0	0	0	0	0	0
1	0	0	0	0	0	0
2	0	0	0	0	0	0
3	0	0	0	0	0	0
4	4/3/12 4:56 AM	16.109	14.8	56.13	50.93	33.084
5	4/3/12 5:56 AM	16.109	14.8	56.13	50.93	33.084
6	4/3/12 6:56 AM	16.109	14.8	56.13	50.93	33.084
7	4/3/12 7:56 AM	16.109	14.8	56.13	50.93	33.084
8	4/3/12 8:56 AM	16.109	14.8	56.13	50.93	33.084
9	4/3/12 9:56 AM	16.109	14.8	56.13	50.93	33.084
10	4/3/12 10:56 AM	16.109	14.8	56.13	50.93	33.084
11	4/3/12 11:56 AM	16.109	14.8	56.13	50.93	33.084
12	4/3/12 12:56 PM	16.109	14.8	56.13	50.93	33.084
13	4/3/12 1:56 PM	21.5948	33.063	612.318	609.056	502.217
14	4/3/12 2:56 PM	22.3717	35.4772	654.103	674.254	536.588
15	4/3/12 3:56 PM	20.8302	26.1718	294.981	348.185	254.627
16	4/3/12 4:56 PM	18.6362	19.9928	92.0353	92.9317	75.7678
17	4/3/12 5:56 PM	17.5555	17.2405	22.98	23.2515	16.2643
18	4/3/12 6:56 PM	16.9505	15.9657	0.317833	0.328333	0.258783
19	4/3/12 7:56 PM	16.8287	15.7632	0	0	0
20	4/3/12 8:56 PM	16.8035	15.7862	0	0	0
21	4/3/12 9:46 PM	16.7738	15.8948	0	0	0
22	0	0	0	0	0	0
23	0	0	0	0	0	0
24	0	0	0	0	0	0
1	0	0	0	0	0	0
2	0	0	0	0	0	0
3	0	0	0	0	0	0
4	4/4/12 4:56 AM	16.1433	14.348	0	0	0
5	4/4/12 5:56 AM	15.192	11.8848	2.0395	2.22467	1.0953
6	4/4/12 6:56 AM	15.6277	13.35	33.5925	33.6227	20.9923
7	4/4/12 7:56 AM	16.8087	16.26	108.59	109.163	82.0119
8	4/4/12 8:56 AM	18.1572	19.207	119.533	113.728	98.2024
9	4/4/12 9:56 AM	19.652	22.7712	148.338	138.116	130.961
10	4/4/12 10:56 AM	19.5077	20.8393	127.549	118.464	111.542
11	4/4/12 11:56 AM	22.9695	36.3657	645.581	677.525	532.493
12	4/4/12 12:56 PM	25.3507	45.115	846.332	911.766	694.848
13	4/4/12 1:56 PM	24.9183	38.8932	650.031	673.742	532.362
14	4/4/12 2:56 PM	23.808	34.3148	481.443	485.053	400.992
15	4/4/12 3:56 PM	23.4673	29.9213	392.308	383.411	303.209
16	4/4/12 4:56 PM	22.2267	25.362	243.138	236.928	187.908
17	4/4/12 5:56 PM	19.2525	17.7995	40.5945	39.7153	28.4339
18	4/4/12 6:56 PM	17.549	15.322	0.830833	0.887333	0.786383
19	4/4/12 7:56 PM	16.8885	14.1735	0	0	0
20	4/4/12 8:56 PM	16.2433	13.0798	0	0	0
21	4/4/12 9:46 PM	16.5596	14.2922	0	0	0
22	0	0	0	0	0	0
23	0	0	0	0	0	0
24	0	0	0	0	0	0
1	0	0	0	0	0	0
2	0	0	0	0	0	0
3	0	0	0	0	0	0
4	4/5/12 4:56 AM	16.722	14.9333	0	0	0
5	4/5/12 5:56 AM	16.7093	15.3498	0.876	0.892667	0.356
6	4/5/12 6:56 AM	16.892	15.9922	21.7932	22.1497	15.0943
7	4/5/12 7:56 AM	17.338	17.1828	63.5188	62.7637	52.3366
8	4/5/12 8:56 AM	18.3127	19.3325	100.346	98.8107	81.8131
9	4/5/12 9:56 AM	19.6085	22.7862	166.369	163.218	149.344
10	4/5/12 10:56 AM	18.6308	18.896	92.6347	90.2028	85.646
11	4/5/12 11:56 AM	18.1733	19.736	202.895	201.83	187.25
12	4/5/12 12:56 PM	18.0413	19.5233	114.611	109.926	107.23
13	4/5/12 1:56 PM	18.1083	18.9457	148.94	146.436	138.497
14	4/5/12 2:56 PM	15.9072	14.9813	39.8015	41.214	31.198
15	4/5/12 3:56 PM	15.6087	15.3112	66.2947	64.4867	53.727
16	4/5/12 4:57 PM	15.6764	15.4206	47.4642	48.2558	39.5664
17	4/5/12 5:50 PM	15.2515	14.6835	7.25128	6.69149	5.18287
18	4/5/12 6:50 PM	15.3377	14.0355	0	0	0.0451
19	4/5/12 7:50 PM	15.233	13.5727	0	0	0
20	4/5/12 8:50 PM	14.8908	12.7343	0	0	0
21	4/5/12 9:50 PM	15.098	13.3997	0	0	0
22	0	0	0	0	0	0
23	0	0	0	0	0	0
24	0	0	0	0	0	0
1	0	0	0	0	0	0
2	0	0	0	0	0	0
3	0	0	0	0	0	0
4	4/6/12 4:50 AM	13.4238	10.467	0	0	0
5	4/6/12 5:50 AM	13.2675	9.89383	11.2185	11.1353	6.44595
6	4/6/12 6:50 AM	14.464	13.3493	85.0155	83.3307	66.9012
7	4/6/12 7:50 AM	15.6703	17.0512	158.369	155.196	127.211
8	4/6/12 8:50 AM	17.9753	27.569	489.229	542.477	413.271
9	4/6/12 9:50 AM	20.0342	40.4172	707.005	767.057	599.039
10	4/6/12 10:50 AM	21.636	46.3968	827.776	908.712	686.674
11	4/6/12 11:50 AM	22.3502	49.3365	887.372	963.479	727.995
12	4/6/12 12:50 PM	22.7552	48.7407	878.219	936.793	716.401
13	4/6/12 1:50 PM	23.4435	46.437	819.333	854.833	663.67
14	4/6/12 2:50 PM	23.6087	41.7907	666.06	684.348	547.637
15	4/6/12 3:50 PM	23.5073	35.9853	479.149	477.376	373.988
16	4/6/12 4:50 PM	22.3647	28.3137	233.287	224.192	176.111
17	4/6/12 5:50 PM	20.0438	19.8778	86.9365	80.1663	63.0584
18	4/6/12 6:50 PM	17.4742	14.006	2.68083	2.95217	2.68707
19	4/6/12 7:50 PM	15.9837	11.0375	0	0	0
20	4/6/12 8:50 PM	15.3103	10.2993	0	0	0
21	4/6/12 9:40 PM	14.6486	10.1832	0	0	0
22	0	0	0	0	0	0
23	0	0	0	0	0	0
24	0	0	0	0	0	0
1	0	0	0	0	0	0
2	0	0	0	0	0	0
3	0	0	0	0	0	0
4	4/7/12 4:50 AM	13.1345	9.5325	0	0	0
5	4/7/12 5:50 AM	13.9193	12.1058	14.0872	14.4488	9.04055
6	4/7/12 6:50 AM	15.1258	13.9687	74.0162	75.118	61.2243
7	4/7/12 7:50 AM	16.6333	17.5673	131.224	126.076	111.14
8	4/7/12 8:50 AM	18.0223	20.5062	197.389	196.941	169.172
9	4/7/12 9:50 AM	19.0758	23.421	241.911	245.109	220.101
10	4/7/12 10:50 AM	19.5882	25.6335	305.373	304.691	276.917
11	4/7/12 11:50 AM	20.432	28.0272	268.495	267.988	253.572
12	4/7/12 12:50 PM	17.4038	17.0385	68.3008	69.7632	62.8113
13	4/7/12 1:50 PM	17.2335	17.9613	191.055	192.799	172.495
14	4/7/12 2:50 PM	18.4545	22.645	210.438	215.611	188.19
15	4/7/12 3:50 PM	17.309	17.3812	82.6215	82.8033	74.2056
16	4/7/12 4:50 PM	17.0613	18.6077	208.535	198.544	169.148
17	4/7/12 5:50 PM	16.6718	16.2117	63.1172	60.9222	43.3352
18	4/7/12 6:50 PM	14.953	12.5017	2.74017	2.85933	2.11022
19	4/7/12 7:50 PM	14.0458	10.3155	0	0	0
20	4/7/12 8:50 PM	13.656	10.129	0	0	0
21	4/7/12 9:40 PM	13.2842	9.5506	0	0	0
22	0	0	0	0	0	0
23	0	0	0	0	0	0
24	0	0	0	0	0	0
1	0	0	0	0	0	0
2	0	0	0	0	0	0
3	0	0	0	0	0	0
4	4/8/12 4:50 AM	10.272	5.8565	0	0	0
5	4/8/12 5:50 AM	10.373	6.73883	7.79367	7.92383	4.29347
6	4/8/12 6:50 AM	11.3327	8.41867	36.0838	36.2398	24.9316
7	4/8/12 7:50 AM	13.0965	11.0358	147.019	152.344	124.418
8	4/8/12 8:50 AM	14.3635	14.026	146.871	147.262	129.162
9	4/8/12 9:50 AM	14.234	14.6247	154.441	157.018	148.796
10	4/8/12 10:50 AM	11.8902	12.1892	220.535	222.83	179.42
11	4/8/12 11:50 AM	15.4543	30.3238	562.631	613.253	462.729
12	4/8/12 12:50 PM	16.596	33.757	524.91	571.383	474.643
13	4/8/12 1:50 PM	16.2865	26.3258	397.068	405.412	345.475
14	4/8/12 2:50 PM	17.1777	29.593	625.961	618.743	495.605
15	4/8/12 3:50 PM	16.7638	24.1703	345.927	336.227	302.522
16	4/8/12 4:50 PM	14.8748	16.521	170.217	174.998	148.022
17	4/8/12 5:50 PM	14.1313	13.5435	69.868	63.2463	43.8504
18	4/8/12 6:50 PM	12.5517	9.18383	1.69883	1.89433	1.63833
19	4/8/12 7:50 PM	12.689	9.265	0	0	0
20	4/8/12 8:50 PM	12.9512	9.0145	0	0	0
21	4/8/12 9:40 PM	12.5974	8.54	0	0	0
22	0	0	0	0	0	0
23	0	0	0	0	0	0
24	0	0	0	0	0	0
1	0	0	0	0	0	0
2	0	0	0	0	0	0
3	0	0	0	0	0	0
4	4/9/12 4:50 AM	9.0985	7.68633	0	0	0
5	4/9/12 5:50 AM	8.313	7.158	1.405	1.46633	0.51605
6	4/9/12 6:50 AM	7.24483	6.70817	44.2798	45.9068	34.4858
7	4/9/12 7:50 AM	6.62017	6.766	53.3727	50.5528	42.6717
8	4/9/12 8:50 AM	6.51567	6.81667	75.0465	75.2568	66.9318
9	4/9/12 9:50 AM	6.94967	7.646	198.694	189.848	176.832
10	4/9/12 10:50 AM	8.06833	8.49017	113.429	113.465	108.951
11	4/9/12 11:50 AM	8.5555	9.66617	311.91	308.969	290.189
12	4/9/12 12:50 PM	9.7165	10.422	245.803	229.386	217.669
13	4/9/12 1:50 PM	11.9252	16.8053	542.503	552.83	473.627
14	4/9/12 2:50 PM	12.0262	15.9388	464.717	493.752	407.946
15	4/9/12 3:50 PM	11.5638	14.056	345.445	341.054	274.168
16	4/9/12 4:50 PM	11.3533	13.1347	317.196	292.34	239.139
17	4/9/12 5:50 PM	10.7822	9.96683	95.675	84.3343	57.6176
18	4/9/12 6:50 PM	9.099	6.75833	2.85367	4.06967	2.48232
19	4/9/12 7:50 PM	8.19817	5.082	0	0	0
20	4/9/12 8:50 PM	7.2645	3.60017	0	0	0
21	4/9/12 9:50 PM	6.49633	2.5135	0	0	0
22	0	0	0	0	0	0
23	0	0	0	0	0	0
24	0	0	0	0	0	0
1	0	0	0	0	0	0
2	0	0	0	0	0	0
3	0	0	0	0	0	0
4	4/10/12 4:50 AM	5.39117	1.65567	0	0	0
5	4/10/12 5:50 AM	4.77267	0.0911667	9.9835	11.2627	6.59725
6	4/10/12 6:50 AM	6.49717	4.261	168.096	199.042	126.639
7	4/10/12 7:50 AM	9.453	14.2525	394.389	451.618	350.484
8	4/10/12 8:40 AM	12.346	19.75	603.19	674.988	526.651
9	4/10/12 9:55 AM	13.882	24.481	793.453	877.299	696.2
10	4/10/12 10:55 AM	14.6605	28.2187	903.394	987.356	775.734
11	4/10/12 11:55 AM	15.1322	30.9643	958.43	1032.39	806.607
12	4/10/12 12:55 PM	15.403	30.4233	946.694	1004.07	790.937
13	4/10/12 1:55 PM	15.5517	30.6092	867.554	906.112	724.177
14	4/10/12 2:55 PM	15.6813	27.4637	729.012	745.794	615.301
15	4/10/12 3:55 PM	15.6343	23.3707	539.164	532.891	441.938
16	4/10/12 4:55 PM	15.3777	18.2032	314.565	289.83	226.213
17	4/10/12 5:55 PM	13.7618	12.401	104.067	85.6258	62.3965
18	4/10/12 6:55 PM	11.4325	7.33583	5.991	7.042	5.1546
19	4/10/12 7:55 PM	9.65217	3.1685	0	0	0
20	4/10/12 8:55 PM	8.00667	0.525167	0	0	0
21	4/10/12 9:45 PM	7.4828	0.4502	0	0	0
22	0	0	0	0	0	0
23	0	0	0	0	0	0
24	0	0	0	0	0	0
1	0	0	0	0	0	0
2	0	0	0	0	0	0
3	0	0	0	0	0	0
4	4/11/12 4:55 AM	9.13133	5.05317	0	0	0
5	4/11/12 5:55 AM	10.2022	7.704	10.1012	10.4272	6.43717
6	4/11/12 6:55 AM	11.4348	9.46333	46.2665	46.2933	33.2586
7	4/11/12 7:55 AM	13.1457	12.8995	101.265	101.667	84.7035
8	4/11/12 8:55 AM	14.8755	17.1768	181.068	184.691	160.651
9	4/11/12 9:55 AM	15.4492	18.9872	154.079	152.474	141.095
10	4/11/12 10:55 AM	14.4642	14.0225	120.323	118.519	112.226
11	4/11/12 11:55 AM	15.4847	18.94	349.347	339.182	283.806
12	4/11/12 12:55 PM	17.121	26.0197	363.802	381.773	345.052
13	4/11/12 1:55 PM	17.5525	25.6012	422.456	419.722	367.86
14	4/11/12 2:55 PM	16.3592	20.1207	197.335	196.642	173.978
15	4/11/12 3:55 PM	16.2162	19.6188	189.448	186.992	172.018
16	4/11/12 4:55 PM	15.4898	16.954	106.561	102.4	88.2283
17	4/11/12 5:55 PM	15.0593	15.178	44.9175	44.4878	34.8927
18	4/11/12 6:55 PM	14.0867	11.9538	3.03583	3.31917	2.41603
19	4/11/12 7:55 PM	13.8722	11.771	0	0	0
20	4/11/12 8:55 PM	13.65	11.298	0	0	0
21	4/11/12 9:45 PM	13.999	12.6716	0	0	0
22	0	0	0	0	0	0
23	0	0	0	0	0	0
24	0	0	0	0	0	0
1	0	0	0	0	0	0
2	0	0	0	0	0	0
3	0	0	0	0	0	0
4	4/12/12 4:55 AM	13.1988	10.5925	0	0	0
5	4/12/12 5:55 AM	13.2305	10.191	18.8527	20.465	9.60273
6	4/12/12 6:55 AM	14.336	12.6888	181.683	198.161	124.637
7	4/12/12 7:55 AM	16.1135	21.1587	388.966	429.354	346.677
8	4/12/12 8:55 AM	17.4493	29.8043	609.181	683.437	512.738
9	4/12/12 9:55 AM	19.103	40.5883	773.499	858.037	660.474
10	4/12/12 10:55 AM	20.8282	52.5365	880.882	977.996	708.666
11	4/12/12 11:55 AM	20.8787	49.6128	953.744	900.288	780.034
12	4/12/12 12:55 PM	21.0073	48.0478	929.704	970.965	758.225
13	4/12/12 1:55 PM	21.4653	47.7663	856.623	889.487	695.188
14	4/12/12 2:55 PM	21.3543	41.8335	722.443	736.595	583.535
15	4/12/12 3:55 PM	21.6327	36.9547	532.268	525.937	426.869
16	4/12/12 4:55 PM	20.782	27.6957	316.952	291.255	224.785
17	4/12/12 5:52 PM	19.3127	18.6683	107.328	86.7438	57.4036
18	4/12/12 6:52 PM	15.4695	11.1237	2.1065	2.62117	2.15988
19	4/12/12 7:52 PM	13.9232	8.92533	0	0	0
20	4/12/12 8:52 PM	12.8682	6.84183	0	0	0
21	4/12/12 9:42 PM	11.6958	6.0678	0	0	0
22	0	0	0	0	0	0
23	0	0	0	0	0	0
24	0	0	0	0	0	0
1	0	0	0	0	0	0
2	0	0	0	0	0	0
3	0	0	0	0	0	0
4	4/13/12 4:52 AM	11.7093	8.25367	0	0	0
5	4/13/12 5:52 AM	12.4307	9.6275	5.6215	5.49617	3.27293
6	4/13/12 6:52 AM	13.5338	11.5592	33.858	33.5698	24.9676
7	4/13/12 7:52 AM	14.5187	13.5262	104.745	102.156	90.2656
8	4/13/12 8:52 AM	15.4965	15.9193	120.327	120.139	112.426
9	4/13/12 9:52 AM	15.7495	15.5822	120.526	119.2	112.79
10	4/13/12 10:52 AM	15.2965	15.066	108.601	108.999	101.785
11	4/13/12 11:52 AM	14.6875	14.6293	111.396	106.83	100.288
12	4/13/12 12:52 PM	15.2913	16.3498	218.281	211.912	200.146
13	4/13/12 1:52 PM	15.9072	17.3205	239.505	235.259	223.763
14	4/13/12 2:52 PM	16.3108	18.2038	230.709	226.455	208.555
15	4/13/12 3:52 PM	15.6552	18.1488	100.706	101.371	91.0332
16	4/13/12 4:52 PM	15.4618	15.7475	67.5333	64.6727	55.324
17	4/13/12 5:52 PM	15.8448	16.0435	71.6215	67.4733	56.5426
18	4/13/12 6:52 PM	15.2787	14.0743	2.66567	2.79967	1.96322
19	4/13/12 7:52 PM	15.2393	13.8382	0	0	0
20	4/13/12 8:52 PM	15.0592	13.3282	0	0	0
21	4/13/12 9:42 PM	15.062	13.3832	0	0	0
22	0	0	0	0	0	0
23	0	0	0	0	0	0
24	0	0	0	0	0	0
1	0	0	0	0	0	0
2	0	0	0	0	0	0
3	0	0	0	0	0	0
4	4/14/12 4:52 AM	12.8607	9.9945	0	0	0
5	4/14/12 5:52 AM	13.2973	11.048	14.4369	14.7971	8.49867
6	4/14/12 6:52 AM	14.93	14.2935	122.982	121.532	101.418
8	4/14/12 8:50 AM	16.5653	18.3907	186.43	185.239	143.652
9	4/14/12 9:50 AM	17.7275	24.1522	211.951	213.243	187.252
10	4/14/12 10:50 AM	19.2582	35.0737	329.821	333.549	275.751
11	4/14/12 11:50 AM	20.3118	43.5163	686.993	796.06	619.943
12	4/14/12 12:50 PM	19.6455	36.4017	891.077	971.998	755.609
13	4/14/12 1:50 PM	17.7567	23.7642	611.064	637.761	524.495
14	4/14/12 2:50 PM	16.2333	17.2425	335.455	327.075	298.941
15	4/14/12 3:50 PM	15.5405	16.5933	221.902	215.838	206.768
16	4/14/12 4:50 PM	13.9517	13.6788	157.538	158.843	149.865
17	4/14/12 5:50 PM	13.4975	12.7668	69.0388	69.5765	59.8071
18	4/14/12 6:50 PM	13.6218	12.7312	36.4378	35.2837	28.6485
19	4/14/12 7:50 PM	12.9858	11.5532	11.0328	10.893	7.63705
20	4/14/12 8:50 PM	12.4712	11.0035	0.815	0.828667	0.690467
21	4/14/12 9:40 PM	12.574	11.0486	0	0	0
22	0	0	0	0	0	0
23	0	0	0	0	0	0
24	0	0	0	0	0	0
1	0	0	0	0	0	0
2	0	0	0	0	0	0
3	0	0	0	0	0	0
4	4/15/12 4:50 AM	12.3723	8.7765	0	0	0
5	4/15/12 5:50 AM	11.285	6.96183	0	0	0
6	4/15/12 6:50 AM	10.2853	5.35617	0	0	0
7	4/15/12 7:50 AM	12.9335	10.4752	17.567	17.9437	9.58702
8	4/15/12 8:50 AM	15.9063	23.0477	200.47	227.544	151.878
9	4/15/12 9:50 AM	17.3358	31.0325	419.065	471.7	372.041
10	4/15/12 10:50 AM	18.5308	36.7345	626.065	690.52	539.969
11	4/15/12 11:50 AM	19.3517	42.4918	792.99	863.726	684.822
12	4/15/12 12:50 PM	20.0893	45.3683	915.566	988.117	767.935
13	4/15/12 1:50 PM	20.347	44.1	958.448	987.159	789.21
14	4/15/12 2:50 PM	20.9918	44.8782	943.897	983.502	786.647
15	4/15/12 3:50 PM	21.2425	37.6833	874.412	885.908	717.303
16	4/15/12 4:50 PM	20.0078	28.3068	497.784	514.592	437.253
17	4/15/12 5:50 PM	18.6045	21.4578	299.645	288.963	261.641
18	4/15/12 6:50 PM	17.9878	18.6067	140.321	140.052	120.719
19	4/15/12 7:50 PM	15.5108	12.129	98.2195	85.4023	67.3575
20	4/15/12 8:50 PM	14.2217	10.1368	3.884	4.0705	3.29465
21	4/15/12 9:40 PM	13.7502	10.008	0	0	0
22	0	0	0	0	0	0
23	0	0	0	0	0	0
24	0	0	0	0	0	0
1	0	0	0	0	0	0
2	0	0	0	0	0	0
3	0	0	0	0	0	0
4	4/16/12 4:50 AM	14.7152	12.6963	0	0	0
5	4/16/12 5:50 AM	14.6593	12.9932	0	0	0
6	4/16/12 6:50 AM	14.5405	12.4378	0	0	0
7	4/16/12 7:50 AM	14.6662	13.1088	9.9815	10.0332	6.48712
8	4/16/12 8:50 AM	15.2723	14.2053	38.127	35.6987	29.8005
9	4/16/12 9:50 AM	16.5177	18.2268	90.9587	88.9972	78.4209
10	4/16/12 10:50 AM	16.493	16.746	142.086	144.257	133.406
11	4/16/12 11:50 AM	16.8003	19.0052	85.3935	80.0653	77.5467
12	4/16/12 12:50 PM	17.9287	21.2622	318.276	303.153	288.956
13	4/16/12 1:50 PM	18.4295	23.6873	364.186	361.631	335.798
14	4/16/12 2:50 PM	15.3742	14.2762	329.352	349.738	309.121
15	4/16/12 3:50 PM	12.1352	11.0237	35.2025	34.7363	30.8445
16	4/16/12 4:50 PM	13.5832	16.959	27.174	27.6858	18.6233
17	4/16/12 5:50 PM	14.8725	19.761	315.663	308.852	259.49
18	4/16/12 6:50 PM	14.3837	13.7002	320.651	296.148	235.429
19	4/16/12 7:50 PM	12.05	9.25	75.7035	68.9587	50.6554
20	4/16/12 8:50 PM	11.9528	9.195	3.8465	4.22867	3.07718
21	4/16/12 9:50 PM	11.859	8.80933	0	0	0
22	0	0	0	0	0	0
23	0	0	0	0	0	0
24	0	0	0	0	0	0
1	0	0	0	0	0	0
2	0	0	0	0	0	0
3	0	0	0	0	0	0
4	4/17/12 4:50 AM	10.1883	6.68383	0	0	0
5	4/17/12 5:50 AM	9.87283	5.68983	0	0	0
6	4/17/12 6:50 AM	10.0185	5.687	0	0	0
7	4/17/12 7:50 AM	12.895	11.0352	30.7773	35.0775	14.1885
8	4/17/12 8:50 AM	15.6525	19.812	181.106	230.339	152.834
9	4/17/12 9:50 AM	17.0808	28.728	372.818	390.823	332.631
10	4/17/12 10:50 AM	18.3315	36.008	433.079	492.597	379.219
11	4/17/12 11:50 AM	18.9988	39.2252	720.017	858.705	611.82
12	4/17/12 12:50 PM	20.1117	42.161	570.942	631.449	460.254
13	4/17/12 1:50 PM	21.073	45.9692	672.561	577.541	543.845
14	4/17/12 2:50 PM	21.0493	38.0438	842.827	626.253	664.28
15	4/17/12 3:50 PM	19.3343	25.2968	603.94	561.732	492.052
16	4/17/12 4:50 PM	18.3363	21.1505	211.136	275.63	219.73
17	4/17/12 5:50 PM	14.9157	14.7488	129.157	143.49	114.107
18	4/17/12 6:50 PM	13.2668	11.8915	41.9227	42.4535	34.3343
19	4/17/12 7:50 PM	12.7238	10.8498	14.6073	15.644	10.6428
20	4/17/12 8:50 PM	12.6637	11.2968	5.06683	5.1735	3.98457
21	4/17/12 9:40 PM	12.4678	10.8122	0	0	0
22	0	0	0	0	0	0
23	0	0	0	0	0	0
24	0	0	0	0	0	0
1	0	0	0	0	0	0
2	0	0	0	0	0	0
3	0	0	0	0	0	0
4	4/18/12 4:50 AM	9.57767	5.81967	0	0	0
5	4/18/12 5:50 AM	8.90683	5.32267	0	0	0
6	4/18/12 6:50 AM	9.009	6.49217	0	0	0
7	4/18/12 7:50 AM	10.7987	10.1743	21.465	21.5265	11.0764
8	4/18/12 8:50 AM	13.1148	18.106	201.793	226.777	157.26
9	4/18/12 9:50 AM	14.594	20.6915	422.869	474.328	374.331
10	4/18/12 10:50 AM	14.9442	20.1818	454.2	434.031	390.666
11	4/18/12 11:50 AM	15.4868	20.6998	437.573	454.634	367.396
12	4/18/12 12:50 PM	15.1892	18.634	292.837	263.012	261.48
13	4/18/12 1:50 PM	17.3758	25.625	348.264	324.627	304.827
14	4/18/12 2:50 PM	18.886	31.3888	613.811	609.614	520.33
15	4/18/12 3:50 PM	18.9643	29.061	807.882	867.514	672.313
16	4/18/12 4:50 PM	19.3442	28.1262	609.004	609.918	509.423
17	4/18/12 5:50 PM	19.1465	22.6608	545.097	533.416	441.637
18	4/18/12 6:50 PM	16.9765	16.6398	267.031	227.089	211.161
19	4/18/12 7:50 PM	15.2313	12.344	41.649	41.5547	32.0193
20	4/18/12 8:50 PM	13.597	8.91817	1.28483	1.367	1.83453
21	4/18/12 9:40 PM	13.977	10.4682	0	0	0
22	0	0	0	0	0	0
23	0	0	0	0	0	0
24	0	0	0	0	0	0
1	0	0	0	0	0	0
2	0	0	0	0	0	0
3	0	0	0	0	0	0
4	4/19/12 4:50 AM	12.9183	9.8825	0	0	0
5	4/19/12 5:50 AM	12.7287	9.51667	0	0	0
6	4/19/12 6:50 AM	12.3157	8.872	0	0	0.00491667
7	4/19/12 7:50 AM	13.5225	11.562	8.8965	9.51017	5.62035
8	4/19/12 8:50 AM	15.5878	17.8093	71.3272	70.8448	56.3129
9	4/19/12 9:50 AM	18.4667	32.8113	273.512	288.491	233.077
10	4/19/12 10:50 AM	19.0288	30.1057	593.451	662.848	524.441
11	4/19/12 11:50 AM	21.5672	44.0933	414.974	393.935	336.198
12	4/19/12 12:50 PM	20.8902	32.91	854.524	875.291	702.39
13	4/19/12 1:50 PM	20.6783	31.7538	403.809	395.962	358.533
14	4/19/12 2:50 PM	17.9778	21.8163	416.401	400.588	375.415
15	4/19/12 3:50 PM	16.8403	16.4967	136.46	134.787	126.696
16	4/19/12 4:50 PM	16.8803	17.2475	145.157	144.416	134.183
17	4/19/12 5:50 PM	16.9982	19.2965	174.989	171.725	160.71
18	4/19/12 6:50 PM	15.8467	15.5682	119.683	117.632	107.437
19	4/19/12 7:50 PM	15.1695	13.2153	26.3252	26.163	21.1364
20	4/19/12 8:50 PM	14.7322	12.8325	1.39233	1.49467	1.2544
21	4/19/12 9:40 PM	14.7362	12.3212	0	0	0
22	0	0	0	0	0	0
23	0	0	0	0	0	0
24	0	0	0	0	0	0
1	0	0	0	0	0	0
2	0	0	0	0	0	0
3	0	0	0	0	0	0
4	4/20/12 4:50 AM	12.9712	10.4545	0	0	0
5	4/20/12 5:50 AM	12.3925	9.50183	0	0	0
6	4/20/12 6:50 AM	12.7825	10.1938	0	0	0.00856667
7	4/20/12 7:50 AM	13.551	11.8745	30.3528	30.703	23.1436
8	4/20/12 8:50 AM	15.4252	17.6778	52.039	51.487	40.4613
9	4/20/12 9:50 AM	16.9528	30.072	281.047	285.64	229.239
10	4/20/12 10:50 AM	18.3143	38.5538	569.742	685.042	509.102
11	4/20/12 11:50 AM	19.9148	45.8538	801.207	869.459	685.851
12	4/20/12 12:50 PM	20.2427	46.1998	930.728	1002.73	775.798
13	4/20/12 1:50 PM	20.557	43.258	961.629	1023.2	791.801
14	4/20/12 2:50 PM	20.2743	34.5025	917.899	964.667	754.257
15	4/20/12 3:50 PM	19.7438	26.3505	517.49	541.764	451.796
16	4/20/12 4:50 PM	19.4115	24.3292	302.054	299.909	268.02
17	4/20/12 5:50 PM	17.2643	18.5182	216.823	220.123	197.073
18	4/20/12 6:50 PM	15.0307	12.6787	56.255	56.347	49.1276
19	4/20/12 7:50 PM	14.5102	12.1105	23.011	22.4645	19.0684
20	4/20/12 8:50 PM	13.3033	11.4833	1.844	1.793	1.66043
21	4/20/12 9:50 PM	12.4935	10.5705	0	0	0
22	0	0	0	0	0	0
23	0	0	0	0	0	0
24	0	0	0	0	0	0
1	0	0	0	0	0	0
2	0	0	0	0	0	0
3	0	0	0	0	0	0
4	4/21/12 4:50 AM	10.6203	6.02933	0	0	0
5	4/21/12 5:50 AM	10.5532	5.99417	0	0	0
6	4/21/12 6:50 AM	10.722	6.483	0	0	0.0182333
7	4/21/12 7:50 AM	12.0197	8.88333	38.1167	39.4813	22.7064
8	4/21/12 8:50 AM	15.3313	22.9888	114.042	131.683	91.1379
9	4/21/12 9:50 AM	17.3118	31.6457	445.546	480.831	383.082
10	4/21/12 10:50 AM	18.4545	36.144	639.241	706.403	544.617
11	4/21/12 11:50 AM	19.5293	43.4727	731.745	807.759	626.902
12	4/21/12 12:00 PM	19.859	42.301	917.7	982.077	761.761
15	4/22/12 3:59 PM	23.242	33.9333	966.77	1027.15	793.484
16	4/22/12 4:39 PM	23.7713	30.2638	320.686	290.687	236.511
17	4/22/12 5:59 PM	20.486	19.3175	82.0155	72.5777	56.5396
18	4/22/12 6:59 PM	17.7473	14.5765	10.3722	10.5038	8.47755
19	4/22/12 7:59 PM	15.8218	11.8943	0	0	0
20	4/22/12 8:59 PM	14.6837	10.96	0	0	0
21	4/22/12 9:39 PM	14.2087	9.7525	0	0	0
22	0	0	0	0	0	0
23	0	0	0	0	0	0
24	0	0	0	0	0	0
1	0	0	0	0	0	0
2	0	0	0	0	0	0
3	4/23/12 3:59 AM	13.193	9.1	0.0738182	0.0843636	0.0605455
4	4/23/12 4:59 AM	13.4357	9.73233	50.5003	55.8558	32.1413
5	4/23/12 5:59 AM	14.3302	11.5827	186.178	193.269	154.326
6	4/23/12 6:59 AM	16.4918	16.2988	163.076	164.482	148.833
7	4/23/12 7:39 AM	17.2248	18.2	607.523	541.723	491.118
8	4/23/12 8:58 AM	20.6003	33.5263	509.442	499.338	439.75
9	4/23/12 9:58 AM	20.5337	33.3173	363.713	371.246	306.543
10	4/23/12 10:58 AM	20.4778	28.7597	290.269	273.787	274.1
11	4/23/12 11:58 AM	20.4335	29.962	166.252	165.586	160.098
12	4/23/12 12:53 PM	18.1615	19.8955	237.799	230.911	232.705
13	4/23/12 1:53 PM	18.6558	20.4487	108.191	105.185	98.8491
14	4/23/12 2:53 PM	17.647	17.7055	96.1217	93.9872	86.0767
15	4/23/12 3:53 PM	16.801	17.0383	56.6847	56.1262	47.7227
16	4/23/12 4:53 PM	16.2472	15.789	25.9795	25.5652	19.525
17	4/23/12 5:53 PM	15.9593	14.9708	1.12333	1.19583	0.74025
18	4/23/12 6:53 PM	15.4067	14.2418	0	0	0
19	4/23/12 7:53 PM	15.1983	13.95	0	0	0
20	4/23/12 8:53 PM	14.9455	13.5015	0	0	0
21	4/23/12 9:53 PM	14.519	13.0397	0.0565385	0.0446154	0.0316346
22	0	0	0	0	0	0
23	0	0	0	0	0	0
24	0	0	0	0	0	0
1	0	0	0	0	0	0
2	0	0	0	0	0	0
3	0	0	0	0	0	0
4	4/24/12 4:53 AM	14.3103	11.7808	32.4403	32.0758	18.7545
5	4/24/12 5:53 AM	14.7063	12.429	208.757	215.34	157.265
6	4/24/12 6:53 AM	16.425	15.7772	386.987	422.169	337.256
7	4/24/12 7:53 AM	18.046	24.4435	591.936	653.425	514.122
8	4/24/12 8:53 AM	19.9187	32.9868	757.923	819.033	648.102
9	4/24/12 9:53 AM	21.67	40.7108	853.318	910.493	709.472
10	4/24/12 10:53 AM	22.5948	44.0937	936.17	986.844	768.316
11	4/24/12 11:53 AM	23.5015	46.805	928.65	963.916	758.679
12	4/24/12 12:53 PM	24.2048	46.0445	853.65	871.596	700.432
13	4/24/12 1:53 PM	24.4508	43.6543	719.304	716.108	586.542
14	4/24/12 2:53 PM	24.306	40.5067	538.711	520.198	431.866
15	4/24/12 3:53 PM	23.757	34.566	324.874	292.577	235.255
16	4/24/12 4:53 PM	23.6187	27.9682	128.059	99.7848	75.5919
17	4/24/12 5:53 PM	22.2612	21.464	7.868	7.8675	5.77307
18	4/24/12 6:53 PM	18.3503	15.4542	0	0	0
19	4/24/12 7:53 PM	16.7807	13.1948	0	0	0
20	4/24/12 8:53 PM	15.7522	11.8287	0	0	0
21	4/24/12 9:53 PM	15.1788	11.3997	0.125098	0.181569	0.124843
22	0	0	0	0	0	0
23	0	0	0	0	0	0
24	0	0	0	0	0	0
1	0	0	0	0	0	0
2	0	0	0	0	0	0
3	0	0	0	0	0	0
4	4/25/12 4:53 AM	12.4295	8.2755	50.6205	56.2547	26.561
5	4/25/12 5:53 AM	12.8328	9.1515	208.427	221.351	179.134
6	4/25/12 6:53 AM	16.053	16.3777	245.573	251.112	212.492
7	4/25/12 7:53 AM	17.8857	19.5987	623.98	674.249	523.883
8	4/25/12 8:53 AM	20.0108	32.1783	652.321	666.267	534.817
9	4/25/12 9:53 AM	20.467	34.0512	938.767	996.543	770.288
10	4/25/12 10:53 AM	20.7097	34.8618	951.375	1004.37	777.097
11	4/25/12 11:53 AM	20.2595	34.4967	817.963	870.76	687.237
12	4/25/12 12:53 PM	19.7405	33.0153	884.754	905.974	715.436
13	4/25/12 1:53 PM	19.8577	32.8102	759.602	760.359	608.991
14	4/25/12 2:53 PM	19.9125	31.629	571.341	551.43	452.871
15	4/25/12 3:53 PM	20.0452	30.2363	342.816	309.217	244.177
16	4/25/12 4:53 PM	20.8438	24.1235	139.041	101.518	72.1994
17	4/25/12 5:53 PM	19.7623	18.0675	8.3485	8.4035	6.44917
18	4/25/12 6:53 PM	15.7652	12.1982	0	0	0
19	4/25/12 7:53 PM	14.0468	9.063	0	0	0
20	4/25/12 8:53 PM	12.7085	6.66217	0	0	0
21	4/25/12 9:43 PM	12.1562	6.2604	0.136078	0.181373	0.141
22	0	0	0	0	0	0
23	0	0	0	0	0	0
24	0	0	0	0	0	0
1	0	0	0	0	0	0
2	0	0	0	0	0	0
3	0	0	0	0	0	0
4	4/26/12 4:53 AM	8.1755	2.61433	55.2345	65.2758	25.7703
5	4/26/12 5:53 AM	9.032	3.96933	200.921	226.581	180.806
6	4/26/12 6:53 AM	12.3903	12.136	431.897	486.673	390.781
7	4/26/12 7:53 AM	17.0065	23.5372	648.519	698.535	535.388
8	4/26/12 8:53 AM	19.1603	34.5142	803.763	866.278	664.257
9	4/26/12 9:53 AM	21.2027	46.9913	908.172	970.59	727.909
10	4/26/12 10:53 AM	22.7293	55.1888	956.971	1001.53	755.946
11	4/26/12 11:53 AM	23.3038	49.5297	947.534	977.489	750.003
12	4/26/12 12:53 PM	23.48	44.6242	872.364	882.349	690.37
13	4/26/12 1:53 PM	24.2545	45.5935	744.077	736.898	591.107
14	4/26/12 2:53 PM	24.5298	42.2442	568.703	542.741	443.503
15	4/26/12 3:53 PM	23.7212	33.6903	355.394	313.06	248.781
16	4/26/12 4:53 PM	25.0472	30.0433	142.452	97.7977	70.8553
17	4/26/12 5:53 PM	23.2728	22.3427	7.0485	7.27317	6.02287
18	4/26/12 6:53 PM	18.054	13.851	0	0	0
19	4/26/12 7:53 PM	15.8863	9.66117	0	0	0
20	4/26/12 8:53 PM	14.64	7.74917	0	0	0
21	4/26/12 9:53 PM	13.274	7.37917	0	0	0
22	0	0	0	0	0	0
23	0	0	0	0	0	0
24	0	0	0	0	0	0
1	0	0	0	0	0	0
2	0	0	0	0	0	0
3	0	0	0	0	0	0
4	4/27/12 4:53 AM	9.5	2.959	0	0	0
5	4/27/12 5:53 AM	9.5	2.959	0	0	0
6	4/27/12 6:53 AM	9.5	2.959	481.343	509.334	403.614
7	4/27/12 7:53 AM	17.7863	22.7303	668.336	724.32	549.501
8	4/27/12 8:53 AM	20.376	32.3255	832.303	893.666	687.61
9	4/27/12 9:53 AM	21.6857	35.9018	943.097	1005.14	762.902
10	4/27/12 10:53 AM	22.2087	38.361	994.859	1048.22	787.334
11	4/27/12 11:53 AM	22.8388	39.5113	983.486	1020.52	777.426
12	4/27/12 12:53 PM	23.6013	39.3905	905.889	922.438	721.137
13	4/27/12 1:53 PM	23.8653	37.4743	772.192	765.998	608.685
14	4/27/12 2:53 PM	24.4262	34.5348	588.729	564.203	458.86
15	4/27/12 3:53 PM	24.7293	31.281	393.876	348.934	278.492
16	4/27/12 4:43 PM	24.7968	26.7486	147.919	101.775	71.2133
17	4/27/12 5:58 PM	23.5448	21.32	7.99967	8.37117	6.05352
18	4/27/12 6:58 PM	18.9682	16.2212	0	0	0
19	4/27/12 7:58 PM	16.5012	12.9462	0	0	0
20	4/27/12 8:58 PM	15.361	10.9422	0	0	0
21	4/27/12 9:58 PM	14.9768	10.377	0.364783	0.465435	0
22	0	0	0	0	0	0
23	0	0	0	0	0	0
24	0	0	0	0	0	0
1	0	0	0	0	0	0
2	0	0	0	0	0	0
3	0	0	0	0	0	0
4	4/28/12 4:58 AM	15.3173	12.9977	56.2942	61.611	0.323283
5	4/28/12 5:58 AM	15.7022	13.8708	236.212	261.335	29.3677
6	4/28/12 6:58 AM	17.6312	19.1667	452.895	495.025	182.261
7	4/28/12 7:58 AM	19.2415	24.4192	645.732	698.573	386.537
8	4/28/12 8:58 AM	20.5588	30.5593	801.386	859.726	533.523
9	4/28/12 9:58 AM	22.2822	37.2528	906.102	963.219	665.957
10	4/28/12 10:58 AM	23.142	40.4408	950.849	998.672	732.885
11	4/28/12 11:58 AM	23.852	41.977	930.501	963.533	759.726
12	4/28/12 12:58 PM	24.8627	47.4517	856.886	868.567	733.956
13	4/28/12 1:58 PM	25.5	46.489	723.979	716.928	669.251
14	4/28/12 2:58 PM	26.7472	46.9787	543.76	519.213	567.111
15	4/28/12 3:58 PM	27.0167	37.8215	337.808	296.708	418.775
16	4/28/12 4:58 PM	26.8972	29.5555	133.302	97.6647	235.178
17	4/28/12 5:58 PM	24.6143	22.7167	10.1212	9.132	70.83
18	4/28/12 6:58 PM	20.4058	17.162	0	0	7.64925
19	4/28/12 7:58 PM	18.147	14.206	0	0	0
20	4/28/12 8:58 PM	16.3053	11.581	0	0	0
21	4/28/12 9:58 PM	15.7635	11.4843	0.792609	0.631087	0
22	0	0	0	0	0	0
23	0	0	0	0	0	0
24	0	0	0	0	0	0
1	0	0	0	0	0	0
2	0	0	0	0	0	0
3	0	0	0	0	0	0
4	4/29/12 4:58 AM	12.0022	7.18983	61.1995	67.9003	0.474261
5	4/29/12 5:58 AM	13.427	9.84233	223.43	269.449	31.0807
6	4/29/12 6:58 AM	16.3635	16.1758	432.404	470.318	179.966
7	4/29/12 7:58 AM	20.0802	28.276	628.567	679.732	370.416
8	4/29/12 8:58 AM	23.1808	37.0583	791.32	846.348	513.875
9	4/29/12 9:58 AM	24.3732	39.9588	898.388	954.103	646.872
10	4/29/12 10:58 AM	25.5543	43.6348	949.052	996.98	721.195
11	4/29/12 11:58 AM	26.586	45.6818	932.81	964.894	750.273
12	4/29/12 12:58 PM	27.564	48.9003	853.347	869.306	730.141
13	4/29/12 1:58 PM	27.9802	44.0405	728.645	722.742	667.518
14	4/29/12 2:58 PM	28.0887	40.9247	551.145	526.6	571.687
15	4/29/12 3:58 PM	28.0585	36.9055	333.042	294.578	422.015
16	4/29/12 4:58 PM	28.1582	30.3462	117.534	93.6857	232.453
17	4/29/12 5:58 PM	25.1188	23.506	8.613	8.35083	73.5235
18	4/29/12 6:58 PM	20.8365	17.014	0	0	7.092
19	4/29/12 7:58 PM	18.354	12.7727	0	0	0
20	4/29/12 8:58 PM	16.598	10.8802	0	0	0
21	4/29/12 9:58 PM	15.3445	9.30067	3.77457	3.71109	0
22	0	0	0	0	0	0
23	0	0	0	0	0	0
24	0	0	0	0	0	0
1	0	0	0	0	0	0
2	0	0	0	0	0	0
3	0	0	0	0	0	0
4	4/30/12 4:58 AM	11.7092	6.596	111.683	111.695	2.4063
5	4/30/12 5:58 AM	14.1005	11.0447	284.087	296.181	74.6907
6	4/30/12 6:58 AM	18.9677	21.2023	373.185	421.464	237.839
7	4/30/12 7:58 AM	22.5532	32.8215	441.633	457.459	323.542
8	4/30/12 8:58 AM	25.2273	36.1573	721.441	756.22	352.941
9	4/30/12 9:58 AM	26.9113	43.8252	720.229	751.461	582.911
10	4/30/12 10:58 AM	27.6803	43.0668	831.98	847.155	579.239
11	4/30/12 11:58 AM	28.4813	46.2752	831.124	846.603	664.991
12	4/30/12 12:58 PM	28.9458	46.1247	615.413	617.753	650.756
13	4/30/12 1:58 PM	28.5037	39.6663	658.904	665.399	494.904
14	4/30/12 2:58 PM	28.4525	39.0293	507.127	486.64	527.859
15	4/30/12 3:58 PM	28.5277	36.76	326.292	287.558	390.005
16	4/30/12 4:58 PM	28.3885	30.8828	79.7702	68.7868	230.488
17	4/30/12 5:58 PM	24.9078	22.6957	9.92583	8.64467	47.8656
18	4/30/12 6:58 PM	21.489	17.3618	0	0	7.61405
19	4/30/12 7:58 PM	19.2602	14.6833	0	0	0
20	4/30/12 8:58 PM	16.732	11.1175	0	0	0
21	4/30/12 9:58 PM	15.3848	9.7705	0	0	0
22	0	0	0	0	0	0
23	0	0	0	0	0	0
24	0	0	0	0	0	0
1	0	0	0	0	0	0
2	0	0	0	0	0	0
3	0	0	0	0	0	0
4	5/1/12 4:58 AM	11.241	5.8085	0.979565	0.943478	0.588848
5	5/1/12 5:58 AM	12.7578	8.136	67.5568	73.2918	33.531
6	5/1/12 6:58 AM	16.568	16.4722	256.077	281.68	191.811
7	5/1/12 7:58 AM	21.4787	28.3072	448.911	490.717	385.343
8	5/1/12 8:58 AM	23.6643	35.7233	654.788	704.57	532.945
9	5/1/12 9:58 AM	25.2438	41.4497	813.47	869.066	662.263
10	5/1/12 10:58 AM	27.11	47.5032	919.085	973.196	728.428
11	5/1/12 11:58 AM	28.2482	49.9088	964.375	1011.89	748.079
12	5/1/12 12:58 PM	29.1865	48.7622	956.861	989.863	739.467
13	5/1/12 1:58 PM	29.9102	48.5225	876.188	885.597	677.28
14	5/1/12 2:58 PM	29.8715	45.77	743.713	730.632	574.658
15	5/1/12 3:58 PM	29.648	39.9543	564.487	534.712	427.874
16	5/1/12 4:58 PM	30.305	32.9212	340.195	299.747	234.098
17	5/1/12 5:58 PM	27.3983	25.2282	141.833	101.451	73.0371
18	5/1/12 6:58 PM	22.0585	18.4992	11.9478	9.42417	8.1413
19	5/1/12 7:58 PM	19.1105	13.602	0	0	0
20	5/1/12 8:58 PM	17.4545	11.6973	0	0	0
21	5/1/12 9:58 PM	16.4245	10.8593	0	0	0
22	0	0	0	0	0	0
23	0	0	0	0	0	0
24	0	0	0	0	0	0
1	0	0	0	0	0	0
2	0	0	0	0	0	0
3	0	0	0	0	0	0
4	5/2/12 4:58 AM	13.4185	9.45733	1.98522	1.81152	1.24824
5	5/2/12 5:58 AM	14.5293	10.6525	79.059	81.3267	45.767
6	5/2/12 6:58 AM	18.3687	17.3653	221.212	233.489	170.995
7	5/2/12 7:58 AM	21.7512	27.2753	422.699	457.196	356.868
8	5/2/12 8:58 AM	23.9435	35.5603	674.138	709.486	518.348
9	5/2/12 9:58 AM	25.2792	39.5205	803.271	851.441	653.719
10	5/2/12 10:58 AM	26.2422	43.5672	890.443	940.707	710.602
11	5/2/12 11:58 AM	27.4227	44.6507	939.325	981.439	737.133
12	5/2/12 12:58 PM	27.4325	43.5058	928.574	956.26	728.901
13	5/2/12 1:58 PM	26.9382	40.1285	859.547	866.234	669.771
14	5/2/12 2:58 PM	26.901	38.0523	735.825	726.129	577.775
15	5/2/12 3:58 PM	25.5815	30.8218	411.503	389.797	317.688
16	5/2/12 4:58 PM	26.6735	28.443	357.899	321.24	252.399
17	5/2/12 5:58 PM	24.2583	23.5417	147.078	124.478	96.0674
18	5/2/12 6:58 PM	20.5837	17.857	17.781	14.7592	11.6247
19	5/2/12 7:58 PM	18.3997	15.1897	0	0	0
20	5/2/12 8:58 PM	17.3702	14.628	0	0	0
21	5/2/12 9:58 PM	16.8932	13.4295	0	0	0
22	0	0	0	0	0	0
23	0	0	0	0	0	0
24	0	0	0	0	0	0
1	0	0	0	0	0	0
2	0	0	0	0	0	0
3	0	0	0	0	0	0
4	5/3/12 4:58 AM	14.745	10.7322	1.43935	1.29348	0.920739
5	5/3/12 5:58 AM	15.4427	12.4413	65.9362	70.1745	37.0473
6	5/3/12 6:58 AM	17.157	16.0403	175.49	185.065	133.949
7	5/3/12 7:58 AM	20.4402	25.5075	445.703	486.51	381.126
8	5/3/12 8:58 AM	22.6352	31.453	641.226	689.609	518.327
9	5/3/12 9:58 AM	23.4473	34.638	797.8	851.428	661.696
10	5/3/12 10:58 AM	24.6038	37.7193	904.286	953.118	733.171
11	5/3/12 11:58 AM	25.2918	39.4767	948.92	991.859	749.226
12	5/3/12 12:58 PM	25.4077	38.95	938.154	964.318	743.157
13	5/3/12 1:58 PM	25.7137	38.5198	857.095	862.654	677.633
14	5/3/12 2:58 PM	25.4705	36.2698	720.748	710.955	571.271
15	5/3/12 3:58 PM	25.1702	32.4853	546.256	520.252	420.125
16	5/3/12 4:58 PM	25.9747	28.0467	340.717	300.728	236.934
17	5/3/12 5:58 PM	23.838	22.2792	142.04	105.757	76.9465
18	5/3/12 6:58 PM	19.6655	17.409	16.6068	13.769	10.3519
19	5/3/12 7:58 PM	18.089	14.1915	0	0	0
20	5/3/12 8:58 PM	16.9817	12.478	0	0	0
21	5/3/12 9:58 PM	16.1633	11.2153	0	0	0
22	0	0	0	0	0	0
23	0	0	0	0	0	0
24	0	0	0	0	0	0
1	0	0	0	0	0	0
2	0	0	0	0	0	0
3	0	0	0	0	0	0
4	5/4/12 4:58 AM	12.4042	5.76733	2.03217	1.78326	1.374
5	5/4/12 5:58 AM	13.6762	8.69967	64.3565	67.3738	37.2895
6	5/4/12 6:58 AM	15.6087	14.5283	161.543	168.76	125.293
7	5/4/12 7:58 AM	19.3598	29.0715	456.606	495.265	379.643
8	5/4/12 8:58 AM	22.4208	36.9107	645.6	694.258	522.659
9	5/4/12 9:58 AM	23.5503	38.704	806.191	859.749	655.567
10	5/4/12 10:58 AM	23.566	39.4162	920.1	968.13	740.259
11	5/4/12 11:58 AM	24.488	44.3217	965.577	1001.26	756.545
12	5/4/12 12:58 PM	25.3625	47.2065	949.957	974.617	733.601
13	5/4/12 1:58 PM	26.0063	44.506	877.953	882.711	678.894
14	5/4/12 2:58 PM	26.5082	42.9925	745.35	732.889	581.334
15	5/4/12 3:58 PM	25.8597	34.8935	574.81	545.731	438.595
16	5/4/12 4:58 PM	26.0835	27.9257	367.237	319.393	249.461
17	5/4/12 5:58 PM	24.5048	22.177	157.377	109.631	77.0235
18	5/4/12 6:58 PM	19.8277	16.197	15.7747	11.4583	8.7901
19	5/4/12 7:58 PM	17.2122	11.9983	0	0	0
20	5/4/12 8:58 PM	15.4657	9.09383	0	0	0
21	5/4/12 9:58 PM	14.8302	8.9745	0	0	0
22	0	0	0	0	0	0
23	0	0	0	0	0	0
24	0	0	0	0	0	0
1	0	0	0	0	0	0
2	0	0	0	0	0	0
3	0	0	0	0	0	0
4	5/5/12 4:58 AM	10.831	5.83667	2.24383	2.45936	1.50981
5	5/5/12 5:58 AM	12.2603	7.601	79.4985	81.5028	40.3472
6	5/5/12 6:58 AM	16.1888	16.2975	261.039	282.008	205.629
7	5/5/12 7:58 AM	19.5217	31.2792	463.18	498.751	385.252
8	5/5/12 8:58 AM	22.5278	42.697	651.432	692.989	513.762
9	5/5/12 9:58 AM	24.6407	50.0662	805.418	857.343	654.642
10	5/5/12 10:58 AM	26.2055	55.5202	907.331	953.383	674.923
11	5/5/12 11:58 AM	27.4768	55.7128	962.321	998.264	742.112
12	5/5/12 12:58 PM	27.0418	52.7018	918.783	940.754	719.097
13	5/5/12 1:58 PM	27.5828	51.6905	888.134	892.99	686.86
14	5/5/12 2:58 PM	27.4185	46.3427	763.362	756.481	597.804
15	5/5/12 3:58 PM	26.6445	38.6663	533.995	511.026	413.161
16	5/5/12 4:58 PM	27.548	31.6183	362.949	316.885	245.571
17	5/5/12 5:58 PM	25.906	24.282	157.396	111.682	78.8395
18	5/5/12 6:58 PM	21.0168	17.9038	19.8792	15.6322	11.3002
19	5/5/12 7:58 PM	18.4338	13.2273	0	0	0
20	5/5/12 8:58 PM	17.3237	12.1623	0	0	0
21	5/5/12 9:58 PM	16.8802	11.7878	0	0	0
22	0	0	0	0	0	0
23	0	0	0	0	0	0
24	0	0	0	0	0	0
1	0	0	0	0	0	0
2	0	0	0	0	0	0
3	0	0	0	0	0	0
4	5/6/12 4:58 AM	13.4127	8.28233	2.94064	3.74277	2.30996
5	5/6/12 5:58 AM	14.6445	10.748	99.9308	104.92	61.0367
6	5/6/12 6:58 AM	18.6188	19.9622	267.914	282.394	217.234
7	5/6/12 7:58 AM	20.2787	29.4517	378.69	406.304	314.108
8	5/6/12 8:58 AM	22.5165	38.562	660.41	708.992	533.118
9	5/6/12 9:58 AM	24.5973	44.8107	807.016	862.037	653.646
10	5/6/12 10:58 AM	26.2303	47.0412	898.671	945.318	708.429
11	5/6/12 11:58 AM	27.2797	48.1843	920.425	971.225	721.98
12	5/6/12 12:58 PM	27.9977	47.8533	959.719	973.52	743.032
13	5/6/12 1:58 PM	27.5112	41.8395	819.185	811.906	633.945
14	5/6/12 2:58 PM	28.1158	45.8658	725.299	706.383	558.089
15	5/6/12 3:58 PM	28.9665	44.3815	554.405	519.359	418.242
16	5/6/12 4:58 PM	29.7193	35.605	348.743	308.55	238.201
17	5/6/12 5:58 PM	25.2708	24.9325	110.991	91.8008	68.2573
18	5/6/12 6:58 PM	22.1895	19.6427	19.1162	16.7437	13.587
19	5/6/12 7:58 PM	19.78	15.4433	0	0	0
20	5/6/12 8:58 PM	18.5237	14.2438	0	0	0
21	5/6/12 9:58 PM	17.6017	13.049	0	0	0
22	0	0	0	0	0	0
23	0	0	0	0	0	0
24	0	0	0	0	0	0
1	0	0	0	0	0	0
2	0	0	0	0	0	0
3	0	0	0	0	0	0
4	5/7/12 4:58 AM	16.9677	13.878	2.76128	2.7183	1.54502
5	5/7/12 5:58 AM	18.3943	16.589	41.5	42.7737	29.0385
6	5/7/12 6:58 AM	19.8377	19.9238	80.1857	79.2405	65.492
7	5/7/12 7:58 AM	20.4445	22.4767	118.865	117.721	103.676
8	5/7/12 8:58 AM	21.0107	23.0837	100.067	100.755	89.4334
9	5/7/12 9:58 AM	22.212	25.659	194.592	190.941	168.234
10	5/7/12 10:58 AM	25.8022	39.7778	501.646	501.661	410.659
11	5/7/12 11:58 AM	26.449	36.9785	385.831	382.424	329.688
12	5/7/12 12:58 PM	27.6387	40.078	567.536	562.375	466.313
13	5/7/12 1:58 PM	26.211	36.4303	481.001	478.62	392.897
14	5/7/12 2:58 PM	27.2315	40.3198	565.45	554.535	450.321
15	5/7/12 3:58 PM	28.1748	40.4407	493.026	454.882	374.14
16	5/7/12 4:58 PM	26.4572	31.8583	221.96	213.191	189.811
17	5/7/12 5:58 PM	24.7898	25.591	104.562	93.899	76.3026
18	5/7/12 6:58 PM	22.3375	19.6667	24.821	22.691	18.3053
19	5/7/12 7:58 PM	19.9647	15.4007	0	0	0.0102333
20	5/7/12 8:58 PM	18.5973	14.5055	0	0	0
21	5/7/12 9:58 PM	16.931	12.5658	0	0	0
22	0	0	0	0	0	0
23	0	0	0	0	0	0
24	0	0	0	0	0	0
1	0	0	0	0	0	0
2	0	0	0	0	0	0
3	0	0	0	0	0	0
4	5/8/12 4:58 AM	15.1828	12.0033	2.19638	2.41532	1.45036
5	5/8/12 5:58 AM	16.8902	14.8643	78.2048	79.4738	41.4021
6	5/8/12 6:58 AM	18.5242	18.2987	229.782	267.26	170.401
7	5/8/12 7:58 AM	20.2878	25.7783	455.665	530.793	369.313
8	5/8/12 8:58 AM	21.6223	31.4368	647.794	700.893	513.72
9	5/8/12 9:58 AM	22.7628	35.0212	822.792	872.001	677.779
10	5/8/12 10:58 AM	23.4367	36.552	865.617	902.948	696.147
11	5/8/12 11:58 AM	23.5327	37.9203	970.143	984.121	755.311
12	5/8/12 12:58 PM	23.7015	36.8027	924.111	951.014	745.481
13	5/8/12 1:58 PM	24.5297	36.8528	886.906	888.676	685.585
14	5/8/12 2:58 PM	24.8087	35.1952	753.918	738.007	589.907
15	5/8/12 3:58 PM	23.5713	30.1998	581.843	549.577	441.65
16	5/8/12 4:58 PM	24.4042	25.4052	372.875	325.6	252.241
17	5/8/12 5:58 PM	22.6503	20.4037	164.696	116.54	79.9762
18	5/8/12 6:58 PM	18.5392	16.3277	16.3367	13.8705	9.08715
19	5/8/12 7:58 PM	17.443	14.1637	0	0	0.00731667
20	5/8/12 8:58 PM	16.4293	13.571	0	0	0
21	5/8/12 9:58 PM	15.993	12.6292	0	0	0
22	0	0	0	0	0	0
23	0	0	0	0	0	0
24	0	0	0	0	0	0
1	0	0	0	0	0	0
2	0	0	0	0	0	0
3	0	0	0	0	0	0
4	5/9/12 4:58 AM	12.6063	8.83283	2.9187	3.23217	2.05304
5	5/9/12 5:58 AM	14.5048	11.188	124.831	123.568	71.5385
6	5/9/12 6:58 AM	18.1913	17.781	285.706	290.003	224.658
7	5/9/12 7:58 AM	20.1425	25.5895	435.676	448.695	359.645
8	5/9/12 8:58 AM	21.3808	28.278	495.051	530.801	409.755
9	5/9/12 9:58 AM	22.5363	30.5813	547.301	493.388	443.38
10	5/9/12 10:58 AM	22.7332	29.6273	596.227	555.137	475.001
11	5/9/12 11:58 AM	24.2405	37.1277	954.068	972.695	755.896
12	5/9/12 12:58 PM	24.8138	38.5723	980.984	1018.18	772.642
13	5/9/12 1:58 PM	25.3667	36.8267	890.272	901.519	696.687
14	5/9/12 2:58 PM	25.7288	35.3087	754.326	742.423	588.988
15	5/9/12 3:58 PM	25.7945	31.9578	580.801	550.559	436.931
16	5/9/12 4:58 PM	27.4727	27.821	379.907	333.213	256.361
17	5/9/12 5:58 PM	25.471	22.9387	176.043	122.136	83.9553
18	5/9/12 6:58 PM	20.4307	18.1378	22.6215	15.7545	10.4535
19	5/9/12 7:58 PM	18.4065	14.5	0	0	0.00025
20	5/9/12 8:58 PM	16.9913	13.3578	0	0	0
21	5/9/12 9:58 PM	16.1142	13.0833	0	0	0
22	0	0	0	0	0	0
23	0	0	0	0	0	0
24	0	0	0	0	0	0
1	0	0	0	0	0	0
2	0	0	0	0	0	0
3	0	0	0	0	0	0
4	5/10/12 4:58 AM	15.5237	12.217	3.4963	4.21152	2.38776
5	5/10/12 5:58 AM	17.1205	15.0993	85.5648	89.2367	44.6101
6	5/10/12 6:58 AM	19.4587	21.5085	274.553	294.959	204.463
7	5/10/12 7:58 AM	21.3237	27.1468	479.944	516.611	391.994
8	5/10/12 8:58 AM	23.1525	32.8137	672.368	712.162	549.154
9	5/10/12 9:58 AM	24.5627	36.3122	814.703	856.723	660.161
10	5/10/12 10:58 AM	25.0085	37.9782	915.47	959.047	732.653
11	5/10/12 11:58 AM	25.5175	37.8808	967.209	1001.67	762.314
12	5/10/12 12:58 PM	26.1662	39.4917	954.989	978.904	748.297
13	5/10/12 1:58 PM	26.6012	39.2915	878.28	890.584	681.386
14	5/10/12 2:58 PM	27.0977	35.531	747.293	734.219	583.719
15	5/10/12 3:58 PM	26.8112	32.0117	575.322	544.471	433.498
16	5/10/12 4:58 PM	27.8857	28.0832	373.789	329.463	251.703
17	5/10/12 5:58 PM	25.9277	23.5285	174.529	122.555	83.7467
18	5/10/12 6:58 PM	21.2	19.143	23.2702	16.8222	10.8243
19	5/10/12 7:58 PM	19.3977	16.0957	0	0	0.0134333
20	5/10/12 8:58 PM	18.4092	14.5993	0	0	0
21	5/10/12 9:58 PM	17.8788	13.9475	0	0	0
22	0	0	0	0	0	0
23	0	0	0	0	0	0
24	0	0	0	0	0	0
1	0	0	0	0	0	0
2	0	0	0	0	0	0
3	0	0	0	0	0	0
4	5/11/12 4:58 AM	18.0012	15.9508	4.67761	4.80935	2.72941
5	5/11/12 5:58 AM	19.1662	18.453	94.7602	97.248	55.0951
6	5/11/12 6:58 AM	20.5253	22.2627	249.667	268.188	183.754
7	5/11/12 7:58 AM	22.6862	28.1115	464.953	500.429	380.904
8	5/11/12 8:58 AM	24.4443	34.6575	652.593	692.348	521.811
9	5/11/12 9:58 AM	25.9757	38.1437	810.406	850.401	653.777
10	5/11/12 10:58 AM	27.494	42.1195	914.097	954.336	720.934
11	5/11/12 11:58 AM	27.5032	43.5303	959.484	991.757	746.807
12	5/11/12 12:58 PM	28.2765	42.975	943.46	964.858	726.996
13	5/11/12 1:58 PM	27.818	40.9732	868.933	874.777	674.443
14	5/11/12 2:58 PM	27.3437	36.6695	729.099	721.633	569.854
15	5/11/12 3:58 PM	27.6168	33.5242	556.424	528.041	421.566
16	5/11/12 4:58 PM	28.8062	29.2655	356.345	314.411	240.806
17	5/11/12 5:58 PM	27.379	25.0997	165.224	120.738	85.3511
18	5/11/12 6:58 PM	23.4088	21.5653	25.3735	19.7888	13.7219
19	5/11/12 7:58 PM	21.5537	19.0385	0	0	0.0351167
20	5/11/12 8:58 PM	20.6692	17.802	0	0	0
21	5/11/12 9:58 PM	20.1268	16.7403	0	0	0
22	0	0	0	0	0	0
23	0	0	0	0	0	0
24	0	0	0	0	0	0
1	0	0	0	0	0	0
2	0	0	0	0	0	0
3	0	0	0	0	0	0
4	5/12/12 4:58 AM	19.0148	16.5748	4.62783	5.40152	3.02159
5	5/12/12 5:58 AM	20.1547	19.0965	86.8442	89.3877	47.0879
6	5/12/12 6:58 AM	22.1187	24.3955	266.396	284.691	197.484
7	5/12/12 7:58 AM	24.4402	30.0483	433.928	466.729	361.658
8	5/12/12 8:18 AM	25.566	32.5555	626.146	666.424	516.138
9	5/12/12 9:52 AM	27.21	40.2632	802.456	842.252	639.439
10	5/12/12 10:52 AM	28.4548	42.787	906.8	948.115	712.478
11	5/12/12 11:52 AM	29.3375	43.9195	957.598	990.32	739.235
12	5/12/12 12:52 PM	28.6305	41.6995	947.186	968.854	734.632
13	5/12/12 1:52 PM	28.8565	40.2505	872.25	881.256	677.471
14	5/12/12 2:52 PM	28.7073	38.343	739.46	728.092	571.499
15	5/12/12 3:52 PM	28.9657	35.4762	568.258	538.833	428.234
16	5/12/12 4:52 PM	29.5058	30.6802	337.929	299.11	231.473
17	5/12/12 5:52 PM	28.1027	25.952	164.18	117.502	81.7574
18	5/12/12 6:52 PM	23.8227	21.8982	20.9847	16.0132	11.0241
19	5/12/12 7:52 PM	21.641	18.3192	0	0	0.0172
20	5/12/12 8:52 PM	20.348	16.8122	0	0	0
21	5/12/12 9:52 PM	19.4155	15.4175	0	0	0
22	0	0	0	0	0	0
23	0	0	0	0	0	0
24	0	0	0	0	0	0
1	0	0	0	0	0	0
2	0	0	0	0	0	0
3	0	0	0	0	0	0
4	5/13/12 4:52 AM	14.2122	8.93817	2.45906	2.42377	1.29443
5	5/13/12 5:52 AM	15.5603	11.357	83.843	83.944	46.5224
6	5/13/12 6:52 AM	19.5942	22.6653	266.408	281.954	198.573
7	5/13/12 7:52 AM	23.7863	35.9532	449.669	478.58	358.868
8	5/13/12 8:52 AM	26.6717	41.3532	606.751	640.772	477.04
9	5/13/12 9:52 AM	28.1352	45.0062	786.001	825.744	627.59
10	5/13/12 10:52 AM	30.1705	54.7183	888.335	926.176	683.251
11	5/13/12 11:52 AM	31.1798	57.2302	923.462	953.838	700.857
12	5/13/12 12:52 PM	31.4402	49.2032	869.046	884.478	660.935
13	5/13/12 1:52 PM	32.1057	50.4107	821.763	832.721	624.031
14	5/13/12 2:52 PM	32.8192	48.9652	700.727	685.438	529.782
15	5/13/12 3:52 PM	32.1703	46.3828	541.711	511.803	402.301
16	5/13/12 4:52 PM	32.7638	37.9387	352.447	310.133	238.809
17	5/13/12 5:52 PM	29.0177	27.614	157.058	116.505	82.8157
18	5/13/12 6:52 PM	23.5077	21.3962	25.7853	19.1403	14.4733
19	5/13/12 7:52 PM	20.9805	18.5262	0	0	0.00911667
20	5/13/12 8:52 PM	19.7137	17.1155	0	0	0
21	5/13/12 9:52 PM	19.2185	16.8693	0	0	0
22	0	0	0	0	0	0
23	0	0	0	0	0	0
24	0	0	0	0	0	0
1	0	0	0	0	0	0
2	0	0	0	0	0	0
3	0	0	0	0	0	0
4	5/14/12 4:52 AM	17.0198	15.2558	0	0.142642	0.262698
5	5/14/12 5:52 AM	16.9825	15.0105	22.7247	22.4025	16.0343
6	5/14/12 6:52 AM	17.26	16.1168	37.4472	36.3898	28.5711
7	5/14/12 7:58 AM	17.3226	16.5612	87.3987	85.4524	76.0376
8	5/14/12 8:58 AM	16.4075	15.5268	39.5288	38.0398	29.2884
9	5/14/12 9:58 AM	15.934	15.6178	76.2852	68.4778	61.8479
10	5/14/12 10:58 AM	16.645	17.0312	108.666	107.565	90.4268
11	5/14/12 11:58 AM	18.1613	22.5987	287.088	297.329	252.32
12	5/14/12 12:58 PM	18.3598	23.7853	352.307	282.997	289.252
13	5/14/12 1:58 PM	17.5437	21.1553	312.397	325.655	262.678
14	5/14/12 2:58 PM	17.4362	21.217	249.951	248.935	215.107
15	5/14/12 3:58 PM	16.9707	19.3177	259.785	245.965	219.753
16	5/14/12 4:58 PM	15.1495	14.855	35.3957	37.2152	31.579
17	5/14/12 5:58 PM	13.8338	12.8498	45.0535	37.0837	28.798
18	5/14/12 6:58 PM	14.4267	13.2207	41.1362	33.1748	27.5664
19	5/14/12 7:58 PM	14.0588	11.5187	0.0743333	0.0965	0.176733
20	5/14/12 8:58 PM	13.13	9.757	0	0	0
21	5/14/12 9:58 PM	12.7887	9.90083	0	0	0
22	0	0	0	0	0	0
23	0	0	0	0	0	0
24	0	0	0	0	0	0
1	0	0	0	0	0	0
2	0	0	0	0	0	0
3	0	0	0	0	0	0
4	5/15/12 4:58 AM	11.0225	8.0355	3.28196	3.50913	1.60957
5	5/15/12 5:58 AM	12.211	10.0885	55.9753	55.461	39.2277
6	5/15/12 6:58 AM	14.0838	15.0635	217.836	233.019	175.116
7	5/15/12 7:58 AM	16.2027	23.48	354.944	366.466	301.129
8	5/15/12 8:58 AM	17.3685	24.8297	404.699	424.475	315.854
9	5/15/12 9:58 AM	19.117	28.2333	545.284	570.523	461.283
10	5/15/12 10:58 AM	18.6707	24.0088	307.374	294.579	266.895
11	5/15/12 11:58 AM	18.2003	21.197	194.22	182.56	167.297
12	5/15/12 12:58 PM	16.4612	16.5762	79.474	82.9262	73.0966
13	5/15/12 1:58 PM	16.3883	16.8027	109.124	106.623	93.9414
14	5/15/12 2:58 PM	17.7598	20.9433	219.243	217.383	189.067
15	5/15/12 3:58 PM	18.4905	23.1068	294.401	307.295	243.761
16	5/15/12 4:58 PM	17.8532	19.3815	144.91	141.714	124.89
17	5/15/12 5:58 PM	18.575	18.7823	142.752	122.49	106.022
18	5/15/12 6:58 PM	17.0383	14.756	39.6015	31.3932	26.5237
19	5/15/12 7:58 PM	13.9195	8.83517	0	0	0.10275
20	5/15/12 8:58 PM	12.4108	6.96783	0	0	0
21	5/15/12 9:48 PM	11.66	6.1702	0	0	0
22	0	0	0	0	0	0
23	0	0	0	0	0	0
24	0	0	0	0	0	0
1	0	0	0	0	0	0
2	0	0	0	0	0	0
3	0	0	0	0	0	0
4	5/16/12 4:58 AM	10.486	5.015	0	0	0
5	5/16/12 5:58 AM	10.486	5.015	0	0	0
6	5/16/12 6:58 AM	14.5955	14.6038	175.61	194.785	154.29
7	5/16/12 7:58 AM	18.9548	28.2778	488.426	518.401	413.906
8	5/16/12 8:58 AM	20.6732	37.4153	694.234	730.818	575.014
9	5/16/12 9:58 AM	22.2283	44.2403	849.594	895.574	691.335
10	5/16/12 10:58 AM	23.5533	49.1313	952.348	999.683	761.361
11	5/16/12 11:58 AM	24.3117	51.9762	1001.16	1027.88	773.724
12	5/16/12 12:58 PM	24.8565	49.3922	980.951	1005.34	770.003
13	5/16/12 1:58 PM	24.9828	46.0747	896.421	907.99	707.78
14	5/16/12 2:58 PM	25.0892	42.3063	774.775	758.801	607.884
15	5/16/12 3:58 PM	24.828	36.573	597.843	561.397	462.23
16	5/16/12 4:58 PM	26.535	30.151	375.774	330.131	267.292
17	5/16/12 5:58 PM	22.8627	22.4407	144.319	122.862	94.7775
18	5/16/12 6:58 PM	19.726	17.805	19.2097	19.797	13.3224
19	5/16/12 7:58 PM	18.8182	16.1998	0	0	0.0268333
20	5/16/12 8:58 PM	17.8315	15.4245	0	0	0
21	5/16/12 9:58 PM	15.0008	14.1777	0	0	0
22	0	0	0	0	0	0
23	0	0	0	0	0	0
24	0	0	0	0	0	0
1	0	0	0	0	0	0
2	0	0	0	0	0	0
3	0	0	0	0	0	0
4	5/17/12 4:58 AM	11.5402	7.85917	3.19348	3.48043	2.1153
5	5/17/12 5:58 AM	11.7763	8.8145	93.5828	93.5512	51.3805
6	5/17/12 6:58 AM	13.1987	16.3872	292.891	303.795	232.632
7	5/17/12 7:58 AM	14.6408	21.4137	443.693	438.744	355.935
8	5/17/12 8:58 AM	14.29	18.6727	327.303	334.294	287.734
9	5/17/12 9:58 AM	13.7125	20.0168	500.241	553.337	419.952
10	5/17/12 10:58 AM	12.2498	12.9022	168.921	193.871	159.791
11	5/17/12 11:58 AM	15.6742	22.8455	614.247	624.772	506.072
12	5/17/12 12:58 PM	17.83	26.727	810.807	728.902	630.178
13	5/17/12 1:58 PM	17.9915	24.047	599.704	605.372	493.661
14	5/17/12 2:58 PM	17.2362	19.2007	280.325	290.462	256.34
15	5/17/12 3:58 PM	18.4768	21.6068	485.45	429.049	400.442
16	5/17/12 4:58 PM	19.8748	20.097	387.444	344.538	286.343
17	5/17/12 5:58 PM	18.5855	16.9202	185.327	133.236	103.437
18	5/17/12 6:58 PM	15.908	14.7738	34.813	25.8785	18.9791
19	5/17/12 7:58 PM	15.0397	13.2785	0	0.058	0.09895
20	5/17/12 8:58 PM	14.8723	13.0077	0	0	0
21	5/17/12 9:48 PM	14.5424	12.145	0	0	0
22	0	0	0	0	0	0
23	0	0	0	0	0	0
24	0	0	0	0	0	0
1	0	0	0	0	0	0
2	0	0	0	0	0	0
3	0	0	0	0	0	0
4	5/18/12 4:58 AM	13.4613	11.1585	5.465	6.45652	3.24165
5	5/18/12 5:58 AM	14.5707	13.1667	94.0687	94.5417	53.4931
6	5/18/12 6:58 AM	16.6157	18.9312	294.228	314.35	230.769
7	5/18/12 7:58 AM	17.9498	23.0673	512.557	541.625	440.09
8	5/18/12 8:58 AM	18.7075	26.265	706.887	744.882	588.124
9	5/18/12 9:58 AM	19.405	28.8765	862.468	906.475	720.247
10	5/18/12 10:58 AM	20.0335	31.6228	968.695	1010.32	799.282
11	5/18/12 11:58 AM	20.3502	31.7093	1019.91	1051.23	672.999
12	5/18/12 12:58 PM	20.7478	31.5368	1010.13	1028.11	755.04
13	5/18/12 1:58 PM	21.0207	30.6647	937.542	937.705	762.239
14	5/18/12 2:58 PM	20.7797	28.686	807.34	788.257	646.987
15	5/18/12 3:58 PM	20.646	25.9128	624.617	585.92	470.41
16	5/18/12 4:58 PM	21.7472	21.3952	379.827	332.614	280.229
17	5/18/12 5:58 PM	20.5187	17.7905	196.606	138.963	105.221
18	5/18/12 6:58 PM	16.299	14.2602	31.0575	20.0418	13.5002
19	5/18/12 7:58 PM	14.8492	11.0415	0	0	0.0957333
20	5/18/12 8:58 PM	13.4512	8.58417	0	0	0
21	5/18/12 9:58 PM	12.3085	7.462	0	0	0
22	0	0	0	0	0	0
23	0	0	0	0	0	0
24	0	0	0	0	0	0
1	0	0	0	0	0	0
2	0	0	0	0	0	0
3	0	0	0	0	0	0
4	5/19/12 4:58 AM	9.153	4.76367	11.6037	13.6298	7.22826
5	5/19/12 5:58 AM	10.8117	7.45617	93.4002	95.9628	51.5623
6	5/19/12 6:58 AM	14.5612	15.3928	309.596	310.525	239.341
7	5/19/12 7:58 AM	18.0697	24.9517	505.109	532.735	429.704
8	5/19/12 8:48 AM	20.0288	30.1226	686.146	720.585	563.261
9	5/19/12 9:56 AM	21.7527	37.029	862.525	900.939	711.748
10	5/19/12 10:56 AM	22.3193	38.2932	947.155	986.08	764.013
11	5/19/12 11:56 AM	22.6103	38.217	991.597	1022.02	790.541
12	5/19/12 12:56 PM	23.2393	39.61	979.247	998.415	772.325
13	5/19/12 1:56 PM	23.9525	39.6902	904.27	903.919	713.897
14	5/19/12 2:56 PM	23.806	36.0537	767.473	751.966	611.328
15	5/19/12 3:56 PM	23.7463	32.0008	597.383	561.949	469.063
16	5/19/12 4:56 PM	25.0485	26.394	392.761	343.654	286.491
17	5/19/12 5:56 PM	22.9483	20.789	186.913	135.821	106.804
18	5/19/12 6:56 PM	18.5115	16.1842	34.4625	23.4388	17.8261
19	5/19/12 7:56 PM	16.5707	13.1207	0	0.00966667	0.189467
20	5/19/12 8:56 PM	15.2512	10.4622	0	0	0
21	5/19/12 9:56 PM	13.4537	7.27983	0	0	0
22	0	0	0	0	0	0
23	0	0	0	0	0	0
24	0	0	0	0	0	0
1	0	0	0	0	0	0
2	0	0	0	0	0	0
3	0	0	0	0	0	0
4	5/20/12 4:56 AM	10.1755	5.03667	7.75937	9.12583	4.49685
5	5/20/12 5:56 AM	12.046	8.31817	104.505	101.213	58.6202
6	5/20/12 6:56 AM	16.4078	19.0053	289.759	312.061	229.243
7	5/20/12 7:56 AM	20.527	30.9537	480.65	505.231	416.89
8	5/20/12 8:56 AM	22.7312	43.1163	674.762	706.371	551.124
9	5/20/12 9:56 AM	24.3348	47.4655	816.3	847.935	663.363
10	5/20/12 10:56 AM	26.0232	54.9728	922.2	951.044	717.443
11	5/20/12 11:56 AM	27.1805	58.1653	957.353	986.508	742.325
12	5/20/12 12:56 PM	27.722	53.5668	871.559	894.899	684.572
13	5/20/12 1:56 PM	27.2297	46.4883	687.777	695.184	556.903
14	5/20/12 2:56 PM	27.0508	40.4607	443.802	438.392	371.585
15	5/20/12 3:56 PM	25.7837	33.434	292.973	287.3	253.629
16	5/20/12 4:56 PM	23.5608	27.2308	177.027	174.388	155.37
17	5/20/12 5:56 PM	22.0272	22.755	94.0842	92.7043	79.7006
18	5/20/12 6:56 PM	20.4985	18.6795	19.5643	20.0658	14.8601
19	5/20/12 7:56 PM	18.745	15.3042	0	0	0.0300167
20	5/20/12 8:56 PM	17.3597	13.4883	0	0	0
21	5/20/12 9:56 PM	17.0505	13.4685	0	0	0
22	0	0	0	0	0	0
23	0	0	0	0	0	0
24	0	0	0	0	0	0
1	0	0	0	0	0	0
2	0	0	0	0	0	0
3	0	0	0	0	0	0
4	5/21/12 4:56 AM	17.033	14.9258	2.57083	2.52	1.10806
5	5/21/12 5:56 AM	17.3532	15.9303	13.3832	13.2913	7.64802
6	5/21/12 6:56 AM	17.2333	15.5988	46.3175	44.9065	32.7526
7	5/21/12 7:56 AM	18.7978	20.3382	231.788	225.27	193.261
8	5/21/12 8:56 AM	23.0497	35.8403	652.221	681.774	541.111
9	5/21/12 9:56 AM	25.4032	42.3925	766.777	784.78	646.466
10	5/21/12 10:56 AM	27.0497	44.9048	790.218	788.923	559.732
11	5/21/12 11:56 AM	27.4133	51.2343	890.677	920.208	667.504
12	5/21/12 12:56 PM	26.7217	45.9658	785.961	802.353	623.448
13	5/21/12 1:56 PM	27.766	51.0342	860.708	864.939	671.341
14	5/21/12 2:56 PM	28.4597	47.4338	741.788	720.575	582.227
15	5/21/12 3:56 PM	28.5997	40.6107	570.627	533.891	441.238
16	5/21/12 4:56 PM	30.6247	34.7513	370.684	322.65	266.709
17	5/21/12 5:56 PM	27.5275	26.868	172.267	132.904	105.879
18	5/21/12 6:56 PM	22.7948	20.9652	36.9503	30.048	21.7621
19	5/21/12 7:56 PM	20.568	17.3402	0.1545	0.1545	0.275833
20	5/21/12 8:56 PM	19.5295	15.7727	0	0	0
21	5/21/12 9:56 PM	19.832	18.0532	0	0	0
22	0	0	0	0	0	0
23	0	0	0	0	0	0
24	0	0	0	0	0	0
1	0	0	0	0	0	0
2	0	0	0	0	0	0
3	0	0	0	0	0	0
4	5/22/12 4:56 AM	16.871	14.363	5.80333	5.81313	3.06496
5	5/22/12 5:56 AM	17.4353	16.0683	111.288	105.845	65.8957
6	5/22/12 6:56 AM	19.3712	23.5533	303.42	297.753	241.525
7	5/22/12 7:56 AM	20.7625	30.3307	503.517	537.258	423.676
8	5/22/12 8:56 AM	21.8072	34.9393	678.663	707.438	545.651
9	5/22/12 9:56 AM	22.8208	40.6465	838.19	877.648	690.252
10	5/22/12 10:56 AM	23.999	45.8117	954.621	990.109	767.396
11	5/22/12 11:56 AM	24.4	46.3693	1000.91	1019.27	795.439
12	5/22/12 12:56 PM	24.4418	45.4642	984.015	1003.6	781.234
13	5/22/12 1:56 PM	24.2357	40.5468	811.339	796.311	650.607
14	5/22/12 2:56 PM	24.5515	40.0153	776.705	752.134	620.278
15	5/22/12 3:56 PM	24.2642	34.672	553.095	533.177	428.865
16	5/22/12 4:56 PM	22.539	24.3212	237.626	219.612	180.337
17	5/22/12 5:56 PM	20.2795	19.7825	65.0065	64.7143	48.0052
18	5/22/12 6:56 PM	18.3783	16.4935	15.6177	15.9083	9.90228
19	5/22/12 7:56 PM	17.2618	14.4185	0.000166667	0.029	0.113983
20	5/22/12 8:56 PM	16.7275	13.1507	0	0	0
21	5/22/12 9:56 PM	15.7527	10.9563	0	0	0
22	0	0	0	0	0	0
23	0	0	0	0	0	0
24	0	0	0	0	0	0
1	0	0	0	0	0	0
2	0	0	0	0	0	0
3	0	0	0	0	0	0
4	5/23/12 4:56 AM	13.2442	8.75067	7.25917	9.68104	4.12108
5	5/23/12 5:56 AM	15.143	12.0255	122.983	104.475	57.054
6	5/23/12 6:56 AM	17.9978	20.8687	292.783	289.092	236.384
7	5/23/12 7:56 AM	20.0567	32.9998	501.363	528.464	418.152
8	5/23/12 8:56 AM	21.9903	42.1195	698.95	735.877	558.704
9	5/23/12 9:56 AM	24.3322	50.6652	852.075	855.102	671.993
10	5/23/12 10:56 AM	24.6337	42.2773	440.399	591.114	412.727
11	5/23/12 11:56 AM	22.6438	27.2847	217.585	272.679	188.725
12	5/23/12 12:56 PM	22.2675	25.5965	229.78	255.329	181.912
13	5/23/12 1:56 PM	22.2827	25.7343	248.846	212.635	203.388
14	5/23/12 2:56 PM	21.9187	25.0068	248.512	242.778	209.999
15	5/23/12 3:56 PM	21.6955	24.6238	241.231	242.138	204.087
16	5/23/12 4:56 PM	20.9322	22.2788	132.142	136.463	111.756
17	5/23/12 5:56 PM	19.8007	19.6488	77.0332	71.4668	55.0616
18	5/23/12 6:56 PM	18.5038	17.4358	36.5612	31.3878	22.8629
19	5/23/12 7:56 PM	16.9483	14.7512	0.0781667	0.112833	1.12413
20	5/23/12 8:56 PM	16.5623	14.1092	0	0	0
21	5/23/12 9:56 PM	16.5248	13.656	0	0	0
22	0	0	0	0	0	0
23	0	0	0	0	0	0
24	0	0	0	0	0	0
1	0	0	0	0	0	0
2	0	0	0	0	0	0
3	0	0	0	0	0	0
4	5/24/12 4:56 AM	15.2777	13.1582	2.42188	2.69521	1.40085
5	5/24/12 5:56 AM	15.6907	14.3795	15.0267	14.7127	8.67343
6	5/24/12 6:56 AM	16.781	17.4455	146.886	139.551	122.764
7	5/24/12 7:56 AM	19.074	24.0158	375.971	303.391	283.16
8	5/24/12 8:56 AM	20.4927	25.8388	513.194	553.1	414.354
9	5/24/12 9:56 AM	20.8405	25.9922	417.391	514.429	359.241
10	5/24/12 10:56 AM	22.1988	29.9993	722.138	719.116	563.944
11	5/24/12 11:56 AM	23.5985	36.4898	942.27	859.558	769.661
12	5/24/12 12:56 PM	24.2922	36.537	924.975	866.515	691.606
13	5/24/12 1:56 PM	24.6802	38.2658	902.531	876.205	708.629
14	5/24/12 2:56 PM	25.2727	34.8867	747.805	727.852	591.374
15	5/24/12 3:56 PM	25.4575	32.7667	555.735	518.629	427.507
16	5/24/12 4:56 PM	27.1652	28.816	397.43	345.75	283.927
17	5/24/12 5:56 PM	26.1878	24.808	202.756	146.713	114.348
18	5/24/12 6:56 PM	21.7695	19.844	28.2573	22.605	15.1815
19	5/24/12 7:56 PM	20.2422	16.8188	0.289333	0.335167	0.49035
20	5/24/12 8:56 PM	19.6083	16.0755	0	0	0
21	5/24/12 9:56 PM	19.5468	17.1555	0	0	0
22	0	0	0	0	0	0
23	0	0	0	0	0	0
24	0	0	0	0	0	0
1	0	0	0	0	0	0
2	0	0	0	0	0	0
3	0	0	0	0	0	0
4	5/25/12 4:56 AM	18.3468	15.507	5.84729	6.21875	3.18927
5	5/25/12 5:56 AM	19.0607	17.8568	86.9832	83.3393	50.422
6	5/25/12 6:56 AM	20.9662	23.1863	246.289	250.161	192.855
7	5/25/12 7:56 AM	22.487	27.4535	423.254	446.961	346.626
8	5/25/12 8:56 AM	24.0262	33.2175	666.595	684.987	522.332
9	5/25/12 9:56 AM	24.733	36.7865	828.723	894.061	665.824
10	5/25/12 10:56 AM	25.4477	38.03	650.396	721.539	563.242
11	5/25/12 11:56 AM	27.3447	45.3172	839.572	901.593	690.086
12	5/25/12 12:56 PM	27.327	43.0188	935.41	992.502	731.433
13	5/25/12 1:56 PM	27.4662	39.1957	787.104	790.253	602.006
14	5/25/12 2:56 PM	27.4967	38.5	801.243	783.278	620.021
15	5/25/12 3:56 PM	27.0275	35.7517	652.083	616.341	499.82
16	5/25/12 4:56 PM	26.5497	29.2672	335.104	310.663	251.116
17	5/25/12 5:56 PM	24.2842	23.7193	157.943	127.774	100.668
18	5/25/12 6:56 PM	21.7217	19.969	32.176	24.886	17.7192
19	5/25/12 7:56 PM	20.4342	18.3017	0.0305	0.0386667	0.205617
20	5/25/12 8:56 PM	19.5472	16.7158	0	0	0
21	5/25/12 9:56 PM	18.6327	15.279	0	0	0
22	0	0	0	0	0	0
23	0	0	0	0	0	0
24	0	0	0	0	0	0
1	0	0	0	0	0	0
2	0	0	0	0	0	0
3	0	0	0	0	0	0
4	5/26/12 4:56 AM	15.6907	11.5477	6.185	5.98354	3.50479
5	5/26/12 5:56 AM	16.7562	13.7225	100.294	91.8978	56.6496
6	5/26/12 6:56 AM	20.1438	22.4475	287.362	290.33	228.781
7	5/26/12 7:56 AM	22.381	32.423	463.476	481.079	378.231
8	5/26/12 8:56 AM	23.9155	39.1858	665.751	698.836	525.272
9	5/26/12 9:56 AM	25.6788	45.0713	825.516	854.333	656.008
10	5/26/12 10:56 AM	26.3402	44.1928	661.07	828.877	534.756
11	5/26/12 11:56 AM	26.6635	40.7722	705.852	725.394	569.388
12	5/26/12 12:56 PM	24.5658	33.317	594.888	620.151	484.293
13	5/26/12 1:56 PM	24.769	36.8802	643.798	656.872	560.956
14	5/26/12 2:56 PM	20.9005	22.063	95.3147	100.312	84.7925
15	5/26/12 3:56 PM	20.113	21.3338	176.919	169.55	156.377
16	5/26/12 4:56 PM	22.5292	27.7427	248.999	228.749	206.23
17	5/26/12 5:56 PM	22.2315	24.7733	122.993	117.74	101.431
18	5/26/12 6:56 PM	20.3963	18.9653	24.3913	24.7682	18.3245
19	5/26/12 7:56 PM	18.5987	15.5517	0.164	0.159167	0.302283
20	5/26/12 8:56 PM	17.7977	13.9952	0	0	0
21	5/26/12 9:56 PM	17.5033	14.0217	0	0	0
22	0	0	0	0	0	0
23	0	0	0	0	0	0
24	0	0	0	0	0	0
1	0	0	0	0	0	0
2	0	0	0	0	0	0
3	0	0	0	0	0	0
4	5/27/12 4:56 AM	17.0302	15.0067	3.21792	3.3	1.64496
5	5/27/12 5:56 AM	17.355	16.1973	28.8498	27.84	18.8574
6	5/27/12 6:56 AM	17.9302	17.1885	112.186	120.182	94.4955
7	5/27/12 7:56 AM	17.8278	18.1855	85.2913	90.9992	73.2194
8	5/27/12 8:56 AM	18.9168	24.1442	412.762	424.149	341.286
9	5/27/12 9:56 AM	21.913	34.2565	643.187	673.003	551.238
10	5/27/12 10:56 AM	22.2715	30.7697	453.766	491.942	399.103
11	5/27/12 11:56 AM	22.138	27.4495	508.497	504.342	414.296
12	5/27/12 12:57 PM	22.2757	31.541	699.875	703.775	547.046
13	5/27/12 1:57 PM	22.7382	31.8243	679.89	706.127	537.489
14	5/27/12 2:57 PM	22.2477	27.6452	447.771	426.595	376.202
15	5/27/12 3:57 PM	23.0095	29.6643	378.165	357.601	305.44
16	5/27/12 4:57 PM	24.1852	26.078	316.664	295.923	253.959
17	5/27/12 5:57 PM	24.1198	22.7955	214.714	165.268	137.688
18	5/27/12 6:57 PM	19.5218	18.1938	52.3143	38.4588	30.1726
19	5/27/12 7:57 PM	17.6957	14.398	0.278333	0.452	0.560733
20	5/27/12 8:57 PM	16.7628	13.404	0	0	0
21	5/27/12 9:57 PM	16.3568	13.6932	0	0	0
22	0	0	0	0	0	0
23	0	0	0	0	0	0
24	0	0	0	0	0	0
1	0	0	0	0	0	0
2	0	0	0	0	0	0
3	0	0	0	0	0	0
4	5/28/12 4:57 AM	12.6123	8.08817	9.88298	11.1604	5.91309
5	5/28/12 5:57 AM	14.1843	10.8382	123.921	105.825	62.797
6	5/28/12 6:57 AM	16.4767	17.5797	297.875	295.875	240.339
7	5/28/12 7:57 AM	19.5315	29.8923	496.923	521.891	429.033
8	5/28/12 8:57 AM	21.8462	34.9203	676.619	706.531	571.193
9	5/28/12 9:53 AM	23.29	39.094	831.631	869.616	685.032
10	5/28/12 10:53 AM	23.9388	40.4782	914.719	918.618	730.545
11	5/28/12 11:53 AM	24.5398	40.7287	893.599	960.359	732.42
12	5/28/12 12:53 PM	24.8865	39.2248	807.525	945.143	649.194
13	5/28/12 1:53 PM	25.6528	37.4623	749.725	747.047	610.217
14	5/28/12 2:53 PM	24.7992	30.3127	412.224	418.52	358.131
15	5/28/12 3:53 PM	22.9132	25.6478	195.94	195.871	178.653
16	5/28/12 4:53 PM	22.3452	24.2323	134.56	131.254	122.09
17	5/28/12 5:53 PM	21.6025	22.384	57.3148	57.5688	49.8996
18	5/28/12 6:53 PM	19.4568	18.423	17.371	17.7317	13.0008
19	5/28/12 7:53 PM	18.279	16.6828	0	0	0.0198
20	5/28/12 8:53 PM	17.6185	14.9202	0	0	0
21	5/28/12 9:43 PM	17.2084	15.0092	0	0	0
22	0	0	0	0	0	0
23	0	0	0	0	0	0
24	0	0	0	0	0	0
1	0	0	0	0	0	0
2	0	0	0	0	0	0
3	0	0	0	0	0	0
4	5/29/12 4:53 AM	14.4713	9.683	9.31961	9.56961	5.95357
5	5/29/12 5:53 AM	15.4122	12.2218	112.63	104.965	64.0301
6	5/29/12 6:53 AM	17.7557	20.8592	297.655	302.396	242.076
7	5/29/12 7:53 AM	20.1715	29.786	500.577	522.55	426.719
8	5/29/12 8:53 AM	22.2735	40.3753	689.35	719.218	555.456
9	5/29/12 9:53 AM	23.9115	44.9093	857.335	896.138	695.995
10	5/29/12 10:53 AM	25.1743	45.2033	696.875	732.03	558.085
11	5/29/12 11:53 AM	25.5313	43.444	770.622	665.319	593.742
12	5/29/12 12:53 PM	25.755	45.3502	738.643	771.655	604.434
13	5/29/12 1:53 PM	27.2233	51.7343	966.611	940.962	752.666
14	5/29/12 2:53 PM	27.0545	47.5698	781.484	764.122	613.698
15	5/29/12 3:53 PM	26.6182	41.5095	605.167	566.554	473.866
16	5/29/12 4:53 PM	29.2088	36.2805	398.663	346.589	292.249
17	5/29/12 5:53 PM	27.284	26.928	190.388	140.366	116.365
18	5/29/12 6:53 PM	21.6225	19.6793	39.8077	28.0548	22.6983
19	5/29/12 7:53 PM	19.212	15.0718	0.230333	0.270833	0.5084
20	5/29/12 8:53 PM	18.0035	13.3335	0	0	0
21	5/29/12 9:53 PM	17.6858	13.249	0	0	0
22	0	0	0	0	0	0
23	0	0	0	0	0	0
24	0	0	0	0	0	0
1	0	0	0	0	0	0
2	0	0	0	0	0	0
3	0	0	0	0	0	0
4	5/30/12 4:53 AM	16.2643	13.0823	11.7004	12.0322	7.44814
5	5/30/12 5:53 AM	17.4338	14.5707	109.788	102.855	63.5297
6	5/30/12 6:53 AM	19.8167	22.0477	294.037	298.486	235.389
[truncated: 13,828 more rows]
