# Supplementary material for: Data on photovoltaic power forecasting models for Mediterranean climate
Source: Data Brief. 2016 May 4;7:1639–42. doi: 10.1016/j.dib.2016.04.063 (PMC4872680; doi:10.1016/j.dib.2016.04.063)
Supplement: Supplementary file 3 — Supplementary material [file mmc3.zip]

Archive with 1 entries (1 files):
- 04 File2.xlsx
