# Supplementary material for: Data on photovoltaic power forecasting models for Mediterranean climate
Source: Data Brief. 2016 May 4;7:1639–42. doi: 10.1016/j.dib.2016.04.063 (PMC4872680; doi:10.1016/j.dib.2016.04.063)
Supplement: Supplementary file 3 — Supplementary material [file mmc3.zip › 04 File2.xlsx]

## Sheet: Forecasted PV power
	Time horizon 1h					Time horizon 3h					Time horizon 6h					Time horizon 12h					Time horizon 24h
		Forecasted PV power (kW)					Forecasted PV power (kW)					Forecasted PV power (kW)					Forecasted PV power (kW)					Forecasted PV power (kW)
DATE	TARGET (Eq.4)	LS-SVM	GMDH	GLSSVM		TARGET (Eq.4)	LS-SVM	GMDH	GLSSVM		TARGET (Eq.4)	LS-SVM	GMDH	GLSSVM		TARGET (Eq.4)	LS-SVM	GMDH	GLSSVM		TARGET (Eq.4)	LS-SVM	GMDH	GLSSVM
0	0	0	0	0.228578		0	0	0	0		204.79	226.014	306.253	205.541		3783.92	3506.65	3512.94	3544.2		5109.2	5276.66	5387.57	5258.99
0	0	0	0	0		7.91	2.1345	0	7.94943		584.57	571.088	621.16	525.019		4307.88	4115.41	4108.91	4092.4		5109.2	5337.41	5424.21	5298.33
0	0	0	0	0		52.6	96.2079	63.4082	67.2053		1082.16	1038.12	1023.25	1004.08		4667.57	4618.16	4714.34	4678.16		5109.2	5373.61	5455.89	5392.92
0	7.91	17.4897	15.4897	11.8132		204.79	260.804	262.092	239.066		1703.88	1565.11	1507.61	1604.86		4903.29	4950.27	5119.36	5174.11		5109.2	5352.67	5490.66	5473.89
5/15/13 4:55 AM	44.69	64.7164	48.383	43.6122		576.66	546.509	563.257	549.805		2378.73	2186.41	2088.02	2161.83		5022.94	5143.24	5253.93	5226.89		5102.33	5377	5309.58	5328.15
5/15/13 5:55 AM	152.19	148.498	153.963	153.166		1029.56	866.947	882.083	928.581		3041.93	2684.34	2674.05	2777.68		5045.95	5083.42	5329.61	5248.06		5080.1	5254.41	5351.74	5245.86
5/15/13 6:55 AM	379.78	294.509	332.549	336.648		1499.09	1260.6	1286.51	1360.41		3579.13	3163.88	3303.05	3307.48		4904.4	4920.73	5205.61	5129.45		5047.65	5226.3	5341.91	5248.86
5/15/13 7:55 AM	497.59	510.793	523.725	526.486		1802.07	1783.41	1887.46	1876.15		3723.31	3712.39	4058.26	3867.75		4524.63	4856.63	5210.63	5063.47		4811.69	5388.71	5431.03	5397.3
5/15/13 8:55 AM	621.72	611.448	609.603	612.595		2012.37	1979.55	2085.33	2006.94		3585.41	3726	4070.8	3827.81		4027.04	4416.05	4814.04	4621.54		4458.61	5335.05	5352.91	5235.52
5/15/13 9:55 AM	682.76	691.483	690.425	687.654		2080.04	2088.47	2142.99	2090.73		3199.41	3551.77	3807.11	3540.07		3405.32	3919.79	4183.24	4003.01		4014.45	5446.92	5321.02	5280.85
5/15/13 10:55 AM	707.89	713.758	716.067	707.042		1921.24	2015.82	2042.82	2026.71		2644.21	3098.33	3279.64	3034.18		2722.56	3271.46	3384.23	3304.69		3456.6	5420.26	5333.71	5278.57
5/15/13 11:55 AM	689.39	688.748	712.113	696.937		1573.04	1810.4	1866.49	1848.1		2004.02	2492.55	2585.6	2467.21		2014.67	2576.17	2533.41	2536.79		2862.23	5398.16	5368.67	5224.38
5/15/13 12:55 PM	523.96	621.964	647.485	636.842		1119.37	1504.62	1580.6	1544.86		1325.27	1850.73	1892.24	1887.15		1325.28	1903.01	1886.06	1887.45		2321.79	5399.41	5425.3	5199.03
5/15/13 1:55 PM	359.69	423.869	413.883	417.707		722.97	879.872	899.371	870.853		801.32	897.716	957.745	868.206		801.32	888.539	1103.71	1071.6		1869.9	4874.64	5278.95	4985.75
5/15/13 2:55 PM	235.72	238.507	242.107	246.995		430.98	358.914	445.798	445.234		441.63	232.294	418.312	379.254		441.63	188.655	640.574	561.18		1752.82	4673.96	5134.21	5081.15
5/15/13 3:55 PM	127.56	109.976	133.995	124.101		205.9	64.7191	209.963	203.228		205.91	0	145.231	144.569		205.91	0	225.654	212.393		1807.38	4536.54	4949.41	4939.89
5/15/13 4:55 PM	67.7	26.9163	36.7484	27.0759		78.35	0	59.7143	19.6411		78.35	0	2.90509	0		79.39	0	13.4237	47.0359		1766.18	4480	4738.33	4743.13
5/15/13 5:55 PM	10.64	15.4669	11.8222	13.9868		10.65	6.78053	22.2491	12.62		10.65	6.36583	2.71957	0		34.15	70.0071	112.17	161.045		1790.59	4555.02	4640.99	4660.03
5/15/13 6:55 PM	0.01	0	0	1.78087		0.01	0	15.0343	13.4559		0.01	1.36133	27.5216	0		143.25	275.361	230.746	301.176		1788.54	4568.57	4627.87	4636.32
5/15/13 7:55 PM	0	0.628399	0	0		0	15.3201	15.8434	10.7366		0	13.1318	22.9457	0		287.06	625.784	530.694	585.904		1788.53	4650.99	4650.71	4673.72
5/15/13 8:55 PM	0	4.84103	0	0.246266		0	25.4263	13.5844	9.27211		0	13.7061	11.862	13.4339		431.57	1083.46	1062.04	1076.54		1788.53	4714.15	4669.36	4733.46
5/15/13 9:45 PM	0	5.21333	0	0.874813		0	22.6587	8.78018	7.55117		0	18.279	0	45.5913		609.13	1628.62	1626.83	1651.93		1788.53	4761.06	4640.47	4788.98
0	0	0	0.489716	0.672356		0	0	4.70323	0		1.04	0	0	27.9701		734.04	2220.25	2223.89	2329.21		1788.53	4544.09	4630.02	4746.48
0	0	0	1.23345	0.370435		0	0	0	0		23.5	64.2878	88.311	79.8716		847.56	2838.06	2760.69	2823.84		1788.53	4602.92	4637.6	4721.6
0	0	0	1.22114	0.28857		0	0	0	0		143.24	291.147	318.249	241.718		996.51	3424.15	3384.83	3382.76		1788.53	4660.95	4662.21	4723.75
0	0	0	2.26533	2.27222		1.04	26.7647	8.8744	26.344		287.06	651.976	660.013	569.219		1068.58	3925.9	3940.33	3975.75		1788.53	4712.59	4715.57	4796.2
0	0	5.26187	7.50926	7.01334		23.5	131.036	94.1955	96.0257		431.57	1112.73	1107.05	1079.9		1311.19	4292.91	4288.14	4402.62		1788.53	4729.07	4769.87	4883.83
0	1.04	25.4478	21.4754	21.0304		143.24	295.59	307.594	284.866		609.13	1609.15	1623.71	1707.19		1601.47	4485.93	4403.96	4624.51		1788.53	4682.53	4824.3	4917.75
5/16/13 4:55 AM	22.46	65.5476	32.0429	28.7217		286.02	571.565	584.757	537.512		733	2201.08	2208.5	2171.66		1686.79	4569.8	4430.42	4498.77		1790.14	4695.94	4697.27	4786.1
5/16/13 5:55 AM	119.74	131.907	111.309	111.73		408.07	833.767	844.035	835.231		824.06	2573.45	2554.22	2419.2		1756.44	4402.07	4475.74	4400.2		1813.97	4503.42	4640.15	4600.39
5/16/13 6:55 AM	143.82	268.024	304.303	305.455		465.89	1181.59	1187.32	1223.06		853.27	2938.72	2874.72	2892.49		1645.29	4198.72	4442.26	4378.51		1837.31	4455.91	4598.9	4518.57
5/16/13 7:55 AM	144.51	272.231	285.69	277.938		446.98	1153.82	1045.1	1072.41		781.52	2667	2289.53	2463.86		1501.47	3477.83	3384.49	3433.84		1969.68	4065.23	4340.8	4082.65
5/16/13 8:45 AM	177.56	267.759	262.526	252.718		415.99	1069.54	871.998	924.901		879.62	2246.3	1893.07	1986.51		1356.96	2705.61	2431.83	2467.46		2235.21	3606.71	3883.22	3599.95
5/16/13 9:52 AM	124.91	273.544	283.349	268.587		387.38	986.368	774.066	876.742		992.34	1828.11	1606.13	1744.92		1179.4	2063.65	1964.9	1876.92		2353.69	3368.1	3507.01	3312.39
5/16/13 10:02 AM	113.52	197.12	205.258	192.616		334.54	669.614	548.497	552.701		953.79	1140.72	1093.37	1127.9		1054.49	1253.95	1532.66	1305.47		2815.48	2894.68	2954.82	2800.46
5/16/13 11:52 AM	148.95	156.118	168.487	161.982		463.63	445.484	488.657	519.87		932.38	682.781	820.137	912.933		940.97	743.143	1230.69	1016.18		3318.67	2714.36	2875.4	2851.43
5/16/13 12:32 PM	72.07	139.883	187.492	186.526		604.96	344.656	447.791	534.618		792.02	485.592	649.226	738.568		792.02	551.863	947.805	762.076		3783.63	2748.56	2760.62	2876.78
5/16/13 1:51 PM	242.61	56.4058	100.449	95.713		619.25	119.134	267.324	326.828		719.95	166.501	354.676	351.165		719.95	254.379	548.008	413.104		4274.12	2446.81	2290.92	2470.55
5/16/13 2:51 PM	290.28	213.343	226.705	244.459		468.75	515.098	448.893	528.658		477.34	741.116	481.05	558.296		477.34	843.134	429.484	611.767		4505.33	3042.27	2960.11	3158.81
5/16/13 3:51 PM	86.36	252.944	211.878	236.121		187.06	618.707	529.987	577.304		187.06	895.109	567.431	653.654		187.06	1003.72	503.708	740.51		4561.94	3261.22	3389.13	3528.46
5/16/13 4:51 PM	92.11	57.1173	36.0521	42.9149		100.7	119.04	69.9488	76.1614		100.7	198.214	94.7126	83.4021		103.35	337.204	288.739	257.507		4676.53	2528.49	2425.6	2626.54
5/16/13 5:51 PM	8.59	61.709	48.6365	59.2136		8.59	143.074	91.1864	78.6603		8.59	251.536	77.5849	117.098		57.53	434.937	379.437	342.202		4657.87	2658.17	2731.04	2915.98
5/16/13 6:51 PM	0	0	0	0		0	0	4.34171	0		0	51.2879	4.8667	42.2062		192.02	341.017	430.104	341.291		4662.52	2443.47	2619.11	2528.89
5/16/13 7:51 PM	0	0	0	0		0	3.39802	19.271	0		0	99.4968	3.9128	79.2795		468.21	509.959	601.685	575.784		4662.62	2520.98	2614.16	2523.23
5/16/13 8:51 PM	0	1.28935	0	0.0579904		0	47.4677	16.3635	25.672		0	179.698	7.66799	116.601		878.25	715.87	752.562	805.815		4662.62	2609.7	2695.9	2636.73
5/16/13 9:51 PM	0	10.0103	0	5.70873		0	73.525	27.2767	42.843		0	230.438	0	95.7708		1174.29	888.485	890.056	989.046		4662.62	2635.21	2678.97	2627.02
0	0	5.15496	1.52092	4.63698		0	26.0825	11.0761	20.5701		2.65	129.438	39.2629	59.6416		1760.99	1075.33	1158.39	1249.84		4662.62	2244.99	2396.77	2341.8
0	0	4.97101	2.32623	4.24356		0	27.7362	2.60579	19.8622		48.94	172.036	131.224	98.5828		2377.7	1195.36	1279.71	1309.81		4662.62	2236.58	2396.67	2347.43
0	0	5.19726	4.08945	3.82915		0	34.3108	0	18.8845		192.02	248.24	225.05	166.051		2991.61	1323.78	1548.68	1570.57		4662.62	2232.43	2396.74	2358.94
0	0	6.73213	4.21508	3.66432		2.65	51.7064	5.53403	23.7686		468.21	355.02	370.993	345.225		3554.17	1467.96	1813.23	1825.98		4662.62	2229.51	2405.15	2376.61
0	0	8.91151	9.11484	5.16892		48.94	86.5452	67.8975	78.3185		878.25	472.257	476.42	514.616		4027.99	1618.88	1912.81	1825.94		4662.62	2215.81	2399.73	2373.08
0	2.65	14.8867	32.8081	21.5961		192.02	147.295	190.749	172.302		1174.29	583.856	571.842	638.404		4374.88	1748.76	2132.18	2068.16		4662.62	2190.66	2368.7	2338.72
5/17/13 4:51 AM	46.29	38.8601	56.4549	44.9839		465.56	281.071	300.067	342.417		1758.34	816.961	779.615	917.911		4573.18	1802.22	2195.8	2299.07		4663.52	2467.56	2515.03	2517.85
5/17/13 5:51 AM	143.08	102.548	129.579	125.39		829.31	428.484	515.544	574.066		2328.76	1001.95	885.132	1071.64		4600.34	1916.68	2229.52	2460.63		4667.24	2552.53	2604.59	2819.38
5/17/13 6:51 AM	276.19	185.348	214.363	216.979		982.27	619.665	693.462	779.526		2799.59	1253.37	1209.81	1569.96		4470.5	2043.42	2347.15	2728.48		4704.01	2826.96	2889.05	3232.84
5/17/13 7:51 AM	410.04	306.944	321.084	325.511		1292.78	912.335	1028.38	1152.87		3085.96	1644.82	1967.25	2467.7		4194.41	2276.46	2590.88	3008.17		4745	3146.87	3297.86	3447.46
5/17/13 8:51 AM	296.04	432.376	423.17	436.03		1499.45	1201.76	1414.3	1520.97		3149.74	2035.17	2440.12	2732.21		3784.37	2482.5	2866.33	3214.51		4766.89	3542.42	3665.88	3761.52
5/17/13 9:51 AM	586.7	287.764	297.941	302.116		1817.32	813.164	736.071	861.401		3200.59	1474.7	1704.96	1810.58		3488.33	1743.38	1997.73	2198.28		5022.9	2981.52	3151.14	3056.74
5/17/13 10:51 AM	616.71	572.19	599.885	628.005		1793.18	1543.9	1713.35	1750.88		2814.84	2430.82	2384.44	2655.11		2901.63	2573.74	2953.94	3077.7		5004.06	4295.97	4283.01	4582.6
5/17/13 11:51 AM	613.91	592.045	602.028	622.11		1650.29	1576.85	1617.41	1698.58		2271.58	2333.02	2314.06	2474.55		2284.92	2384.49	2807.95	2796.14		5006.5	4450.14	4346.81	4579.34
5/17/13 12:51 PM	562.56	554.604	567.801	562.631		1383.27	1474.56	1455.78	1482.88		1670.91	2013.19	1885.62	1967.26		1671.01	2011.52	2245.01	2072.55		4944.05	4550.7	4183.05	4396.47
5/17/13 1:51 PM	473.82	530.929	494.629	500.316		1021.66	1290.93	1487.73	1378.05		1108.45	1652.33	1592.97	1480.6		1108.45	1609.25	1488.73	1450.13		4936.05	4589.81	4188.52	4399.94
5/17/13 2:51 PM	346.89	391.365	345.608	351.876		621.29	815.338	833.854	758.096		634.63	968.583	749.655	727.004		634.63	945.814	614.525	759.636		4912.56	4639.9	4279.29	4432.07
5/17/13 3:51 PM	200.95	219.634	176.834	174.78		287.64	412.23	330.975	284.625		287.74	453.507	294.035	301.148		287.74	437.967	254.411	326.294		4901.85	4593.22	4339.38	4381.16
5/17/13 4:51 PM	73.45	132.423	120.47	121.104		86.79	238.322	239.119	234.382		86.79	301.973	214.48	277.975		90.34	267.227	202.753	210.248		4895.42	4618.03	4449.08	4607.81
5/17/13 5:51 PM	13.24	11.8251	18.8735	19.788		13.34	0	45.0185	30.8807		13.34	10.596	7.94849	48.9733		66.9	54.5646	96.0072	87.363		4901.02	4560.82	4581.03	4739.25
5/17/13 6:51 PM	0.1	0	2.74061	3.02747		0.1	0	13.6979	13.0157		0.1	0	25.5165	61.9507		233.51	174.004	175.251	247.481		4905.31	4285.94	4367.73	4426.13
5/17/13 7:51 PM	0	0	0	0		0	0	9.89729	11.9596		0	31.7456	14.4844	43.7482		550.59	481.363	319.358	392.998		4905.48	4373.43	4334.59	4442.2
5/17/13 8:51 PM	0	3.04427	0	2.58032		0	38.7321	10.7125	21.6919		0	77.797	0	27.05		982.52	862.299	714.838	808.77		4905.48	4448.88	4319.41	4467.31
5/17/13 9:41 PM	0	9.27724	0	5.14447		0	50.1614	8.0615	20.2403		0	91.5367	0	26.0616		1534.57	1276.58	1221.55	1340.47		4905.48	4478.83	4306.64	4494.24
0	0	5.23081	3.14409	4.13225		0	0	0	0		3.55	0	0	3.55195		2102.43	1733.18	1722.87	1839.26		4905.48	4161.98	4229.04	4368.72
0	0	0	4.62415	2.28493		0	0	0	0		53.56	47.8575	55.7679	27.6257		2721.58	2240.87	2298.01	2380.36		4905.48	4195.21	4236.11	4373.8
0	0	0	5.64093	1.14342		0	0	0	0		233.41	205.135	261.437	248.107		3273.04	2775.78	2836.96	2876.22		4905.48	4242.58	4256.88	4381.58
0	0	0	5.57653	2.03599		3.55	16.2649	3.80581	17.8739		550.59	470.095	406.052	378.671		3827.6	3287.68	3361.88	3376.33		4905.48	4294.37	4291.53	4416.35
0	0	4.16732	11.7306	10.6832		53.56	95.2548	80.4368	75.3572		982.52	814.173	752.121	764.447		4277.93	3714.05	3795.73	3840.38		4905.48	4318.48	4330.13	4471.69
0	3.55	17.155	29.2229	23.7809		233.41	218.384	245.499	236.349		1534.57	1189.54	1176.04	1219.13		4614.11	3996.92	4034.47	4105.8		4905.48	4287.85	4344.02	4494.61
5/18/13 4:51 AM	50.01	54.3662	54.2891	45.2085		547.04	444.54	490.323	482.601		2098.88	1710.53	1708.87	1717.96		4805.08	4170.29	4080.71	4103.4		4904.81	4366.75	4183.76	4366.2
5/18/13 5:51 AM	179.85	136.175	151.466	155.343		928.96	717.555	714.601	802.797		2668.02	2187.5	2244.2	2331.2		4834.12	4204.36	4316.86	4341.89		4902.56	4357.68	4274.49	4443.81
5/18/13 6:51 AM	317.18	286.033	317.52	328.637		1301.16	1113.56	1148.77	1306.62		3039.63	2776.3	2870.34	3077.81		4671.8	4255.29	4538.98	4495.87		4886.4	4564.91	4329.95	4545.01
5/18/13 7:51 AM	431.93	423.815	447.474	467.921		1551.84	1468.8	1527	1620.51		3277.01	3171.77	3332.35	3512.58		4354.89	4148.09	4587.44	4506.25		4859.23	4728.86	4419.5	4659.83
5/18/13 8:51 AM	552.05	500.773	539.582	540.143		1739.06	1722.59	1715.57	1751.15		3295.41	3296.16	3374.48	3479.85		3922.96	3861.01	4437.94	4275.91		4832.67	4878.63	4459.1	4794.45
5/18/13 9:51 AM	567.86	678.979	610.834	630.591		1738.47	2064.11	1890.76	1855.36		3079.54	3461.38	3375.38	3342.78		3370.91	3702.57	4089.09	4017.78		4804.96	5060.81	4598.02	5069.04
5/18/13 10:51 AM	619.15	608.766	593.536	596.904		1725.17	1739.27	1683.85	1716.66		2706.2	2694.81	2671.74	2710.75		2803.05	2801.65	2997.4	3024.19		4816.83	4932.47	4774.52	4994.77
5/18/13 11:51 AM	551.46	620.086	607.123	603.015		1556.35	1646.54	1604.87	1616.66		2166.1	2303.17	2172.63	2088.68		2183.9	2354.51	2466.64	2467.25		4772.9	5068.08	4839.36	4966.02
5/18/13 12:51 PM	554.56	511.575	498.99	496.73		1341.07	1248.3	1246.65	1234.02		1632.17	1573.39	1467.73	1418.59		1632.44	1595.8	1580.51	1652.78		4767.63	4792.31	4798.69	4770.74
5/18/13 1:51 PM	450.33	474.672	453.33	459.045		981.03	1062.11	1022.16	1015.69		1077.88	1251.32	1100.93	1070.63		1077.88	1278.77	1237.1	1303.84		4701.17	5046.31	4879.33	4927.03
5/18/13 2:51 PM	336.18	344.117	313.511	321.111		609.75	684.305	620.613	616.387		627.55	757.663	618.525	612.796		627.55	756.384	680.294	760.86		4654.13	4966.42	4834.9	4960.28
5/18/13 3:51 PM	194.52	225.89	191.883	194.907		291.1	399.505	331.596	311.296		291.37	431.701	296.777	317.219		291.37	405.917	294.447	378.25		4623.29	4873.1	4727.82	4848.85
5/18/13 4:51 PM	79.05	104.396	78.0313	82.1371		96.85	159.116	150.618	115.701		96.85	185.339	95.3523	119.077		99.73	157.74	140.56	134.347		4611.65	4815.68	4769.69	4904.13
5/18/13 5:51 PM	17.53	23.268	29.2746	31.6378		17.8	18.2785	66.5178	46.6091		17.8	38.7724	38.778	51.5531		68.44	85.6176	155.514	108.135		4612.17	4690.35	4816.83	4867.31
5/18/13 6:51 PM	0.27	0	3.65657	4.38105		0.27	0	22.4338	10.6303		0.27	0	32.0797	28.1458		214.6	209.085	217.708	253.692		4614.45	4455.93	4597.02	4601.77
5/18/13 7:51 PM	0	0	0	0		0	0	14.8298	7.68205		0	1.89128	23.4556	28.7229		504.34	552.088	490.2	569.968		4614.35	4527.16	4562.91	4618.19
5/18/13 8:51 PM	0	2.0876	0	1.45491		0	29.4983	12.7203	19.5607		0	54.9852	4.46907	39.8529		909.71	998.477	915.537	985.915		4614.35	4633.23	4541.28	4688.69
5/18/13 9:41 PM	0	6.92788	0	4.31154		0	39.7918	9.40007	20.1785		0	76.4831	0	39.6689		1434.05	1483.95	1431.51	1527.78		4614.35	4672.32	4529.91	4723.09
0	0	2.54694	1.35697	3.44058		0	0	0	0.324145		2.88	0	0	16.9071		2013.78	1985.76	2022.54	2169.59		4614.35	4366.95	4444.62	4586.88
0	0	0	3.12298	2.49176		0	0	0	0		50.64	78.0244	85.3551	64.3911		2589	2516.71	2567.86	2686.4		4614.35	4407.76	4452.79	4573.22
0	0	0	4.08575	2.59794		0	0	0	0		214.33	271.467	278.758	206.766		3135.19	3045.12	3116.34	3190.39		4614.35	4454	4480.51	4585.8
0	0	0	3.8715	2.20963		2.88	25.3239	5.08631	17.2676		504.34	577.778	582.019	532.198		3623.29	3533.79	3608.63	3649.56		4614.35	4495.38	4523.15	4635.22
0	0	4.25255	10.3218	7.28162		50.64	115.828	100.113	93.3437		909.71	971.394	927.468	930.928		4026.58	3931.08	4027.02	4100.3		4614.35	4510.91	4568.89	4698.81
0	2.88	21.5165	29.9771	23.4127		214.33	266.683	292.195	264.176		1434.05	1402.7	1363.6	1447.91		4331.92	4185.97	4236.6	4370.04		4614.35	4476.96	4608.17	4740.71
5/19/13 4:51 AM	47.76	64.2128	54.8533	45.8621		501.46	524.012	540.81	523.672		2010.9	1949.89	1856.53	1908.69		4511.92	4342.68	4313.83	4372.87		4614.4	4532.06	4499.38	4655.22
5/19/13 5:51 AM	163.69	151.174	155.067	158.026		859.07	809.197	833.601	885.222		2538.36	2379.95	2374.5	2466.35		4543.73	4321.85	4496.93	4474.65		4613.65	4489.96	4471.89	4581.53
5/19/13 6:51 AM	290.01	282.586	317.549	324.544		1219.72	1165.54	1171.31	1281.37		2920.86	2816.24	2880.69	3082.18		4399.85	4246.77	4658.68	4580.59		4624.07	4599.09	4559.73	4677.5
5/19/13 7:51 AM	405.37	410.091	435.275	445.126		1509.44	1471.83	1493.05	1555.74		3118.95	3094.1	3291.13	3480.45		4110.01	4053.24	4602.99	4496.05		4627.72	4664.74	4574.47	4704.53
5/19/13 8:51 AM	524.34	517.418	523.598	537.272		1679.29	1682.97	1689.62	1711.1		3116.87	3170.23	3397.92	3488.35		3704.64	3748.36	4229.05	4155.98		4633.15	4726.3	4559.25	4733.14
5/19/13 9:51 AM	579.73	591.313	590.321	600.808		1701.14	1792.73	1765.14	1796.86		2897.87	3060.32	3156.38	3177.12		3180.3	3374.02	3753.62	3691.2		4653.84	4888.68	4592.61	4838.91
5/19/13 10:51 AM	575.22	621.635	600.565	605.766		1609.51	1761.1	1701.69	1714.77		2501.02	2734.39	2691.1	2657.93		2600.57	2883.14	3096.72	3096.24		4680.9	4886.14	4630.42	4816.79
5/19/13 11:51 AM	546.19	563.734	559.535	556.515		1437.58	1511	1489.91	1508.51		2005.37	2133.33	2034.7	1985.33		2025.35	2201.16	2269.35	2298.83		4751.78	4771.39	4665.53	4723
5/19/13 12:51 PM	488.1	517.568	490.952	489.435		1196.73	1271.59	1259.09	1252.79		1478.99	1631.18	1462.44	1427.99		1479.16	1651.15	1553.34	1656.18		4835.23	4707.18	4686.86	4707.62
5/19/13 1:51 PM	403.29	411.174	390.564	394.799		891.51	911.259	886.956	881.112		991.06	1067.76	949.169	908.108		991.06	1081.72	1041.23	1109.66		4931.33	4716.18	4661.26	4716.3
5/19/13 2:51 PM	305.34	307.066	281.072	285.207		567.79	605.346	553.034	553.546		587.77	664.61	545.379	523.647		587.77	648.549	542.432	646.129		5046.8	4629.66	4532.68	4651.64
5/19/13 3:51 PM	182.88	204.088	176.492	177.27		282.26	360.676	297.809	289.197		282.43	390.377	264.376	270.64		282.43	364.135	223.663	331.301		5118.91	4579.04	4429.12	4544.04
5/19/13 4:51 PM	79.57	100.322	77.7982	78.7853		99.55	154.341	133.429	111.457		99.55	176.298	79.694	93.8319		102.48	157.516	81.5974	125.876		5152.33	4470.35	4352.67	4498.47
5/19/13 5:51 PM	19.81	26.7641	27.0514	29.2017		19.98	23.4036	51.3187	35.4297		19.98	31.2659	16.6457	18.452		69.92	93.0917	96.0983	101.075		5147.74	4301.28	4273.36	4379.34
5/19/13 6:51 PM	0.17	0	3.81569	5.90276		0.17	0	19.051	10.3005		0.17	0	16.2752	15.2402		224.22	222.823	190.898	227.744		5138.96	4228.68	4252.9	4304.33
5/19/13 7:51 PM	0	0	0	0		0	0	11.0312	2.24995		0	2.24624	12.3663	23.2823		517.71	527.855	452.675	521.15		5138.97	4299.58	4289.21	4351.36
5/19/13 8:51 PM	0	1.65692	0	0.841534		0	25.0254	10.0232	12.2805		0	47.3933	0	33.6055		928.51	948.035	880.282	947.911		5138.97	4396.11	4298.53	4426.09
5/19/13 9:41 PM	0	6.00412	0	3.29486		0	35.4391	7.35983	15.2207		0	72.0407	0	38.1856		1473.54	1417.19	1366.93	1450.49		5138.97	4441.17	4277.6	4460.26
0	0	1.6798	2.25461	2.82025		0	0	0	0		2.93	0	0	20.6845		2080.33	1911.79	1948.19	2088.81		5138.97	4144.29	4187.03	4323.51
0	0	0	3.49868	2.17022		0	0	0	0		49.94	77.435	69.1	64.3807		2726.43	2423.35	2471.06	2582.39		5138.97	4186.12	4194.2	4321.13
0	0	0	4.7778	2.80873		0	0	0	0		224.05	262.54	252.651	195.674		3356.07	2925.1	2976.1	3049.27		5138.97	4230.18	4217.41	4339.36
0	0	0	4.93371	2.90249		2.93	26.8547	3.98765	18.8205		517.71	553.439	542.032	483.773		3940.27	3380.7	3446.88	3503.49		5138.97	4267.7	4252.32	4390.08
0	0	4.75836	10.5984	7.71254		49.94	111.838	92.3746	87.0897		928.51	928.915	911.516	903.403		4459.03	3746.29	3802.88	3882.55		5138.97	4279.89	4287.29	4447.89
0	2.93	20.6545	29.5227	22.2544		224.05	252.813	270.461	250.093		1473.54	1344.19	1319.57	1372.47		4836.48	3979.05	3980.98	4105.47		5138.97	4246.39	4311.7	4473.49
5/20/13 4:51 AM	47.01	60.6403	51.7309	45.0138		514.78	492.053	505.017	499.759		2077.4	1863.57	1797.31	1792.39		5049.85	4109.57	4038.87	4030.98		5139.89	4330.56	4084.59	4280.89
5/20/13 5:51 AM	174.11	147.898	152.319	156.648		878.57	782.816	815.732	901.334		2676.49	2299.58	2302.51	2398.32		5077.82	4106.28	4337.08	4254.98		5145.81	4309.72	4067.46	4249.55
5/20/13 6:51 AM	293.66	294.264	329.689	339.691		1249.49	1183.19	1216.92	1316.2		3132.02	2782.04	2892.78	3093.53		4914.74	4098.87	4578.73	4433.61		5158.95	4443.98	4147.13	4331.15
5/20/13 7:51 AM	410.8	412.852	435.195	445.929		1562.62	1466.5	1483.97	1533.92		3422.56	3005.87	3211.85	3365.23		4621.26	3880.38	4442.21	4250.24		5184.87	4465.47	4186.14	4332.06
5/20/13 8:51 AM	545.03	522.97	522.867	538.644		1797.92	1683.34	1664.17	1691.11		3530.52	3088.45	3298.35	3369.45		4210.46	3603.71	4137.69	3996.68		5208.67	4661.06	4262.89	4552.28
5/20/13 9:51 AM	606.79	614.272	601.751	616.556		1882.53	1820.19	1761.61	1803.34		3362.94	3026.34	3070.22	3114.86		3665.43	3292.35	3724.34	3669.89		5208.01	4946.54	4488.48	4930.75
5/20/13 10:51 AM	646.1	631.819	622.149	629.751		1859.94	1761.51	1690.1	1731.79		2972.45	2686.64	2631.24	2604.19		3058.64	2804.07	3186.38	3128.66		5204.49	5011.68	4578.86	4978.58
5/20/13 11:51 AM	629.64	627.296	623.585	623.067		1732.6	1635.94	1592.42	1616.63		2401.33	2275.53	2135.47	2071.07		2412.54	2313.84	2550.94	2493.86		5188.2	4982.41	4661.47	4927.85
5/20/13 12:51 PM	584.2	571.567	568.795	567.332		1480.41	1387.4	1380.19	1381.54		1782.72	1767.19	1620.42	1627.42		1782.9	1764.4	1834.4	1830.12		5156.47	4931.71	4726.15	4915.71
5/20/13 1:51 PM	518.76	492.958	478.981	479.869		1112.51	1105.29	1087.62	1060.52		1198.7	1310.53	1147.35	1137.09		1198.7	1302.26	1281.12	1308		5118.31	5000.08	4736.3	4946.48
5/20/13 2:51 PM	377.45	402.564	370.496	372.961		668.73	827.752	764.995	725.639		679.94	938.313	744.233	728.734		679.94	919.704	803.326	881.346		5023.04	5058.86	4755.96	4983.32
5/20/13 3:51 PM	216.3	260.036	216.894	215.532		302.31	477.839	397.789	359.62		302.49	514.986	362.484	362.137		302.49	471.645	373.123	458.739		4934.55	4914.03	4688.78	4858.85
5/20/13 4:51 PM	74.98	122.963	93.8277	97.9876		86.19	195.246	200.588	163.807		86.19	224.376	135.361	197.118		90.04	180.91	211.51	212.421		4852.37	4972.96	4784.19	5029.79
5/20/13 5:51 PM	11.03	15.8884	23.638	27.5447		11.21	0	82.0739	52.9582		11.21	0	42.5249	63.25		67.99	33.7343	157.865	137.023		4884.43	4837.97	4788.75	4976.57
5/20/13 6:51 PM	0.18	0	0	0		0.18	0	18.3826	4.45756		0.18	0	30.0838	9.43755		244.21	138.03	190.892	241.226		4889.1	4530.68	4643.04	4674.38
5/20/13 7:51 PM	0	0	0	0		0	0	15.8639	12.0876		0	0	28.1353	18.7058		563.61	508.649	450.263	538.149		4888.98	4647.25	4642.46	4720.95
5/20/13 8:51 PM	0	3.03212	0	0.904458		0	32.5556	13.6476	24.3438		0	51.9425	5.15178	20.9879		998.21	956.689	864.441	938.713		4888.98	4757.52	4618.43	4778.23
5/20/13 9:41 PM	0	8.52673	0	4.23101		0	41.8288	9.13781	23.1429		0	65.2943	0	23.4265		1542.58	1442.35	1377.47	1447.35		4888.98	4798.22	4613.74	4810.35
0	0	4.20419	1.34463	4.23962		0	0	0	1.69078		3.85	0	0	19.3748		2145.85	1955.04	2009.92	2140.45		4888.98	4541.99	4656.36	4782.29
0	0	0	2.56381	2.35925		0	0	0	0		56.78	51.8037	77.8945	60.6761		2775.66	2511.74	2580.12	2673.05		4888.98	4581.55	4664.38	4760.39
0	0	0	3.23478	2.18434		0	0	0	0		244.03	232.341	251.787	186.407		3373.57	3081.51	3134.88	3200.17		4888.98	4632.55	4692.5	4756.3
0	0	0	2.78391	1.81212		3.85	14.7796	1.48186	13.6004		563.61	529.798	533.58	484.635		3919.61	3618.12	3685.09	3701.19		4888.98	4681.39	4734.63	4793.15
0	0	2.24112	8.78283	6.50879		56.78	100.201	91.335	86.2004		998.21	922.374	892.557	891.216		4343.1	4062.74	4168.66	4189.53		4888.98	4705.06	4783.4	4861.84
0	3.85	18.3184	29.3249	22.2692		244.03	246.497	275.222	249.203		1542.58	1367.65	1331.84	1398.6		4632.06	4358.75	4437.5	4545.48		4888.98	4682	4831.28	4920.24
5/21/13 4:51 AM	52.93	60.2816	51.5202	45.5778		559.76	495.7	512.577	511.256		2142	1929.5	1859.79	1879.78		4762.33	4538.42	4522.32	4550.84		4886.66	4752.66	4617.04	4796.92
5/21/13 5:51 AM	187.25	154.433	160.087	166.069		941.43	807.416	844.035	936.913		2718.88	2436.28	2458.26	2581.85		4816.44	4560.17	4782.12	4765.13		4868.72	4747.48	4639.21	4755.53
5/21/13 6:51 AM	319.58	300.202	337.67	346.27		1298.55	1215.69	1248.86	1374.07		3129.54	2968.43	3091.97	3258.17		4644.89	4528.16	4914.91	4812.65		4849.25	4866.4	4728.61	4847.86
5/21/13 7:51 AM	434.6	442.799	464.476	476.435		1582.24	1584.74	1629.96	1677.7		3356	3341.14	3635.17	3667.14		4325.37	4373.45	4922.14	4827.4		4851.13	4941.13	4821.09	4980.03
5/21/13 8:51 AM	544.37	553.634	553.196	565.394		1777.45	1810.23	1827.68	1818.25		3344.89	3421.15	3675.39	3617.63		3890.77	4038.3	4597.65	4481.91		4795.73	4951.62	4813.57	4964.7
5/21/13 9:51 AM	603.27	623.708	616.514	624.08		1830.99	1903.27	1876.8	1881.22		3089.48	3270.4	3373.58	3334.89		3346.4	3593.29	4006.01	3920.2		4697.42	5140.19	4898.77	5112.89
5/21/13 10:51 AM	629.81	646.93	629.441	631.106		1773.76	1851.86	1798.24	1810.54		2620.33	2891.91	2866.59	2824.66		2743.13	3035.22	3262.49	3236.54		4650.5	5186.37	4970.83	5122.52
5/21/13 11:51 AM	597.91	628.893	622.458	616.572		1567.44	1686.52	1656.29	1661.33		2097.56	2375.2	2265.94	2201.61		2113.32	2440.2	2516.31	2524.68		4072.06	5177.2	5035.56	5050.95
5/21/13 12:51 PM	546.04	560.733	551.454	548.327		1258.49	1390.58	1379.67	1373.4		1515.35	1768.01	1629.75	1607.12		1515.41	1801.88	1799.5	1842.69		3743.14	5110.29	5074.73	5000.67
5/21/13 1:51 PM	423.49	470.642	446.57	453.532		846.57	1046.15	1023.17	1010.26		969.37	1214.53	1089.01	1074.05		969.37	1242.8	1232.03	1284.39		3639.58	5107.4	5096.9	5037.87
5/21/13 2:51 PM	288.96	315.178	294.305	302.272		530.12	595.928	559.876	564.103		545.88	615.153	575.797	575.363		545.88	616.989	669.946	706.438		3385.82	4894.34	5002.67	4978.79
5/21/13 3:51 PM	134.12	178.646	163.082	162.8		256.86	270.527	260.899	246.781		256.92	243.111	239.763	234.706		256.92	213.833	242.834	292.528		3293.36	4698.26	4812.07	4808.78
5/21/13 4:51 PM	107.04	43.4999	45.5201	39.821		122.8	0	68.6192	34.35		122.8	0	25.6933	4.96482		124.33	0	27.7482	41.7041		3183.26	4408.12	4583.91	4600.7
5/21/13 5:51 PM	15.7	55.7668	45.1079	50.5786		15.76	107.097	107.669	86.0953		15.76	169.476	67.6425	83.7528		52.28	230.54	200.547	208.831		3130.21	4769.44	4697.06	4800.98
5/21/13 6:51 PM	0.06	0	2.1192	4.27835		0.06	0	19.2587	14.3176		0.06	0	28.7382	17.3726		204.36	247.583	217.327	271.489		3132.79	4417.14	4513.03	4527.73
5/21/13 7:51 PM	0	0	0	0		0	3.40231	14.3305	11.4866		0	14.7447	21.3379	20.3726		525.76	579.077	498.024	568.855		3132.9	4522.72	4518.12	4579.21
5/21/13 8:51 PM	0	3.55454	0	2.35325		0	29.0147	11.6688	14.9806		0	44.9168	3.93814	27.6419		904.96	1010.53	947.534	1008.26		3132.9	4605.82	4566.91	4672.29
5/21/13 9:41 PM	0	6.30887	0.124507	3.48207		0	33.4977	8.70203	12.4306		0	61.1787	0	34.418		1351.02	1499.07	1471.84	1559.06		3132.9	4651.79	4579.89	4729.07
0	0	0.743496	1.91439	1.65566		0	0	0	0		1.53	0	0	17.1276		1907.37	2020.37	2069.43	2201.77		3132.9	4352.71	4429.85	4568.76
0	0	0	3.26969	2.14299		0	0	0	0		36.52	79.6266	90.9012	79.6321		1958.74	2575.07	2612.32	2712.04		3132.9	4404.1	4438.46	4562.17
0	0	0	4.05293	2.55271		0	0	0	0		204.3	283.328	288.684	227.245		2227.73	3117	3154.53	3208.84		3132.9	4454.17	4467.09	4574.07
0	0	0	3.83472	2.67343		1.53	28.3399	6.59507	21.2892		525.76	598.202	586.942	533.385		2670.21	3604.07	3672.17	3708.55		3132.9	4495.6	4509.53	4623.3
0	0	4.89542	10.6254	8.72175		36.52	123.306	107.291	100.66		904.96	999.258	964.797	964.208		2839.94	3985.01	4047.43	4122.94		3132.9	4507.98	4554.68	4690.32
0	1.53	23.0971	30.9379	24.4123		204.3	277.325	303.705	276.972		1351.02	1437.19	1416.05	1484.35		3036.44	4213.4	4219.44	4396.53		3132.9	4469.3	4591.81	4728.13
5/22/13 4:51 AM	34.99	65.8081	49.4198	42.3477		524.23	536.183	549.175	529.355		1905.84	1997.96	1953.1	2003.67		3058.93	4346.64	4278.9	4357.44		3133.53	4535.09	4514.27	4671.13
5/22/13 5:51 AM	167.78	141.643	129.244	135.027		868.44	790.107	806.554	834.518		1922.22	2387.42	2405.59	2448.71		3077.93	4268.39	4426.37	4407.68		3151.93	4427.78	4469.65	4543.03
5/22/13 6:51 AM	321.46	291.873	328.292	336.371		1146.72	1198.36	1220.42	1315.21		2023.43	2890.31	2980.7	3177.47		2928.43	4244.89	4738.22	4641.03		3137.38	4586.5	4519.24	4623.62
5/22/13 7:51 AM	379.2	444.583	467.783	478.567		1381.61	1574.93	1608.24	1632.96		2144.45	3240.8	3369.43	3539.96		2607.14	4124.61	4664.58	4545.49		3144.28	4724.07	4551.88	4686.2
5/22/13 8:51 AM	446.06	492.687	497.375	506.192		1053.78	1635.04	1611.38	1633.08		1934.98	3072.78	3335.74	3424.58		2227.94	3600.88	4017.64	3960.04		3234.92	4525.96	4483.73	4541.53
5/22/13 9:51 AM	556.35	524.526	513.063	522.965		876.71	1622.53	1592.95	1617.98		1685.42	2787.45	2848.09	3053.19		1781.88	3080.05	3220.16	3279.91		3400.32	4664.18	4490.23	4699.91
5/22/13 10:51 AM	51.37	594.081	582.988	588.986		762.84	1684.98	1640.86	1670.38		1153.09	2585.7	2542.58	2581.93		1225.53	2740.2	2823.9	2906.36		3406.99	4816.61	4597.4	4780.95
5/22/13 11:51 AM	268.99	60.41	98.6992	85.6664		881.2	193.024	361.397	291.018		1155.71	285.029	597.287	623.016		1174.16	273.894	1202.91	860.211		3924.43	2736.43	3334.2	3107.08
5/22/13 12:51 PM	442.48	245.574	293.513	294.209		808.71	578.875	623.302	665.24		905	754.217	642.46	791.975		905.17	750.162	973.493	909.195		4238.84	3681.37	3466.25	3638.71
5/22/13 1:51 PM	169.73	396.492	386.996	401.534		390.25	931.002	841.531	881.738		462.69	1223.84	969.07	926.916		462.69	1264.93	988.336	1238.85		4399.43	4358.73	4097.12	4217.17
5/22/13 2:51 PM	196.5	115.54	134.197	124.145		274.51	219.011	291.141	366.74		292.96	253.855	258.508	304.017		292.96	254.748	305.339	331.752		4736.22	3536.39	3268.04	3502.88
5/22/13 3:51 PM	24.02	138.378	132.346	137.913		96.29	291.431	188.453	250.529		96.46	370.849	172.708	185.767		96.46	378.562	42.9885	159.567		4772.27	3700.82	3421.92	3590.69
5/22/13 4:51 PM	53.99	1.11121	17.6467	22.2073		72.44	0	1.3978	0		72.44	0	2.02031	3.16313		74.6	0	0	0		4834.48	3169.9	3202.37	3203.68
5/22/13 5:51 PM	18.28	17.5717	16.0429	17.8067		18.45	26.6592	19.6854	0		18.45	70.5485	0	0		74	224.154	107.854	104.229		4832.64	3490.83	3388.63	3505.4
5/22/13 6:51 PM	0.17	6.86279	8.37123	7.48414		0.17	37.2503	19.9041	16.2133		0.17	96.8257	6.75246	36.1775		208.95	433.184	335.635	342.237		4837.68	3434.49	3414.04	3415.21
5/22/13 7:51 PM	0	2.30986	0.268501	0.792078		0	30.9335	7.91601	10.0523		0	88.7441	0	59.001		537.14	696.155	624.747	631.713		4837.76	3405.35	3279.51	3224.06
5/22/13 8:51 PM	0	5.17763	1.75796	2.1099		0	37.4653	0.677493	12.5648		0	106.363	0	73.7102		1006.98	1038.62	1036.99	1047.82		4837.76	3430.5	3275.35	3235.44
5/22/13 9:51 PM	0	4.97389	0.942709	3.29541		0	38.1006	0	14.0779		0	124.776	0	56.4768		1618.44	1398.54	1353.82	1343.81		4837.76	3429.42	3254.4	3215.19
0	0	0	2.18381	0.737235		0	0	0	2.54192		2.16	51.1804	0	20.3582		2181.46	1778.38	1737.79	1854.81		4837.76	3102.43	3085.17	3021.07
0	0	0.282141	3.74691	2.47588		0	2.42693	0	5.78977		55.55	169.177	107.378	92.0403		2750.27	2100.69	2233.19	2399.09		4837.76	3135.53	3086.87	3051.18
0	0	1.8258	5.35831	2.50521		0	17.7575	0	4.76496		208.78	361.617	333.486	247.418		3333.67	2390.32	2444.45	2421.78		4837.76	3155.25	3094.55	3086.86
0	0	3.42616	1.70855	1.0755		2.16	54.9158	4.8378	16.2654		537.14	628.915	633.308	510.01		3936.74	2644.44	2716.29	2724.41		4837.76	3161.81	3107.05	3120.9
0	0	8.62713	0	0.567603		55.55	139.061	111.716	63.546		1006.98	944.923	1088.39	1099.72		4443.26	2836.34	2894.1	2885.84		4837.76	3144.98	3083.04	3089.06
0	2.16	24.3712	39.8114	24.7653		208.78	280.751	277.81	254.843		1618.44	1257.68	1095.49	1144.74		4675.81	2933.57	2964.3	2905.67		4837.76	3093.8	2995.97	2949.2
5/23/13 4:51 AM	53.39	66.7166	54.4056	42.13		534.98	511.218	532.571	491.482		2179.3	1630.6	1448.05	1443.88		4759.88	2933.04	2944.42	2834.74		4844.51	3203.49	2878.85	2821.39
5/23/13 5:51 AM	153.23	153.596	174.226	171.492		951.43	750.36	800.285	815.133		2694.72	1847.52	1888.89	2009.85		4758.64	2886.97	3012.81	2944.4		4841.15	3175.33	2849.87	2995.37
5/23/13 6:51 AM	328.36	257.33	289.657	287.167		1409.66	978.648	1066.91	1082.16		3124.89	2009.89	2034.3	2255.11		4628.73	2778.12	3076.24	3012.08		4890.26	3333.32	2938.48	3215.62
5/23/13 7:51 AM	469.84	404.185	429.112	429.737		1644.32	1287.88	1273.55	1350.8		3399.6	2274.48	2348.37	2659.35		4300.62	2773.95	3093.47	3124.59		4925.86	3556.78	3424.66	3473.53
5/23/13 8:51 AM	611.46	530.56	522.904	539.964		1743.29	1484.73	1518.3	1525.79		3436.28	2444.65	2557.39	2543.94		3830.78	2745.24	2923.76	3012.64		4934.08	3828.45	3460.21	3433.38
5/23/13 9:51 AM	563.02	618.098	592.424	625.898		1715.23	1574.89	1603.8	1634.6		3057.37	2451.19	2352.9	2392.38		3219.32	2635.07	2645.69	2733.45		4786.54	4280.85	3847.9	4151.49
5/23/13 10:51 AM	568.81	451.431	535.283	520.877		1755.28	1266.96	1225.86	1256.81		2580.58	1858.17	1787.5	1742.29		2656.3	1978.65	2654.56	2359.54		4903.88	4338.17	3624.51	3899.7
5/23/13 11:51 AM	583.4	565.42	524.374	522.266		1692.99	1469.34	1644.72	1452.76		2063.92	1978.74	1982.1	1928.79		2087.49	1968.46	1972.02	1822.44		5039.75	4199.12	3729.73	4057.2
5/23/13 12:51 PM	603.07	536.15	500.021	501.956		1342.14	1210.28	1269.65	1225.22		1503.84	1502	1353.75	1299.79		1504.09	1492.29	1231.29	1400.75		5154.31	4350.37	4059.53	4249.45
5/23/13 1:51 PM	506.52	452.604	467.344	461.322		825.3	987.988	825.485	885.557		901.02	1188.04	991.58	1097.3		901.02	1217.76	1199.47	1218.11		5185.56	4824.81	4344.26	4542.86
5/23/13 2:51 PM	232.55	385.48	337.814	350.91		370.93	804.471	833.414	770.758		394.5	1019.37	609.107	642.207		394.5	1031.87	774.118	785.025		5227.26	5219.57	4237.88	4793.19
5/23/13 3:51 PM	86.23	106.128	76.3072	68.5572		161.7	138.818	121.024	98.1243		161.95	85.6322	72.0877	56.0674		161.95	25.0049	0	7.82819		5408.38	4113.74	3971.18	4045.94
5/23/13 4:51 PM	52.15	26.0186	58.7383	54.1119		75.72	0	79.0287	77.6946		75.72	0	91.0879	114.193		84.63	0	61.8193	19.3037		5573.81	3939.18	4025.22	4082.28
5/23/13 5:51 PM	23.32	1.89321	15.5203	14.1736		23.57	0	29.9183	0		23.57	0	13.3298	0		82.51	0	85.5248	110.705		5612.48	4199.16	4330.22	4358.85
5/23/13 6:51 PM	0.25	0.255513	4.03078	4.43349		0.25	2.52112	24.5911	15.5791		0.25	14.2863	19.5809	3.80402		261.53	288.377	226.368	319.151		5603.29	4371.83	4391.15	4436.77
5/23/13 7:51 PM	0	0	0	0		0	21.2937	13.4461	16.8689		0	40.1042	11.3416	5.67714		625.24	625.611	512.867	623.244		5603.41	4463.59	4381.99	4466.18
5/23/13 8:51 PM	0	8.22664	0	3.83434		0	39.7062	11.1297	21.0542		0	55.5899	0	18.7046		1103.3	1049.6	956.351	1005.31		5603.41	4526.55	4377.05	4508.86
5/23/13 9:41 PM	0	6.97723	0	3.37427		0	30.1735	6.31134	13.5566		0	44.0484	0	25.5829		1567.22	1520.69	1468.61	1503.97		5603.41	4546.06	4331.58	4519.12
0	0	0	0.531553	0.792458		0	0	0.027301	0		8.91	0	0	6.01541		2247.58	2033.94	2097.33	2233.26		5603.41	4311.85	4383.73	4508.11
0	0	0	2.71216	0.676296		0	0	0	0		58.94	65.84	72.3705	55.2261		2952.26	2586.74	2608.7	2724.59		5603.41	4365.77	4392.31	4506.78
0	0	0	4.48486	1.84324		0	0	0	0		261.28	273.055	284.591	211.852		3650.22	3135.42	3069.93	3096.21		5603.41	4420.16	4415.65	4529.83
0	0	0	3.57009	0.466978		8.91	19.5268	4.37913	19.0251		625.24	596.588	629.89	576.605		4284.54	3633.46	3624.45	3579.69		5603.41	4464.49	4459.25	4585.47
0	0	2.42515	11.056	6.63657		58.94	117.201	95.9458	88.8922		1103.3	1017.32	983.856	984.565		4832.76	4025.7	4047.25	4101.82		5603.41	4485.34	4506.52	4650.74
0	8.91	22.2578	30.4569	24.5477		261.28	279.122	281.262	268.465		1567.22	1476.77	1396.9	1466.33		5246.43	4254.26	4200.81	4361.87		5603.41	4453.51	4547.56	4686.22
5/24/13 4:51 AM	50.03	73.7876	64.1117	60.825		616.33	556.987	576.343	568.359		2238.67	2040.56	1955.13	1989.34		5489.18	4372.86	4263.21	4308.99		5598.63	4508.31	4344.3	4489.47
5/24/13 5:51 AM	202.34	150.318	155.669	156.036		1044.36	829.181	874.9	911.377		2893.32	2424.91	2521.42	2517.16		5529.97	4273.21	4336.47	4286.72		5598.01	4406.01	4357.28	4427.39
5/24/13 6:51 AM	363.96	330.125	372.914	377.663		1305.94	1300.89	1376.2	1432.57		3388.94	2987.3	3120.09	3233.35		5341.76	4281.62	4593.69	4427.5		5494.7	4582.42	4420.6	4551.2
5/24/13 7:51 AM	478.06	482.141	497.092	503.55		1622.34	1639.72	1687.8	1717.01		3659.3	3289.16	3353.79	3486.45		4978.17	4092.99	4549.63	4384.95		5416	4701.77	4512.26	4650.59
5/24/13 8:51 AM	463.92	584.397	569.805	585.345		1848.96	1810.18	1793.92	1805.69		3729.46	3290.2	3482.27	3431.78		4500.11	3712.23	4127.49	3991.71		5325.29	4727.33	4504.64	4654.49
5/24/13 9:51 AM	680.36	492.727	484.612	496.177		2083	1496.71	1517.34	1532.38		3679.21	2581.83	2452.27	2650.77		4036.19	2797.56	2729.09	2756.38		5374.82	4561.09	4327.89	4565.6
5/24/13 10:51 AM	704.68	698.691	672.885	662.576		2036.96	1956.65	1839.52	1817.78		3250.51	2869.13	2679.06	2533.1		3355.83	2943.59	3229.32	3100.06		5323.71	5111.79	4691.61	4988.52
5/24/13 11:51 AM	697.96	689.095	685.737	669.153		1880.5	1799.08	1697.72	1709.52		2636.65	2360.58	2227.61	2133.5		2651.15	2395.78	2719.38	2597.79		5283.57	5097.75	4805.39	4957.27
5/24/13 12:51 PM	634.32	639.735	633.748	632.278		1596.21	1494.6	1464.85	1466.78		1952.82	1787.95	1742.32	1769.6		1953.19	1820.57	2025.01	1977.01		5212.92	5180.66	4910	5022.27
5/24/13 1:51 PM	548.22	515.118	518.337	536.269		1213.55	1047.28	1066.33	1079.47		1318.87	1158.76	1201.62	1239.83		1318.87	1199.56	1337.99	1350.78		5102.44	5193.21	4974.05	5014.78
5/24/13 2:51 PM	413.67	372.929	362.493	371.431		756.15	694.802	592.141	652.343		770.65	731.233	676.883	727.874		770.65	740.918	842.965	818.832		5040.33	5153.05	4919.27	4975.61
5/24/13 3:51 PM	251.66	267.226	215.714	209.582		356.61	495.683	406.567	321.242		356.98	529.255	356.766	326.384		356.98	471.346	457.606	471.937		5045.86	4967.6	4755.29	4831.24
5/24/13 4:51 PM	90.82	153.16	128.323	127.888		105.32	269.364	275.142	228.608		105.32	301.144	224.555	268.271		109.45	243.661	393.309	337.106		5067.61	5047.99	4887.75	5029.65
5/24/13 5:51 PM	14.13	28.1561	39.4664	41.1857		14.5	9.07581	111.972	82.8372		14.5	1.84998	91.6452	117.253		68.04	48.5685	270.911	247.811		5070.83	5046.14	5033.69	5159.56
5/24/13 6:51 PM	0.37	0	0	0		0.37	0	23.3722	10.8162		0.37	0	47.957	0		152.94	138.86	276.549	338.964		5070.41	4795.16	4955.55	4927.59
5/24/13 7:51 PM	0	0	0	0		0	0	16.9104	17.4606		0	0	51.6999	1.19588		437.83	542.159	514.598	587.665		5070.44	4933.24	5005.3	4990.23
5/24/13 8:51 PM	0	1.47813	0	0.289085		0	27.0725	13.6499	29.4163		0	32.8424	29.5506	4.76018		825.18	1028.46	962.18	1035.95		5070.44	5079.85	5031.56	5092.29
5/24/13 9:41 PM	0	8.88194	0	4.22507		0	43.537	6.3307	29.0414		0	61.2107	3.91821	24.693		1338.63	1550.18	1511.15	1587.42		5070.44	5150.35	5022.46	5148.22
0	0	5.8898	1.13929	5.39084		0	0	0	5.91545		4.13	0	0	23.0571		1967.88	2089.86	2134.84	2241.32		5070.44	4911.5	5083.29	5136.36
0	0	0	2.14123	3.32064		0	0	0	0		53.54	63.5948	119.252	75.2523		2632.42	2682.84	2778.14	2846.17		5070.44	4950.31	5091.85	5099.68
0	0	0	2.24178	1.45577		0	0	0	0		152.57	261.484	334.955	275.424		3259.73	3294.3	3380.02	3418.63		5070.44	5003.5	5123.58	5068.78
0	0	0	0.908889	1.51081		4.13	20.0515	1.87359	16.3254		437.83	588.232	562.081	498.075		3783.57	3873.49	3978.25	3984.26		5070.44	5059.52	5170.15	5099.3
0	0	4.05212	4.98447	5.78175		53.54	116.472	98.8952	94.8405		825.18	1005.84	954.383	978.851		4269.68	4352.06	4531.15	4525.53		5070.44	5082.24	5213.42	5174.17
0	4.13	21.4878	27.7357	23.1019		152.57	273.313	316.53	278.478		1338.63	1458.78	1416.88	1509.28		4688.88	4664.61	4858.78	4915.38		5070.44	5045.25	5260.45	5246.54
5/25/13 4:51 AM	49.41	64.2096	49.5878	42.4497		433.7	538.311	571.224	550.425		1963.75	2035.15	1977.69	2001.49		4958.16	4856.53	4968.35	4952.45		5071.01	5071.42	5076.52	5129.79
5/25/13 5:51 AM	99.03	160.083	167.462	173.896		771.64	846.191	851.838	916.65		2578.88	2544.53	2576.3	2665.62		5002.79	4856.78	5131.06	5086.95		5091.81	5030.41	5111.24	5092.38
5/25/13 6:51 AM	285.26	224.765	225.627	235.269		1186.06	1011	977.397	1050.58		3107.16	2767.21	2761.52	2820.22		4917.47	4517.26	4907.6	4825.05		5186.64	4783.17	5107.56	4891.72
5/25/13 7:51 AM	387.35	405.686	442.117	452.832		1530.05	1479.95	1570.05	1577.72		3345.74	3299.84	3529.65	3610.26		4632.61	4465.2	4989.91	4862.34		5268.48	4991.04	5076.6	5038.35
5/25/13 8:51 AM	513.45	479.96	519.546	516.585		1807.24	1683.91	1763.44	1730.7		3444.5	3354.47	3431.91	3601.16		4245.26	4065.28	4493.31	4386.69		5349.4	5006.83	4946.05	5046.55
5/25/13 9:51 AM	629.25	634.635	600.977	610.533		1921.1	1975.57	1936.49	1902.04		3350.25	3438.69	3552.35	3524.99		3731.81	3774.63	4044.95	4014.91		5067.18	5126.55	4901.19	5170.79
5/25/13 10:51 AM	664.54	673.61	659.696	660.155		1815.69	1936.29	1929.94	1929.9		2994.41	3030.3	3172.32	3052.35		3102.56	3178.96	3308.35	3329.46		4874.84	5134.76	5041.03	5119.34
5/25/13 11:51 AM	627.31	664.327	654.456	656.036		1637.26	1783.18	1785.48	1771.17		2423.91	2536.81	2511.05	2358.69		2438.02	2614.76	2797.91	2753.94		4679.07	5402.44	5036.48	5276.66
5/25/13 12:51 PM	523.84	581.025	588.906	583.852		1429.15	1431.13	1477.94	1449.16		1810.31	1795.81	1800.69	1703.12		1810.71	1823.29	1877.85	1905		4513	4925.28	4920.54	4852.91
5/25/13 1:51 PM	486.11	439.395	422.832	427.265		1178.72	950.312	975.471	945.273		1286.87	1031.2	1034.9	921.632		1286.87	1011.79	1136.19	1140.75		4651.89	4615.49	4771.76	4757.2
5/25/13 2:51 PM	419.2	361.621	336.722	350.531		786.65	690.317	698.407	685.001		800.76	715.597	637.676	589.231		800.76	729.28	800.783	815.846		4731.68	4986.14	4772.33	5027.52
5/25/13 3:51 PM	273.41	289.007	248.939	254.815		381.16	515.654	415.394	405.109		381.56	536.726	404.736	393.57		381.56	525.487	451.3	569.753		4737.58	4894.91	4711.05	4844.02
5/25/13 4:51 PM	94.04	157.836	103.835	111.518		108.15	260.529	201.934	161.66		108.15	293.051	129.725	179.181		112.85	269.291	195.993	245.962		4719.18	4937.52	4650.44	4885.44
5/25/13 5:51 PM	13.71	27.34	25.0004	29.0236		14.11	9.85188	82.8706	57.4031		14.11	10.534	24.0767	51.8795		89.02	37.6831	130.538	121.266		4721.75	4717.54	4517.51	4766.26
5/25/13 6:51 PM	0.4	0	0	0		0.4	0	23.4725	9.2731		0.4	0	29.3406	10.4116		269.17	75.2325	171.735	195.9		4724.67	4390.87	4443.04	4511.46
5/25/13 7:51 PM	0	0	0	0		0	0	14.5484	0		0	0	23.5199	8.71313		635.87	402.53	358.311	429.04		4724.79	4504.02	4531.21	4604.1
5/25/13 8:51 PM	0	0	0	0		0	17.3199	12.786	15.8901		0	25.8958	7.08549	11.6787		1104.14	849.696	780.383	859.417		4724.79	4654.15	4536.79	4677.88
5/25/13 9:41 PM	0	7.06755	0	2.8089		0	38.5908	10.016	23.7986		0	58.5001	0	42.0565		1335.37	1345.03	1295.8	1364.43		4724.79	4726.81	4504.69	4721.85
0	0	4.93599	1.22222	4.58458		0	0	0.679426	4.70837		4.7	0	0	37.7008		1772.28	1861.94	1906.96	2033.53		4724.79	4489.09	4594.03	4733.17
0	0	0	2.13129	3.16043		0	0	0	0		74.91	34.9099	43.5118	43.725		2241.05	2411.07	2458.69	2563.1		4724.79	4524.99	4602.37	4714.04
0	0	0	2.1923	1.66012		0	0	0	0		268.77	187.421	208.617	158.497		2702.29	2968.24	3043.93	3118.35		4724.79	4569.49	4618.49	4694.31
0	0	0	3.40909	1.62226		4.7	8.68042	6.09192	16.7103		635.87	461.7	459.891	384.466		3365.02	3494.6	3573.14	3638.42		4724.79	4619.4	4660.66	4733.32
0	0	1.82281	10.158	8.22643		74.91	81.4228	69.202	62.099		1104.14	838.756	833.062	805.41		3930.92	3940.94	4027.07	4061.62		4724.79	4648.19	4707.08	4805.25
0	4.7	15.0479	20.0745	15.7398		268.77	206.868	214.691	216.743		1335.37	1278.67	1270.71	1324.09		4356.02	4256.77	4325.85	4421.8		4724.79	4631.16	4757.05	4864.38
5/26/13 4:51 AM	70.21	52.9188	47.717	41.9593		631.17	447.661	461.941	438.321		1767.58	1853.51	1785.58	1810.18		4606.33	4471.19	4460.1	4501.3		4724.27	4709.93	4572.63	4767.72
5/26/13 5:51 AM	193.86	153.163	177.223	174.259		1029.23	815.023	832.84	963.49		2166.14	2456.83	2379.66	2570.8		4632.73	4603.59	4826.47	4824.98		4710.99	4812.98	4639.34	4824.43
5/26/13 6:51 AM	367.1	321.073	355.111	369.985		1066.6	1271.43	1322.98	1447.39		2433.52	3042.19	3201.56	3360.08		4455.5	4643.03	4943.44	4967.4		4736.31	4856.21	4725.79	4856.73
5/26/13 7:51 AM	468.27	475.43	492.227	503.834		1136.41	1657.44	1698.95	1766.35		2729.15	3410.16	3685.03	3731.08		4088.92	4498.08	4909.4	4817.7		4745.05	5049.41	4850.42	5054.43
5/26/13 8:51 AM	231.23	576.452	571.69	579.48		1136.91	1860.69	1870.36	1876.83		2826.78	3426.92	3688.65	3583.26		3620.65	4070.08	4655.88	4508.27		4775.17	4872.79	4840.66	4948.2
5/26/13 9:51 AM	436.91	310.616	327.781	317.979		1366.92	1054.7	918.143	1017.28		3020.65	2066.54	1855.02	2169.05		3389.42	2425.43	2325.01	2536.01		5155.21	3889.18	4378.35	4280.72
5/26/13 10:51 AM	468.77	492.302	508.92	519		1592.74	1426.94	1406.37	1442.6		2838.75	2347.4	2278.69	2361.16		2952.51	2479.29	2350.37	2506.51		5405.39	4515.7	4565.17	4677.61
5/26/13 11:51 AM	461.24	476.695	467.317	469.024		1689.87	1298.94	1274.87	1279.48		2466.59	1937.37	1847.5	1807.7		2483.74	1980.41	1846.76	2049.69		5653.66	4331.54	4483.02	4446.51
5/26/13 12:51 PM	662.73	437.006	422.358	420.785		1653.73	1142.82	1083.8	1090.05		2021.98	1521.48	1346.27	1289.51		2022.5	1510.5	1432.78	1534.69		5888.83	4311.08	4179.02	4269.68
5/26/13 1:51 PM	565.9	614.134	574.478	579.864		1246.01	1494.8	1378.55	1371.87		1359.77	1870.46	1556.63	1526.9		1359.77	1894.16	1830.06	1878.42		5871.99	5152.34	4611.17	4896.23
5/26/13 2:51 PM	425.1	480.28	446.103	459.307		776.72	1034.28	957.444	903.339		793.87	1186.82	980.964	911.763		793.87	1193.16	1046.96	1120.69		5837.8	4879.66	4489.44	4741.08
5/26/13 3:51 PM	255.01	303.018	258.252	267.459		368.25	543.799	493.977	439.34		368.77	540.43	439.036	368.918		368.77	541.946	411.21	465.39		5833.12	4593.39	4225.44	4383.4
5/26/13 4:51 PM	96.61	134.945	93.2692	99.4722		113.76	176.208	198.538	119.93		113.76	131.044	96.2551	107.646		117.94	150.173	124.081	116.574		5813.23	4519.7	4231.1	4460.68
5/26/13 5:51 PM	16.63	19.2572	26.7099	23.6066		17.15	0	89.8646	22.5593		17.15	0	2.33623	28.0385		78.26	26.0235	143.403	125.882		5808.47	4345.66	4210.07	4454.64
5/26/13 6:51 PM	0.52	0	0.988519	0		0.52	0	16.9813	0		0.52	0	10.2826	37.3123		280.81	152.766	260.793	347.164		5808.3	4070.71	4142.62	4197.73
5/26/13 7:51 PM	0	0	0	0		0	0	6.98107	5.96747		0	0	7.49868	64.1042		656.13	548.571	417.508	543.14		5807.96	4263.67	4235.41	4340.85
5/26/13 8:51 PM	0	0	0	1.20274		0	23.5474	8.46035	30.4957		0	68.9861	0	52.9329		1154.52	974.589	734.456	876.503		5807.96	4416.89	4245.66	4430.39
5/26/13 9:41 PM	0	8.31607	0	6.71476		0	52.9782	7.6449	34.4996		0	118.467	0	27.0164		1765.79	1366.58	1067.07	1220.94		5807.96	4475.86	4203.04	4439.73
0	0	7.71925	1.72664	7.32596		0	12.6737	3.11854	8.58683		4.18	47.7346	0	0		2452.88	1744.8	1573.79	1761.57		5807.96	4209.55	4283.92	4434.53
0	0	3.50339	4.36816	4.87526		0	0	0	0		61.11	119.258	118.549	25.4378		3169.92	2159.23	2258.04	2435.94		5807.96	4221.5	4294.79	4442.98
0	0	0	3.45739	0		0	0	1.35282	0		280.29	285.898	382.641	350.127		3866.33	2624.66	2796.05	2862.61		5807.96	4249.79	4322.73	4464.76
0	0	0	6.31801	0		4.18	32.6881	10.7608	17.573		656.13	555.455	501.022	513.147		4512.22	3117.16	3190.51	3174.27		5807.96	4290.73	4366.85	4501.34
0	0	6.62834	16.5015	12.5354		61.11	125.127	116.847	92.4655		1154.52	880.952	752.238	856.864		5043.93	3564.72	3762.71	3773.46		5807.96	4308.28	4406.36	4528.9
0	4.18	22.7106	39.8539	32.4766		280.29	265.466	317.499	298.003		1765.79	1194.69	1064.25	1215.17		5464.35	3881.64	4097.69	4117.04		5807.96	4263.86	4417.58	4535.41
5/27/13 4:51 AM	56.93	64.5679	75.6729	67.5001		651.95	481.503	582.025	561.109		2448.7	1582.76	1436.97	1453.34		5695.29	4060.39	4168.23	4092.49		5812.49	4306.71	4153.82	4334.37
5/27/13 5:51 AM	219.18	155.614	172.011	184.155		1093.41	740.716	769.3	871.503		3108.81	1985.92	2044.99	2197.16		5730.21	4122.07	4486.63	4435.24		5836.47	4387.56	4217.67	4443.38
5/27/13 6:51 AM	375.84	323.957	329.589	345.973		1485.5	1110.82	1161.66	1331.21		3586.04	2561.13	2762.13	3031.72		5527.49	4223.81	4608.39	4571.24		5720.16	4591.06	4379.5	4596.93
5/27/13 7:51 AM	498.39	448.233	440.205	464.252		1796.75	1389.67	1480.12	1649.55		3856.09	2965.97	3216.48	3441.8		5151.83	4138.09	4571.1	4482.49		5551.48	4745.96	4481.14	4685.54
5/27/13 8:51 AM	611.27	509.633	554.98	558.282		2015.4	1639.55	1669.48	1790.25		3889.41	3224.98	3173.33	3295.75		4653.44	3949.16	4334.39	4232.7		5479.2	4928.5	4470.33	4765.85
5/27/13 9:51 AM	687.09	696.961	659.363	687.096		2100.54	2083.63	1918.5	1883.9		3698.56	3621.65	3339.03	3292.34		4042.17	3928.07	4162.04	4095.48		5300.69	5181.82	4798.27	5230.11
5/27/13 10:51 AM	717.04	708.468	707.016	700.708		2059.34	2040.73	1904.58	1841.88		3246.59	3224.5	2877.79	2747.96		3355.08	3337.79	3659.39	3377.33		5042.77	5350.07	4998.75	5279.44
5/27/13 11:51 AM	696.41	707.039	716.454	687.287		1874.01	1953.23	1818.19	1772.67		2621.4	2749.76	2428.77	2361.46		2638.04	2756.99	2765.86	2520.82		4578.04	5384.94	5153.36	5304.76
5/27/13 12:51 PM	645.89	689.58	649.324	641.697		1598.02	1707.22	1628.23	1578.72		1941.45	2145.02	1902.01	1993.31		1941.63	2118.91	1926.83	1956.2		4254.71	5354.01	5286.47	5265.55
5/27/13 1:51 PM	531.71	541.075	546.345	551.497		1187.25	1177.88	1186.8	1174.11		1295.74	1299.48	1329.29	1401.51		1295.74	1332.2	1458.76	1440.53		4006.41	5440.83	5402.03	5194.74
5/27/13 2:51 PM	420.42	401.258	385.628	392.813		747.39	760.077	716.583	731.354		764.03	742.982	769.162	797.384		764.03	757.456	958.6	974.626		3683.43	5328	5304.52	5159.73
5/27/13 3:51 PM	235.12	275.329	242.126	242.759		343.43	448.5	385.46	359.304		343.61	395.95	384.803	389.275		343.61	375.524	534.217	573.411		3402.76	5239.78	5241.29	5226.35
5/27/13 4:51 PM	91.85	113.464	79.3963	82.4668		108.49	124.909	156.922	93.7862		108.49	66.759	110.031	89.0557		117.2	33.5156	244.094	230.066		3241.07	5153.31	5227.12	5315.98
5/27/13 5:51 PM	16.46	18.0752	20.7512	22.6467		16.64	0	73.7038	40.0197		16.64	0	52.5507	1.54999		106.26	0	242.002	222.818		3166.92	5088.67	5171.11	5221.06
5/27/13 6:51 PM	0.18	0	0	0		0.18	0	21.7102	14.3548		0.18	0	67.5922	0		192.67	153.41	314.431	352.765		3167.49	4892.72	5080.03	5007.17
5/27/13 7:51 PM	0	0	0	0		0	0	16.8206	20.7393		0	0	62.5772	0		399.65	580.744	613.584	673.038		3167.63	5076.02	5118.27	5095.65
5/27/13 8:51 PM	0	1.85895	0	0		0	24.8925	10.6912	32.4987		0	20.1094	33.6381	12.2858		825.76	1102.26	1081.54	1113.38		3167.63	5226.93	5115.56	5196.07
5/27/13 9:41 PM	0	8.138	0	3.62609		0	37.3459	2.31034	31.5872		0	44.0464	5.95432	36.1011		1258.52	1665.92	1643.38	1670.01		3167.63	5296.77	5101.68	5239.27
0	0	4.39389	0	4.68147		0	0	0	7.19878		8.71	0	8.13046	41.3584		1687.69	2240.55	2313.65	2415.69		3167.63	5086.73	5266.9	5289.25
0	0	0	0.630852	2.78921		0	0	0	0		89.62	70.4929	134.987	93.9053		1940	2860.68	2943.68	3018.33		3167.63	5132.14	5276.28	5226.77
0	0	0	0.103803	1.59593		0	0	0	0		192.49	287.966	346.472	250.775		2313.08	3484.57	3554.44	3594.16		3167.63	5187.24	5308.95	5199.12
0	0	0	0	0		8.71	20.7245	0	15.9221		399.65	638.881	653.353	588.144		2710.67	4064.13	4150.88	4158.24		3167.63	5239.73	5347.41	5238.66
0	0	3.18981	3.39176	2.90036		89.62	123.911	104.938	97.6033		825.76	1089.53	1048.34	1065.52		2919.4	4535.18	4716.96	4701.29		3167.63	5260.98	5378.19	5320.68
0	8.71	22.595	24.801	18.5425		192.49	296.93	329.027	289.471		1258.52	1583.18	1523.2	1637.5		3059.15	4836.54	5034.75	5106.2		3167.63	5224.94	5430.95	5408.16
5/28/13 4:51 AM	80.91	75.3316	59.9791	54.0685		390.94	589.968	609.11	605.879		1678.98	2193.85	2110.31	2154.86		3123.87	5027.25	5176.57	5135.1		3162.4	5250.61	5231.28	5257.54
5/28/13 5:51 AM	102.87	194.322	219.888	222.99		736.14	958.733	973.914	1058		1850.38	2755.35	2756.03	2879.05		3060.66	5043.49	5283.87	5215.41		3123.41	5228.07	5283.23	5268.38
5/28/13 6:51 AM	207.16	228.656	241.487	244.243		1066.03	1056.7	1012.62	1050.98		2120.59	2831.27	2724.98	2776.6		2974.82	4560.5	4742.23	4685.43		3146.23	4879.49	5236.5	4963.64
5/28/13 7:51 AM	426.11	332.705	378.379	373.709		1288.04	1311.65	1311.36	1323.1		2311.02	3038.37	2945.23	3202.05		2767.98	4204.5	4388.57	4375.81		3180.77	4812.16	5104.5	4895.55
5/28/13 8:51 AM	432.76	542.747	562.377	566.489		1114.24	1807.55	1909.15	1849.04		2093.64	3493.27	3706.36	3731.32		2341.87	4186.08	4450.96	4412.29		3104.89	5123.18	5115.84	5147.59
5/28/13 9:51 AM	429.17	516.616	532.087	530.401		1054.56	1644.22	1692.96	1643.07		1800.63	2963.67	3091.74	3219.89		1909.11	3336.19	3188.88	3359.14		3127.2	4694.08	4865	4832.78
5/28/13 10:51 AM	252.31	480.63	487.734	486.668		1022.98	1439.66	1436.46	1416.08		1444.89	2367.37	2394.61	2392.48		1479.94	2537.72	2332.91	2488.74		3210.74	4390.57	4605.35	4529.44
5/28/13 11:51 AM	373.08	275.764	305.127	290.533		979.4	791.679	748.696	792.166		1210.28	1189.77	1158.55	1342.92		1227.63	1202.82	1584.12	1475.49		3521.84	3532.1	4091.4	3870.17
5/28/13 12:51 PM	397.59	358.965	379.193	378.149		746.07	904.012	901.435	906.299		854.23	1180.04	1055.31	1118.32		854.55	1196.36	1333.94	1333.39		3632.74	3973.3	4061.36	4000.46
5/28/13 1:51 PM	208.73	349.673	344.423	351.11		421.91	811.245	786.502	798.38		456.96	981.656	871.26	855.722		456.96	1003.39	1055.52	1119.99		3771.45	4158.09	4066.02	4113.77
5/28/13 2:51 PM	139.75	150.593	173.036	168.467		230.88	247.108	351.75	441.405		248.23	200.735	322.34	341.302		248.23	201.725	503.665	448.99		4040.06	3520.5	3426.57	3507.15
5/28/13 3:51 PM	73.43	65.6122	105.623	102.595		108.16	35.6055	149.747	218.771		108.48	0	101.381	129.206		108.48	0	113.443	111.048		4276.43	3420.07	3127.57	3361.34
5/28/13 4:51 PM	17.7	13.796	31.8737	29.8364		35.05	0	30.4688	0		35.05	0	0	0		38.53	0	0	0		4415.69	3313.45	3129.56	3301.19
5/28/13 5:51 PM	17.03	0	0	0		17.35	0	0	0		17.35	0	0	0		62.75	115.825	23.7633	5.64602		4506.03	3255.39	3083.62	3083.8
5/28/13 6:51 PM	0.32	6.97872	5.68615	7.74114		0.32	35.5537	11.4228	10.3171		0.32	91.7267	0	16.8902		171.41	414.784	318.78	347.436		4504.06	3362.13	3150.66	3156.25
5/28/13 7:51 PM	0	4.45265	0	1.99629		0	33.9268	3.83112	6.29037		0	90.2918	0	31.5891		412.79	646.499	567.616	582.306		4504.06	3362.83	3160	3098.68
5/28/13 8:51 PM	0	5.99215	0.34998	2.11923		0	36.1451	0	7.9759		0	96.5511	0	24.057		763.02	955.827	866.468	845.175		4504.06	3382.97	3135.25	3081
5/28/13 9:41 PM	0	4.74868	0.740963	1.69812		0	34.8183	0	9.25332		0	108.567	0	49.6179		1218.09	1301.44	1305.54	1302.68		4504.06	3393.95	3144.58	3093.72
0	0	0	3.0694	0.934029		0	0	0	0		3.48	42.6468	0	58.9765		1730.8	1690.25	1776.82	1862.38		4504.06	3115.92	3106.63	3043.21
0	0	0.458543	4.98327	2.55543		0	0	0	1.71149		45.4	145.187	47.2422	60.5361		2294.21	2046.23	2169	2261.13		4504.06	3149.87	3110.66	3069.77
0	0	0.90738	6.03264	3.34935		0	11.579	0	3.34843		171.09	311.222	285.105	245.09		2778.19	2379.25	2439.44	2422.27		4504.06	3171.34	3116.08	3097.57
0	0	1.1348	4.16962	0		3.48	48.9	18.332	39.8676		412.79	551.217	579.506	501.622		3314.49	2666.33	2742.84	2716.9		4504.06	3182.49	3119.73	3120.19
0	0	8.28201	19.2627	13.2578		45.4	132.02	106.221	89.8273		763.02	860.388	916.304	889.982		3791.83	2880.22	2919.41	2926.76		4504.06	3182.05	3115.7	3120.57
0	3.48	26.1881	38.01	29.6925		171.09	251.904	213.018	245.068		1218.09	1178.29	1099.33	1115.99		4167.95	2989.35	2978.17	2950.92		4504.06	3135.94	3073.2	3038.54
5/29/13 4:51 AM	41.92	64.8329	52.8442	52.9816		409.31	443.63	457.835	429.132		1727.32	1555.77	1492.11	1442.26		4377.16	2993.88	2963.06	2846.01		4501.78	3240.76	2816.38	2782.36
5/29/13 5:51 AM	125.69	110.741	118.172	113.882		717.62	634.123	648.97	654.152		2248.81	1762.69	1749.55	1769.6		4443.28	2895.17	3067.91	2889.55		4478.94	3202.09	2783.07	2903.17
5/29/13 6:51 AM	241.7	223.999	273.789	262.08		1047	938.909	996.685	1034.2		2607.1	2061.75	2109.03	2258.7		4332.65	2863.42	3149.92	3037.5		4436.75	3243.87	2865.77	3119.71
5/29/13 7:51 AM	350.23	357.064	367.071	377.986		1318.01	1183.91	1202.02	1239.67		2901.7	2268.87	2336.98	2586.28		4091.27	2768.47	2929.14	2924.84		4417.8	3440.38	3052.66	3189.96
5/29/13 8:51 AM	455.07	409.16	426.198	441.035		1531.19	1233.75	1213.9	1305.62		3028.81	2207.65	2221.31	2451.85		3741.04	2507.94	2520.13	2599.6		4431.27	3698.17	3313.73	3346.56
5/29/13 9:51 AM	512.71	482.229	485.341	501.651		1560.1	1368.55	1371.67	1444.56		2949.86	2228.14	2174.7	2390.88		3285.97	2390.12	2391.77	2518.33		4550.88	3966.52	3586.51	3728.71
5/29/13 10:51 AM	563.41	490.238	503.041	496.655		1583.69	1389.44	1342.25	1411.42		2649.84	2056.23	1945.32	2092.42		2773.26	2144.39	2459.89	2470.69		4511.38	4144.22	3814.95	4025.22
5/29/13 11:51 AM	483.98	572.226	538.867	541.421		1497.62	1483.63	1501.53	1502.05		2194.47	2015.88	1945.13	2007.16		2209.85	2044.47	2206.74	2282.08		4685.46	4269.77	4036.07	4265.89
5/29/13 12:51 PM	536.3	437.439	407.757	410.502		1389.76	998.602	999.107	982.694		1725.55	1256.35	1155.31	1094.47		1725.87	1284.54	1028.81	1223.66		4904.88	4051.26	3942.4	3965.86
5/29/13 1:51 PM	477.34	425.552	417.26	422.187		1066.15	947.366	846.749	844.652		1189.57	1180.36	939.178	979.658		1189.57	1234.65	1068.46	1171.75		5054.4	4578.66	4195.56	4319.83
5/29/13 2:51 PM	376.12	376.953	332.817	339.182		696.85	825.987	729.929	692.511		712.23	1045.52	745.87	724.798		712.23	1032.36	702.28	823.163		5161.28	4581.71	4158.56	4277.98
5/29/13 3:51 PM	212.69	276.024	220.738	228.338		335.79	584.615	479.344	434.664		336.11	745.383	440.495	414.51		336.11	705.76	358.188	443.557		5236.3	4561.68	4113.49	4219.78
5/29/13 4:51 PM	108.04	132.013	102.785	107.555		123.42	258.021	227.318	214.631		123.42	337.275	171.144	225.841		124.62	304.619	159.506	142.42		5299.58	4424.13	4135.84	4293.73
5/29/13 5:51 PM	15.06	55.8117	64.1225	64.8333		15.38	93.6369	136.303	121.285		15.38	139.502	91.246	181.152		35.66	171.323	156.413	122.303		5293.7	4343.19	4198.32	4377.73
5/29/13 6:51 PM	0.32	0	0.262555	0		0.32	0	7.41862	0		0.32	0	6.19345	18.7073		104.1	106.979	129.537	153.111		5296.54	4066.3	4140.56	4180.91
5/29/13 7:51 PM	0	0	0	0		0	0	8.25504	0		0	0	8.6011	34.1588		326.53	422.145	339.563	423.717		5296.84	4185.29	4162.89	4233.2
5/29/13 8:51 PM	0	0.305121	0	0.558543		0	24.4574	9.36765	15.0503		0	59.1758	0	34.2417		690.23	816.989	698.548	793.487		5296.84	4299.63	4186.04	4312.16
5/29/13 9:41 PM	0	7.11956	0	4.2387		0	42.4312	7.12233	19.5882		0	88.2039	0	33.8482		1264.91	1239.92	1158.31	1258.44		5296.84	4346.33	4164.57	4332.39
0	0	3.68207	2.12794	3.91633		0	0	0	2.16951		1.2	0	0	17.4149		1738.12	1687.9	1691.89	1834.63		5296.84	4045.92	4092.16	4219.13
0	0	0.738394	3.90409	3.36339		0	0	0	0		20.28	55.8624	40.4474	41.3851		2475.61	2160.23	2216.13	2350.96		5296.84	4078.01	4098.21	4222.3
0	0	0	5.23821	2.49009		0	0	0	0		103.78	198.366	191.562	150.336		3179.01	2645.58	2739.66	2830.8		5296.84	4115.47	4115.44	4235.59
0	0	0	6.26684	2.45056		1.2	14.1218	0	12.0704		326.53	440.879	431.607	386.787		3864.83	3116.28	3180.92	3209.81		5296.84	4154.03	4143.77	4273.43
0	0	2.30981	12.1504	7.50281		20.28	82.223	69.8628	68.7573		690.23	770.15	738.087	725.424		4449.05	3524.58	3612.08	3636.59		5296.84	4175.99	4173.64	4321.28
0	1.2	15.218	28.1352	21.0834		103.78	201.887	212.745	204.761		1264.91	1151.03	1126.02	1178.88		4900.19	3818.08	3871.21	3951.74		5296.84	4160.03	4194.44	4351.27
5/30/13 4:51 AM	19.08	48.7018	50.2367	40.0498		325.33	416.501	424.126	413.251		1736.92	1653.7	1541.26	1567.35		5174.96	4004.93	3948.93	3971.66		5295.64	4240.39	4074.29	4240.99
5/30/13 5:51 AM	83.5	98.5724	84.5449	83.8116		669.95	614.734	624.725	625.749		2455.33	2001.66	1948.1	1973.94		5258.04	3985.5	4007.33	3978.66		5276.56	4148	4028.29	4137.94
5/30/13 6:51 AM	222.75	182.744	199.607	201.571		1161.13	862.298	851.67	907.802		3075.23	2329.76	2299.94	2364.62		5192.44	3865.74	4009.62	3936.46		5193.06	4103.49	4010.71	4121.21
5/30/13 7:51 AM	363.7	326.114	364.417	366.597		1411.59	1227.48	1253.17	1343.32		3538.3	2743.9	2729.2	2998.65		4970.31	3814.16	4092.24	3960.33		4970.31	4281.42	4040.5	4192.17
5/30/13 8:51 AM	574.68	459.369	477.848	486.085		1785.38	1529.91	1548.87	1610.93		3758.82	2999.45	2991.61	3288.16		4606.61	3653.88	3927.6	3845.59		4606.61	4486.07	4141.17	4396.31
5/30/13 9:51 AM	473.21	635.666	609.009	629.298		1914.1	1907.63	1853.28	1876.76		3635.28	3294.3	3073.33	3203.93		4031.93	3648.95	3929.15	3822.15		4031.93	5006.94	4357.37	4874.7
5/30/13 10:51 AM	737.49	502.969	485.495	494.81		2126.71	1455.71	1433.4	1469.99		3438.04	2381.47	2239.58	2356.4		3558.72	2516.02	2447.5	2501.18		3558.72	4215.7	4055.96	4243.98
5/30/13 11:51 AM	703.4	713.786	709.409	689.162		1973.44	1933.2	1805.07	1809.79		2802.71	2766.5	2503.46	2267.1		2821.23	2831.76	3222.65	2985.99		2821.23	5278.03	4680.86	5072.29
5/30/13 12:51 PM	685.82	661.921	648.41	645.107		1721.18	1659.09	1635.01	1590.1		2117.21	2171.51	1943.74	1764.13		2117.83	2197.34	2473.28	2298.61		2117.83	5178.63	4720.44	5080.46
5/30/13 1:51 PM	584.22	585.326	592.041	589.519		1311.33	1335.08	1339.39	1316.03		1432.01	1582.98	1499.2	1467.15		1432.01	1590	1733.45	1642.1		1432.01	5138.2	4882.26	5090.39
5/30/13 2:51 PM	451.14	448.562	430.521	435.851		829.27	902.655	889.077	850.026		847.79	969.435	895.825	828.851		847.79	959.611	931.489	959.971		847.79	4952.17	4825.13	4960.7
5/30/13 3:51 PM	275.97	297.914	257.976	257.801		396.03	517.963	439.097	402.557		396.65	504.842	414.597	377.671		396.65	465.753	420.383	483.402		396.65	4841.79	4730.11	4873.44
5/30/13 4:51 PM	102.16	150.689	112.542	115.466		120.68	214.342	225.818	161.751		120.68	205.945	140.28	194.92		120.68	146.492	201.355	225.024		120.68	4911.37	4741.53	4978.15
5/30/13 5:51 PM	17.9	17.818	21.831	20.7302		18.52	0	65.3743	40.9316		18.52	0	18.2813	59.3465		18.52	0	134.459	121.435		18.52	4852.12	4752.73	4974.38
5/30/13 6:51 PM	0.62	0	0	0		0.62	0	22.6378	18.8813		0.62	0	43.7184	30.5593		0.62	10.48	155.903	197.547		0.62	4553.2	4645.13	4699.02
5/30/13 7:51 PM	0	0	0	0		0	0	14.0721	10.6919		0	0	38.473	5.82222		0	324.987	314.734	423.244		0	4675.33	4732.56	4765.13
5/30/13 8:51 PM	0	0	0	0		0	0	6.79159	13.4519		0	0	6.4695	19.5446		0	744.214	702.318	874.765		0	4503.38	4788.51	4808.86
5/30/13 9:51 PM	0	7.11012	0	3.79484		0	16.7874	2.61652	15.8147		0	0	0	31.8453		0	1204.97	1210.62	1347.78		0	4600	4800.2	4869.59
0	0	7.08937	0	4.50258		0	3.71309	0	5.59335		0	0	0	37.2065		0	1716.62	1816.89	1937.16		0	4649.12	4800.82	4901.01
0	0	1.87558	2.24149	2.57927		0	0	0	0		0	0	10.942	27.8106		0	2288.81	2283.21	2351.29		0	4686.47	4804.15	4883.47
0	0	0	1.95554	0.965563		0	0	0	0		0	100.751	136.82	77.0604		0	2901.79	2899.88	2944.08		0	4737.26	4818.35	4865.87
0	0	0	2.47189	0.532563		0	0	0	0		0	348.24	420.075	385.083		0	3507.97	3474.94	3464.31		0	4798.94	4853.31	4867.82
0	0	0	3.49881	2.12548		0	43.9232	29.829	40.244		0	719.323	669.992	601.406		0	4039.68	4090.96	4051.89		0	4851.09	4901.75	4929.65
0	0	8.93367	13.1359	12.1532		0	162.885	154.858	145.909		0	1175.19	1148.46	1174		0	4431.32	4507.78	4567.47		0	4861.6	4960.98	5016.68
5/31/13 4:51 AM	0	31.6505	33.81	28.3887		0	336.149	369.441	348.333		0	1643.3	1652.59	1742.65		0	4627.05	4634.45	4788.28		7.32	4798.35	5002.66	5037.82
5/31/13 5:51 AM	0	68.1378	41.0602	39.5841		0	539.386	608.272	588.659		0	2056.92	2141.99	2276.46		0	4583.21	4564.96	4758.76		75.26	4648.05	5098.02	5016.5
5/31/13 6:51 AM	0	109.651	52.6837	74.9066		0	706.541	711.327	645.14		0	2307.45	2363.33	2259.21		0	4270.09	4397.02	4474.46		331.92	4385.11	4949.27	4696.18
5/31/13 7:51 AM	0	130.609	26.4094	55.5219		0	762.304	704.801	524.857		0	2309.27	2141.07	1924.74		0	3694.3	3954.63	4248.19		711.31	3996.62	5146.54	4700.52
5/31/13 8:51 AM	0	146.186	36.6787	63.2188		0	763.099	609.395	458.133		0	2125.44	1666.42	1225.16		0	3003.77	2962.69	3224.05		1263.07	3541.35	4396.63	3845.32
5/31/13 9:51 AM	0	97.5775	37.273	0		0	661.615	431.452	363.001		0	1713.72	1398.37	791.596		0	2212.35	2351.61	2224.01		1957.87	3079.97	3696.54	2928.24
5/31/13 10:51 AM	0	165.428	34.5247	50.3317		0	727.594	443.876	261.28		0	1501.74	1284.44	692.035		0	1752.66	1627.67	1566.34		2718.58	2594.52	3051.21	2272.82
5/31/13 11:51 AM	0	92.875	17.5352	34.7047		0	432.01	358.739	288.578		0	802.825	991.861	585.135		0	940.305	1511.56	1086.54		3377.62	2238.9	2453.02	1707.89
5/31/13 12:51 PM	0	78.9071	22.5427	26.2388		0	296.169	341.864	292.428		0	421.806	732.421	620.884		0	556.279	1271.8	966.957		4156.6	1917.54	2605.12	2084.74
5/31/13 1:51 PM	0	41.9166	28.2121	28.7559		0	111.106	283.801	339.13		0	73.2009	537.455	759.696		0	263.486	1003.87	830.324		4816.41	1716.76	4265.63	4023.66
5/31/13 2:51 PM	0	14.294	37.6346	36.6896		0	0	194.188	266.585		0	0	365.826	363.631		0	173.503	600.031	391.664		5428.64	1577.54	2529.86	2333.39
5/31/13 3:51 PM	0	0	30.2822	36.7496		0	0	75.8267	111.683		0	0	214.21	137.429		0	218.4	174.892	109.941		5895.43	1493.31	1558.04	1639.72
5/31/13 4:51 PM	0	0	0	0		0	0	0	0		0	0	108.139	20.5787		7.32	381.933	134.336	133.178		6196.12	1423.33	1471.03	1604.19
5/31/13 5:51 PM	0	0	0	0		0	0	0	0		0	81.9554	119.576	34.7421		75.26	576.251	526.646	480.47		6309.16	1360.1	1471.37	1585.77
5/31/13 6:51 PM	0	4.59226	0	0		0	37.6213	30.6384	25.0379		0	161.113	196.526	138.299		331.92	674.486	764.194	684.249		6328.3	1330.37	1465.98	1563.7
5/31/13 7:51 PM	0	7.72573	0.789329	0		0	48.2214	51.638	49.9075		0	178.11	221.919	171.955		711.31	694.791	808.254	723.027		6328.81	1324.19	1464.51	1558.41
5/31/13 8:51 PM	0	7.84281	1.09103	0.188505		0	48.6085	52.4488	50.8279		0	178.725	222.904	173.253		1263.07	695.52	809.781	724.385		6328.81	1323.96	1464.46	1558.21
5/31/13 9:51 PM	0	7.84281	1.09103	0.188505		0	48.6085	52.4488	50.8279		0	178.725	222.904	173.253		1957.87	695.52	809.781	724.385		6328.81	1323.96	1464.46	1558.21
0	0	7.84281	1.09103	0.188505		0	48.6085	52.4488	50.8279		7.32	178.725	222.904	173.253		2718.58	695.52	809.781	724.385		6328.81	1323.96	1464.46	1558.21
0	0	7.84281	1.09103	0.188505		0	48.6085	52.4488	50.8279		75.26	178.725	222.904	173.253		3377.62	695.52	809.781	724.385		6328.81	1323.96	1464.46	1558.21
0	0	7.84281	1.09103	0.188505		0	48.6085	52.4488	50.8279		331.92	178.725	222.904	173.253		4156.6	695.52	809.781	724.385		6328.81	1323.96	1464.46	1558.21
0	0	7.84281	1.09103	0.188505		7.32	48.6085	52.4488	50.8279		711.31	178.725	222.904	173.253		4816.41	695.52	809.781	724.385		6328.81	1323.96	1464.46	1558.21
0	0	7.84281	1.09103	0.188505		75.26	48.6085	52.4488	50.8279		1263.07	178.725	222.904	173.253		5428.64	695.52	809.781	724.385		6328.81	1323.96	1464.46	1558.21
0	7.32	7.84281	1.09103	0.188505		331.92	48.6085	52.4488	50.8279		1957.87	178.725	222.904	173.253		5895.43	695.52	809.781	724.385		6328.81	1323.96	1464.46	1558.21
6/1/13 4:51 AM	67.94	21.5927	8.13867	10.7428		703.99	116.372	82.3665	102.9		2711.26	323.784	267.657	261.12		6188.8	649.571	735.838	770.731		6322.53	1673.92	1740.48	1847.31
6/1/13 5:51 AM	256.66	79.0438	77.3766	79.158		1187.81	261.719	265.98	291.431		3302.36	524.961	471.95	611.569		6233.9	830.597	807.913	955.548		6286.99	1882.84	2114.64	2360.1
6/1/13 6:51 AM	379.39	251.077	281.165	287.788		1625.95	689.29	1000.35	942.236		3824.68	1097.18	1277.05	1780.84		5996.38	1352.06	1129.25	1503.65		6090.74	2470.59	3367.93	3495.72
6/1/13 7:51 AM	551.76	351.027	392.841	396.262		2007.27	916.914	1312.2	1257.48		4105.1	1357.68	1745.28	2230.52		5617.5	1570.15	1487.37	1806.61		5791.52	2737.29	3897.83	3930.64
6/1/13 8:51 AM	694.8	499.318	560.107	561.422		2114.55	1260.16	1687.42	1693.16		4165.57	1759.88	2199.22	2670.3		5065.74	1927.26	2266.38	2375.98		5445.75	3284.12	4539.13	4596.34
6/1/13 9:51 AM	760.71	608.264	647.659	638.106		2198.73	1491	1800.57	1866.59		3937.56	2006.41	2220.35	2696.11		4370.94	2135.22	2675.78	2570.57		5430.59	3864.24	4784.72	4788.86
6/1/13 10:51 AM	659.04	643.567	696.361	678.375		2097.83	1530.81	1756.56	1867.77		3477.54	1988.6	2083.49	2531.29		3610.23	2082.87	2715.9	2444.66		5412.43	4219.62	4536.95	4463.87
6/1/13 11:51 AM	778.98	521.883	583.774	575.999		2051.02	1174.46	1442.29	1345.31		2931.54	1454.78	1571.97	1526.26		2951.19	1488.37	1850.98	1583.93		5470.92	3977.32	3960.39	3813.91
6/1/13 12:51 PM	659.81	615.336	706.976	687.085		1738.83	1388.22	1544.73	1677.49		2171.7	1742.29	1662.01	2053.12		2172.21	1755.26	2445.73	1941.58		5426.87	4941.33	4364.92	4327.43
6/1/13 1:51 PM	612.23	496.498	570.465	557.014		1379.71	1075.27	1189.95	1185.49		1512.4	1310.31	1208.52	1193.86		1512.4	1266.58	1572.21	1302.46		5464.2	4856.09	4327.19	4222.08
6/1/13 2:51 PM	466.79	445.574	499.175	482.309		880.52	949.135	983.134	990.71		900.17	1156.98	948.271	854.741		900.17	1072.72	1405.85	1147.32		5502.81	5250.95	4658.51	4595.35
6/1/13 3:51 PM	300.69	318.18	288.867	286.087		432.87	638.385	625.536	574.853		433.38	740.499	579.696	418.37		433.38	618.124	880.994	716.01		5521.87	5125.03	4931.66	4740.03
6/1/13 4:51 PM	113.04	185.183	153.901	161.589		132.69	345.95	391.884	289.3		132.69	400.941	335.032	381.672		133.73	311.552	709.363	525.919		5481.03	5432.77	5255.25	5289.6
6/1/13 5:51 PM	19.14	41.7969	62.7796	62.3526		19.65	41.0884	170.213	119.862		19.65	26.5066	196.779	246.893		53.09	66.9067	478.379	361.098		5429.21	5464.39	5413.15	5508.85
6/1/13 6:51 PM	0.51	0	5.21418	4.30589		0.51	0	39.2509	45.1851		0.51	0	142.19	53.0129		94.36	151.739	435.527	443.714		5442.91	5260.61	5406.39	5308.61
6/1/13 7:51 PM	0	0	0	0		0	0	8.92424	30.5631		0	0	113.708	6.76394		174.02	598.235	746.881	779.055		5443.26	5446.61	5465.31	5414.07
6/1/13 8:51 PM	0	0.0173199	0	0		0	16.8459	0	38.9523		0	3.79375	79.0002	0.336252		380.01	1178.55	1229.2	1239.88		5443.26	5628.52	5530.47	5568.43
6/1/13 9:41 PM	0	7.31836	0	2.95827		0	34.9862	0	38.1794		0	38.6736	48.8339	37.6119		1059.65	1793.91	1748.43	1715.74		5443.26	5701.29	5511.44	5597.97
0	0	5.34086	0	5.94197		0	0	0	17.1747		1.04	0	51.9929	88.7427		1802.2	2402.75	2481.97	2592.65		5443.26	5520.74	5701.87	5790.25
0	0	0	0	3.04173		0	0	0	0.357067		33.44	87.2706	175.851	140.021		2519.73	3049.4	3171.09	3231.18		5443.26	5565.61	5710.12	5679.3
0	0	0	0	0.56267		0	0	0	0		93.85	315.1	394.622	285.359		3254.66	3699.64	3751.51	3821.1		5443.26	5616.82	5732.75	5616.49
0	0	0	0	0		1.04	21.1284	0	11.5223		174.02	681.884	719.777	670.035		3951.8	4309.23	4403.3	4414.72		5443.26	5665.14	5728.62	5607.79
0	0	2.40341	0	0		33.44	131.066	107.136	99.3021		380.01	1159.77	1142.45	1195.21		4602.64	4815.36	4950.11	4874.26		5443.26	5686.33	5700.46	5652.34
0	1.04	23.9907	21.6327	11.5697		93.85	318.761	328.5	289.639		1059.65	1686.78	1552.88	1660.4		5088.49	5149.21	5437.09	5420.69		5443.26	5652.11	5746.45	5775.3
6/2/13 4:51 AM	32.4	72.7562	26.9041	23.0745		172.98	602.339	588.315	563.939		1801.16	2285.81	2152.83	2173.31		5347.3	5346.98	5621.56	5451.17		5447.16	5572.09	5579.59	5523.54
6/2/13 5:51 AM	60.41	155.114	133.971	141.664		346.57	873.139	853.625	837.323		2486.29	2691.42	2609.09	2617.26		5376.12	5222.18	5545.78	5368.1		5475.83	5381.84	5584.15	5358.71
6/2/13 6:51 AM	80.17	188.432	167.149	172.984		965.8	983.63	894.239	854.656		3160.81	2765.73	2334.53	2528.2		5348.55	4708.2	4775.22	4688.73		5640.75	5001.53	5535.62	4984.15
6/2/13 7:51 AM	205.99	227.416	244.68	237.092		1628.18	1055.2	870.005	889.178		3777.78	2712.02	2123.93	2411.62		5269.24	4071.34	3777.57	3782.26		5949.3	4587.14	5224.86	4459.56
6/2/13 8:51 AM	679.64	340.816	410.231	396.727		2139.72	1274.49	1264.32	1208.7		4222.63	2829.52	2527.21	2928.45		5063.25	3659.5	3236.77	3357.44		6259.38	4518.8	4967.67	4456.68
6/2/13 9:51 AM	742.55	749.418	730.21	735.679		2195.01	2260.9	2310.05	2220.3		4028.84	3939.35	3751.09	3678.66		4383.61	4376.32	4082.56	4072.13		6254.82	5814.6	5362.96	5652.93
6/2/13 10:51 AM	717.53	756.098	768.649	769.697		2149.6	2212.94	2187.27	2217.73		3546.14	3504.51	3663.68	3443.44		3641.06	3693.88	3601.82	3677.28		6111.05	5519.15	5275.35	5570.79
6/2/13 11:51 AM	734.93	732.797	707.836	723.723		2082.91	1975.26	1944.45	1963.87		2889.83	2821.93	2827.8	2771.78		2923.53	2849.62	2965.4	2945.55		6159.74	5311.84	5150.32	5477.87
6/2/13 12:51 PM	697.14	655.756	689.28	689.064		1833.83	1618.51	1804.92	1793.51		2187.74	2052.01	2236.39	2077.66		2188.6	2075.76	2246.18	2154.24		6187.8	5385.52	5271.78	5507.16
6/2/13 1:51 PM	650.84	587.949	609.041	608.11		1396.54	1309.59	1443.68	1419.48		1491.46	1499.52	1568.57	1366.41		1491.46	1511.43	1796.26	1635.06		5605.12	5418.96	5313.53	5544.62
6/2/13 2:51 PM	485.85	479.075	495.338	498.808		806.92	945.086	972.019	987.954		840.62	985.503	1075.48	882.533		840.62	999.448	1183.38	1096.7		5057.88	5391.88	5381.68	5531.87
6/2/13 3:51 PM	259.85	313.463	277.22	284.822		353.91	517.612	401.297	466.87		354.77	474.666	466.739	401.575		354.77	439.179	522.942	572.153		4595.03	5047.35	5108.38	5265.95
6/2/13 4:51 PM	61.22	110.706	81.9744	81.6881		94.92	86.5909	122.711	95.9989		94.92	9.96349	81.2554	129.609		99.86	0	118.382	164.491		4346.42	4813.82	4899.45	5072.97
6/2/13 5:51 PM	32.84	0	0	0		33.7	0	0	0		33.7	0	0	0		99.71	0	35.175	51.8878		4285.64	4366.41	4664.7	4656.33
6/2/13 6:51 PM	0.86	0	0	3.12771		0.86	0	26.6954	23.3808		0.86	0	50.007	26.0522		292.2	0	173.669	139.65		4252.8	4711.12	4840.16	4837.77
6/2/13 7:51 PM	0	0	0	0		0	0	14.1391	13.7585		0	5.79304	45.0701	0		680.06	230.447	263.246	349.726		4251.94	4824.67	4876.73	4896.22
6/2/13 8:51 PM	0	6.90932	0	0.0563431		0	45.4637	14.54	25.0139		0	64.6328	27.0395	0		1196.13	625.374	536.465	622.369		4251.94	4955.41	4862.37	4933.62
6/2/13 9:41 PM	0	12.3515	0	2.50139		0	48.2875	13.0024	21.9352		0	49.0989	16.7417	0		1871.21	1097.67	897.167	901.13		4251.94	4998.17	4855.19	4946.58
0	0	5.29069	0.604733	2.00513		0	0	3.13045	2.57902		4.94	0	0	75.9325		2469.99	1646.72	1750.89	1763.12		4251.94	4752.55	4935.34	4970.3
0	0	0	0	0		0	0	0	0		66.01	0	0	103.507		3236.21	2282.7	2368.68	2412.39		4251.94	4807.51	4941	4991.26
0	0	0	0	0		0	0	34.5516	0		291.34	26.975	20.9289	39.5271		3999.2	2957.25	2832.13	2908.67		4251.94	4875.88	4951.27	4943.84
0	0	0	0	0		4.94	0	4.25383	0		680.06	233.238	290.698	251.974		4113.66	3604.18	3349.37	3345.56		4251.94	4935.94	4963.75	4928.74
0	0	0	4.19226	0.189841		66.01	6.97132	29.6995	33.1845		1196.13	582.202	695.101	585.675		4217.26	4164.71	4046.8	3871.77		4251.94	4989.11	4994.74	4992.44
0	4.94	0.535967	13.8649	9.25349		291.34	108.082	93.4572	114.769		1871.21	1089.23	1140.23	1045.27		4240.26	4589.4	4503.42	4554.68		4251.94	5032.22	5075.08	5118.98
6/3/13 4:51 AM	61.07	36.3064	24.9874	24.837		675.12	330.338	228.629	257.27		2465.05	1801.42	1729.58	1759.47		4246.56	4909.14	4784.63	4917.11		4251.21	5152.1	4977.5	5112.21
6/3/13 5:51 AM	225.33	120.183	118.199	138.657		1130.12	685.654	697.201	826.975		3170.2	2530.25	2438.17	2660.45		4185.93	5096.01	5093.86	5184.36		4448.38	5286.38	5025.02	5161.2
6/3/13 6:51 AM	388.72	301.701	374.36	372.725		1579.87	1317.65	1349.19	1542.73		3707.86	3393.63	3515.75	3511.8		3960.6	5287.33	5063.68	5063.45		4497.36	5471.51	5213.39	5481.63
6/3/13 7:51 AM	516.07	508.122	527.405	523.046		1789.93	1913.34	1906.15	1824.07		3433.6	3997	3971.77	3781.86		3571.88	5227.02	5017	4857.39		4722.49	5484.87	5357.51	5612.7
6/3/13 8:51 AM	675.08	682.733	583.332	602.218		2040.08	2195.08	2108.95	2054.89		3021.13	4124.41	3926.38	3944.85		3055.81	4851.75	4477.91	4525.74		4748.63	5854.58	5474.79	5826.04
6/3/13 9:51 AM	598.78	714.093	692.22	701.033		2127.99	2124.19	2218.76	2175.57		2369.05	3684.14	3689.02	3577.88		2380.73	4086.15	3945.25	3848.98		4354.05	5913.65	5613.54	5763.58
6/3/13 10:51 AM	766.22	602.806	628.225	630.662		1643.67	1736.7	1879.95	1777.58		1781.51	2766.7	2878.97	2498.11		1781.95	2904.41	2562.82	2685.82		3818.2	5180.08	5472.54	5254.2
6/3/13 11:51 AM	762.99	738.352	731.397	709.081		981.05	1966.7	2002.59	1984.4		1015.73	2741.11	2742.52	2644.67		1015.73	2817.01	2528.86	2547.48		3368.64	5809.96	5606.63	5765.05
6/3/13 12:21 PM	114.46	678.318	699.566	691.082		241.06	1655.89	1731.32	1695		252.74	2045.28	2151.15	2033.79		252.74	2106.77	1978.89	1950.45		3214.99	5722.22	5659.57	5666.33
6/3/13 3:59 PM	103.6	48.9157	148.54	137.264		137.84	0	363.66	313.276		138.28	0	299.087	344.412		138.28	0	1034.28	503.51		3356.49	3441.47	4320.94	4076.64
6/3/13 4:59 PM	23	4.42125	110.635	102.22		34.68	0	304.992	335.024		34.68	0	203.232	209.001		34.68	0	669.041	351.746		3252.89	3686.99	4484.51	4318.94
6/3/13 5:59 PM	11.24	0	48.7077	32.8079		11.68	0	210.847	166.206		11.68	0	64.1298	124.343		11.68	0	138.348	94.4918		3229.89	3830.83	4417.64	4441.69
6/3/13 6:59 PM	0.44	0	0	0		0.44	0	45.6524	0		0.44	0	0	6.73395		4.65	0	0	45.1518		3218.65	3989.92	4012.98	4152.34
6/3/13 7:59 PM	0	0	0	0		0	20.4127	0	0		0	62.4616	0	0		262.45	258.437	34.2938	217.288		3218.21	4024.32	3820.48	3938.42
6/3/13 8:59 PM	0	11.9835	0	0		0	50.8881	0	0		0	77.381	0	0		536.76	512.448	274.134	368.618		3218.21	4027.43	3789.76	3841.84
6/3/13 9:39 PM	0	12.2111	0	0.880585		0	39.8055	0	0		0	24.7389	0	0		1150.61	826.331	722.54	696.088		3218.21	3975.48	3766.48	3760.21
0	0	3.34506	2.24136	0		0	0	0	0		0	0	0	14.4302		1692.82	1262.03	1258.15	1252.4		3218.21	3811.18	3881.18	3886.13
0	0	0	3.22153	0		0	0	0	0		0	0	0	29.241		1973.32	1809.62	1615.94	1634.98		3218.21	3866.11	3881.18	3936.25
0	0	0	3.40386	0		0	0	0	0		4.21	0	0	36.9957		2036.25	2421.42	1782.69	1824.96		3218.21	3937.88	3881.82	3959.76
0	0	0	3.86813	0		0	0	0	0		262.45	141.238	136.691	148.366		2352.91	3022.78	2644.87	2484.34		3218.21	4006.09	3889.64	3970.96
0	0	0	3.14935	1.64711		0	0	0	15.5527		536.76	433.63	409.306	361.766		2962.25	3536.34	3358.87	3307.67		3218.21	4069.85	3916.02	4021.92
6/4/13 3:59 AM	0	2.32574	0.878887	5.01129		4.21	106.285	21.9422	58.3277		1150.61	924.602	904.701	841.635		3218.21	3912.27	3585.46	3568.38		3218.21	4256.18	3762.43	3955.33
6/4/13 4:59 AM	0	18.6659	9.49937	13.9812		262.45	234.386	160.668	159.813		1692.82	1402.57	1325.92	1235.33		3218.21	4088.13	3623.92	3640.34		3218.21	4233.28	3754.96	3864.38
6/4/13 5:59 AM	4.21	42.2675	14.9654	20.8596		536.76	409.787	422.261	379.533		1973.32	1871.89	2104.42	1947.88		3218.21	4080.07	3593.36	3582.08		3218.21	4132.24	3717.94	3770.71
6/4/13 6:59 AM	258.24	83.1013	9.21795	26.6996		1146.4	635.696	659	650.859		2032.04	2273.41	2102.73	1903.04		3214	3910.44	3628.43	3430.79		3406.05	3952.47	3680.07	3651.16
6/4/13 7:59 AM	274.31	362.774	385.73	386.099		1430.37	1412.64	1526.91	1604.15		2090.46	3297.55	2955.58	3150.6		2955.76	4254.98	3826.02	3843.52		3581.93	4569.92	4042.32	4445.52
6/4/13 8:56 AM	613.85	397.496	362.759	361.302		1436.56	1491.81	1488.03	1468.81		2425.49	3166.43	2796	3032.8		2681.45	3636.7	3588.55	3388.57		3872.02	4201.06	3789.41	3908.07
6/4/13 9:56 AM	542.21	693.93	612.264	632.747		885.64	2175.09	1980.68	1962.41		2067.6	3751.53	3117.52	3377.2		2067.6	3947.49	3489.87	3626.9		3894.52	5230.61	4731.92	5287.08
6/4/13 10:56 AM	280.5	606.949	540.966	550.61		660.09	1809.67	1755.46	1658.28		1525.39	2757.87	2619.07	2771.23		1525.39	2775.95	2519.1	2635.81		3802.39	4491.1	4323.78	4622.74
6/4/13 11:56 AM	62.93	279.671	328.926	358.437		988.93	837.762	573.024	NaN		1244.89	1027.33	883.782	NaN		1244.89	993.287	1433.28	0		4176.06	3421.72	8127.45	0
6/4/13 12:56 PM	316.66	103.756	126.957	134.78		1181.96	147.973	344.465	0		1181.96	0	408.86	449.239		1181.96	0	989.653	828.674		4767.71	2523.18	4362.08	4032.06
6/4/13 1:56 PM	609.34	257.067	322.752	343.882		865.3	367.886	568.372	619.673		865.3	337.58	561.561	433.78		865.3	391.912	807.178	797.507		4620.87	3739.95	3577.48	3653.11
6/4/13 2:56 PM	255.96	390.609	475.211	497.472		255.96	859.069	752.987	1022.46		255.96	1143.65	954.009	779.658		255.96	1336.54	1172.45	1168.91		4397.48	5193.19	4232.98	4791.46
6/4/13 3:46 PM	0	191.638	133.893	133.466		0	421.24	234.65	320.23		0	560.703	263.767	255.454		0	562.127	170.242	250.672		4633.76	3516.69	2928.26	3029.1
41370.7	0	0	0	0		0	0	0	0		0	0	0	0		0	0	0	0		4958.13	2518.21	2324.09	2290.25
41370.7	0	0	0	0		0	0	0	0		0	0	0	0		0	0	83.1205	109.107		5009.2	2657.56	2907.06	2764.72
41370.8	0	0	0	0		0	0	0	0		0	0	0	0		192.05	189.771	192.509	293.425		5033.87	2859.26	3142.92	3010.72
41370.8	0	0	0	0		0	0	0	0		0	0	11.7722	38.8127		626.17	537.179	433.822	639.197		5034.41	3043.54	3137.5	3055.87
41370.9	0	8.05533	1.57691	2.35543		0	22.4686	2.82229	13.236		0	29.3934	0	91.5765		1190.57	896.415	803.976	953.782		5034.41	3141.16	3137.29	3070.92
41370.9	0	6.84319	3.1704	5.81052		0	8.61084	0	6.60249		0	10.5693	0	99.0461		1826.92	1237.01	1112.22	1128.56		5034.41	3146.16	3137.29	3057.08
0	0	0	0	0		0	0	0	0		0	0	0	35.6504		2277	1578.77	1524.17	1539.91		5034.41	3144.18	3137.29	3036.62
0	0	0	0.195126	0		0	0	0	0		0	47.9081	0	14.6413		2931.17	1923.11	1799.24	1967.3		5034.41	3170.44	3137.29	3065.13
0	0	1.76956	3.77429	0		0	0	24.9678	3.5037		192.05	180.931	91.2593	35.3323		3585.75	2250.29	2370.65	2498.12		5034.41	3204.07	3137.52	3109.08
0	0	1.75873	3.54068	0.504738		0	7.45958	0	0		626.17	405.264	464.88	334.197		3755.57	2562.3	2500.93	2416.38		5034.41	3226.99	3150.41	3163.19
0	0	0	0	0		0	48.6039	1.55059	0		1190.57	717.135	899.99	803.943		4141.52	2848.5	2856.82	2742.47		5034.41	3237.89	3161.45	3191.99
0	0	6.73491	3.32733	0		192.05	161.281	106.236	95.3274		1826.92	1098.18	1077.2	1096.44		4633.76	3059.29	3007.2	3006.87		5034.41	3238.73	3111.05	3118.15
41370.2	0	30.8955	49.4361	36.8146		626.17	340.846	308.682	233.162		2277	1440.32	1150.8	1246.07		4958.13	3135.41	3001.55	2948.53		5040.07	3184.07	3065.55	2990.77
6/5/13 5:56 AM	192.05	71.76	44.8563	38.5483		1190.57	576.015	642.372	610.441		2931.17	1748.98	1543.61	1633.63		5009.2	3063.11	2924.84	3053.3		5111.73	3195.76	3379.59	3340.58
6/5/13 6:26 AM	434.12	315.395	369.957	369.45		1634.87	1188.59	1354.62	1299.68		3393.7	2402.05	2773.04	2850.98		4841.82	3359.62	3335.78	3318.53		5157.48	3537.61	3055.28	3316.75
6/5/13 7:59 AM	564.4	490.659	453.346	438.168		1650.83	1590.62	1653.21	1585.26		3129.4	2754.78	2681.95	2953.65		4408.24	3389.9	3579.44	3422.32		5140.38	4030.37	3561.78	3741.21
6/5/13 8:59 AM	636.35	650.001	568.673	604.166		1740.6	1786.92	1768.93	1742.9		2950.95	2940.43	2843.92	3053.95		3843.84	3295.38	3386.66	3374.17		5064.61	4449.42	3878.53	4364.45
6/5/13 9:59 AM	450.08	591.802	582.382	623.995		1758.83	1480.45	1552.17	1562.78		2806.84	2436.84	2266.38	2252.04		3207.49	2625.89	2597.12	2552.81		4778.32	4548.26	4024.4	4409.67
6/5/13 10:59 AM	654.17	357.541	378.616	394.385		1478.57	937.552	1033.68	1117.13		2681.13	1561.31	1342.09	1517.42		2757.41	1620.48	1631.17	1585.94		4811.43	4096.34	3866.37	4141.78
6/5/13 11:59 AM	654.58	548.97	579.711	541.896		1210.35	1531.82	1500.99	1502.8		2078.03	2097.51	1637.25	1761.18		2103.24	2072.41	1874.25	1577.91		4574.48	4664.01	4209.06	4673.47
6/5/13 12:59 PM	169.82	642.913	583.056	554.223		1048.01	1642.96	1611.34	1476.6		1448.12	1999.17	1910.51	1719.63		1448.66	1886.12	1532.05	1566.15		4605.71	4382.37	4422.23	4499.18
6/5/13 1:59 PM	385.95	154.793	162.573	162.661		1202.56	144.354	341.986	349.673		1278.84	0	342.151	294.706		1278.84	0	231.985	257.719		5080.88	3173.57	3544.59	3522.09
6/5/13 2:59 PM	492.24	212.335	232.197	267.927		867.68	273.511	275.72	393.666		892.89	221.035	259.753	188.559		892.89	243.336	387.122	408.902		5234.94	4530.01	4322.02	4415.09
6/5/13 3:59 PM	324.37	331.42	313.266	305.381		400.11	702.245	422.62	425.835		400.65	921.944	365.539	412.005		400.65	931.681	526.497	580.458		4949.96	5226.9	4540.21	4700.47
6/5/13 4:59 PM	51.07	232.221	181.233	191.567		76.28	533.078	505.978	412.61		76.28	727.088	320.428	393.075		81.94	673.316	445.546	293.625		4921.56	5081.95	4540.71	4677.15
6/5/13 5:59 PM	24.67	3.384	21.4878	22.0113		25.21	0	35.0191	38.9878		25.21	0	39.2093	20.8154		102.53	0	122.062	41.3022		4996.12	4238.67	4216.5	4277.07
6/5/13 6:59 PM	0.54	0	11.1679	13.1476		0.54	0	36.4751	12.8457		0.54	0	47.9411	31.2749		315.66	162.502	259.703	239.068		5009.92	4365.28	4465.43	4500.8
6/5/13 7:59 PM	0	0	0	0		0	0	15.4565	0		0	0	29.8826	15.985		732.14	522.934	572.787	593.868		5010.61	4453.76	4580.07	4580.89
6/5/13 8:59 PM	0	0	0	0		0	0	19.6549	6.87159		0	0	18.2219	56.8319		1220.77	1083.71	1046.89	1090.83		5010.61	4633.88	4548.29	4674.11
6/5/13 9:49 PM	0	4.08485	0	2.548		0	36.0652	11.5242	33.0436		0	65.0407	0	59.2786		1570.83	1671.09	1613.41	1788.17		5010.61	4754.12	4527.21	4765.74
0	0	6.11487	0	5.9638		0	0	13.8923	12.1605		5.66	13.5819	0	18.423		2054.02	2195.99	2243.18	2502.03		5010.61	4510.43	4560.56	4706.37
0	0	0	1.30807	2.2655		0	0	5.02219	0		77.32	101.8	92.1033	39.243		2471.24	2690.48	2545.98	2591.81		5010.61	4524.35	4560.56	4650.08
0	0	0	2.78902	2.28715		0	0	0	4.06719		315.12	316.996	356.164	199.91		3157.05	3163.08	3088.93	3203.09		5010.61	4557.89	4591.7	4677.1
0	0	0	1.41469	2.59915		5.66	34.054	4.26271	0		732.14	677.726	737.423	684.004		3802.04	3590.3	3723.62	3937.92		5010.61	4603.15	4651.39	4760.77
0	0	7.7314	0	0		77.32	129.704	58.2749	65.1064		1220.77	1123.4	1003.65	1009.47		4342.05	3947.41	4016.56	4134.82		5010.61	4614.11	4710.8	4846.02
6/6/13 3:59 AM	5.66	28.5081	10.3079	15.1133		315.12	337.475	339.458	253.178		1570.83	1680.39	1524.98	1606.87		4549.31	4247.21	4268.56	4259.27		5010.61	4711.77	4556.59	4776.03
6/6/13 4:59 AM	71.66	62.12	51.147	39.2253		726.48	588.086	612.97	583.181		2048.36	2078.6	1885.73	1930.35		4839.62	4352.93	4461.53	4436.92		5010	4586.76	4533.89	4711.79
6/6/13 5:59 AM	237.8	196.405	277.749	263.305		1143.45	1003.61	1054.03	1130.28		2393.92	2592.53	2324.21	2519.23		4893.59	4454.58	4675.28	4607.96		5000.15	4726	4570.3	4812.48
6/6/13 6:59 AM	417.02	378.765	367.046	381.098		1255.71	1395.35	1347.53	1479.27		2841.93	2971.8	2910.34	3235.27		4694.26	4354.72	4670.49	4729.04		4989.57	4710.63	4814.16	4888.35
6/6/13 7:59 AM	488.63	511.765	505.568	517.678		1321.88	1621.89	1642.26	1781.89		3069.9	3095.46	3477.65	3547.72		4278.47	4105.42	4217.52	4259.07		4949.86	4723.78	4864.27	4869.06
6/6/13 8:59 AM	350.06	541.537	542.93	557.08		1250.47	1620.97	1755.48	1731.22		3121.28	2887.71	3024.75	3104.9		3789.84	3579.67	3947.1	3819.26		5061.76	4613.39	4739.44	4733.65
6/6/13 9:59 AM	483.19	329.939	400.131	372.103		1586.22	1061.79	981.585	1119.76		2978.48	1975.19	1601.28	2026.8		3439.78	2408.29	2239.49	2268.42		5381.47	4368.05	4343.32	4565.77
6/6/13 10:59 AM	417.22	533.265	484.684	497.227		1748.02	1424.28	1366.66	1476.41		2791.26	2303.35	2114.41	2055.82		2956.59	2415.7	2013.62	2296.36		5534.93	4176.01	4556.12	4516.03
6/6/13 11:59 AM	685.81	391.09	386.479	405.802		1870.81	963.576	1003.28	1039.7		2499.67	1548.42	1430.26	1447.77		2539.37	1591.3	1475.83	1660.5		5858.46	4199.9	4506.26	4462.21
6/6/13 12:59 PM	644.99	541.898	596.279	572.401		1392.26	1476.27	1412.7	1462.05		1852.33	2055.2	1713.79	1684.09		1853.56	2098.89	1985.86	1818		5912.29	5288.91	4895.61	5111.54
6/6/13 1:59 PM	540.01	627.503	544.011	549.165		1043.24	1602.86	1515.39	1482.72		1208.57	2044.52	1632.07	1686.74		1208.57	1971.88	1508.14	1503.93		5989.42	5167.48	4798.42	5160.67
6/6/13 2:59 PM	207.26	462.507	394.898	410.902		628.86	960.999	937.676	853.383		668.56	1070.81	813.702	758.172		668.56	1037.67	722.624	820.747		6084.07	5011.77	4900.79	5105.56
6/6/13 3:59 PM	295.97	82.9001	126.858	118.19		460.07	0	224.258	251.591		461.3	0	139.536	102.75		461.3	0	244.536	63.3694		6363.13	4125.79	4566.62	4537.1
6/6/13 4:59 PM	125.63	143.206	105.314	114.618		165.33	198.315	177.614	85.0466		165.33	177.616	79.8084	78.6141		170.38	200.104	186.71	144.614		6376.96	4849.77	4821.31	4931.69
6/6/13 5:59 PM	38.47	52.4708	56.9729	48.2392		39.7	63.1382	112.037	67.5727		39.7	58.579	57.3743	91.0811		106.56	167.343	246.739	239.592		6372.3	4493.18	4609.5	4654.83
6/6/13 6:59 PM	1.23	0	11.5897	6.7217		1.23	0	27.2163	20.347		1.23	0	20.1869	43.3183		295.31	291.389	323.83	412.185		6353	4453.36	4501.25	4559.66
6/6/13 7:59 PM	0	0	0	0		0	0	9.23827	17.249		0	0	23.7117	50.2832		671.39	626.708	536.844	629.681		6352.68	4531.49	4562.92	4643.43
6/6/13 8:59 PM	0	0	0	2.65273		0	12.1052	10.7392	22.5108		0	34.7523	6.85747	47.6214		1271.92	1055.1	900.633	997.992		6352.68	4635.57	4604.63	4725.84
6/6/13 9:39 PM	0	2.63208	0	1.92006		0	32.6899	9.53845	20.0618		0	76.8181	0	19.1611		1941.69	1497.3	1185.71	1311.55		6352.68	4696.1	4602.9	4773.33
0	0	4.60602	1.5313	5.33741		0	0.514809	4.66517	6.36831		5.05	28.7475	0	0		2578.34	1952.02	1912.4	2157.59		6352.68	4433.85	4539.91	4680.2
0	0	2.4478	4.27777	4.38317		0	0	0	0		66.86	137.229	154.073	91.793		3319.09	2433.03	2562.07	2712.87		6352.68	4467.79	4551.8	4687.02
0	0	0	3.20759	0.413212		0	0	0	0		294.08	340.698	413.237	358.965		4058.73	2940.46	2974.8	2996.45		6352.68	4501.36	4588.3	4699.46
0	0	0	4.52423	0		5.05	39.6301	17.4518	22.5373		671.39	651.44	594.996	592.347		4780.85	3440.23	3617.65	3617.11		6352.68	4539.26	4642.05	4732.08
0	0	7.5868	13.62	12.4087		66.86	151.984	139.823	110.996		1271.92	1022.87	895.324	1016.74		5415.51	3862.27	4092.8	4211.68		6352.68	4550.57	4690.4	4773.38
6/7/13 3:59 AM	5.05	33.9131	39.1264	32.6294		294.08	363.728	395.007	345.406		1941.69	1499.86	1216.23	1292.16		5901.83	4186.31	4354.3	4354.15		6352.68	4664.99	4525.23	4729.5
6/7/13 4:59 AM	61.81	77.6234	69.3643	67.1065		666.34	562.532	639.44	607.815		2573.29	1818.79	1749.31	1852.5		6206.58	4275.79	4405.46	4384.65		6352.27	4501.32	4501.34	4633
6/7/13 5:59 AM	227.22	176.592	198.368	206.798		1205.06	835.119	874.85	953.567		3252.23	2224	2380.89	2515.27		6265.74	4295.64	4713.7	4700.4		6351.07	4536.26	4607.1	4752.16
6/7/13 6:59 AM	377.31	333.367	347.454	359.248		1647.61	1177.02	1186.38	1342.31		3764.65	2731.22	2691.84	3005.35		6057.69	4301.27	4674.25	4602.01		6362.08	4707.95	4742.45	4889.27
6/7/13 7:59 AM	600.53	443.03	452.776	472.754		1906.95	1419.35	1428.45	1626.69		4109.46	3050.22	3007.19	3397.16		5681.29	4131.23	4396.43	4437.66		6415.63	4881.82	4860.65	5084.77
6/7/13 8:59 AM	669.77	600.384	591.956	620.549		2047.17	1859	1874.21	1992.5		4143.59	3541.36	2943.75	3386.15		5080.76	4205.96	4155.53	4029.97		6378.69	5604.3	5023.15	5621.54
6/7/13 9:59 AM	636.65	710.77	672.905	698.501		2117.04	2111.54	1964.28	1943.54		3960.14	3566.07	3147.1	3330.28		4410.99	3863.25	4064.27	3897.87		6404.1	5476.75	5082.93	5613.16
6/7/13 10:59 AM	740.75	644.443	674.296	651.614		2202.51	1886.46	1806.21	1876.29		3633.29	2831.55	2754.33	2752.4		3774.34	2863.55	2860.8	2799.01		6528.46	4699.72	5168.92	5047.62
6/7/13 11:59 AM	739.64	736.152	661.811	661.418		2096.42	1911.93	1849.28	1856.13		3013.51	2662.71	2234.04	2404.24		3033.59	2677.74	2428.83	2331.21		6575.2	5872.23	5551.89	6187.94
6/7/13 12:59 PM	722.12	651.564	676.452	681.432		1843.1	1517.75	1564.98	1591.65		2293.04	1904.92	1967.25	2117.28		2293.95	1900.63	1931.91	1942.06		6611.31	5690.93	5826.28	5972.97
6/7/13 1:59 PM	634.66	566.931	595.292	611.784		1430.78	1210.73	1226.03	1235.79		1571.83	1428.79	1483.91	1402.63		1571.83	1428.18	1547.72	1434.46		6608.68	5966.02	5851.08	6174.86
6/7/13 2:59 PM	486.32	433.962	472.847	465.895		917.09	902.663	754.251	853.451		937.17	975.219	938.323	967.433		937.17	916.685	1099.31	911.897		6598.64	5737.13	5741.23	5719.19
6/7/13 3:59 PM	309.8	365.946	324.652	321.135		449.94	691.106	680.357	570.184		450.85	732.001	582.178	584.037		450.85	600.995	696.365	674.973		6606.44	5565.06	5550.4	5700.77
6/7/13 4:59 PM	120.97	156.49	115.642	120.669		141.05	199.331	217.688	137.705		141.05	144.812	174.01	202.153		145.69	79.7799	387.317	263.734		6607.47	5723.66	5653.87	6016.22
6/7/13 5:59 PM	19.17	27.3387	31.5717	31.4543		20.08	0	99.0558	57.0018		20.08	0	85.3457	55.0778		85.33	0	319.547	239.512		6610.55	5594.85	5550.85	5797.46
6/7/13 6:59 PM	0.91	0	0	0		0.91	0	21.5529	19.2796		0.91	0	95.6255	0		304.39	94.0604	390.905	421.901		6613.45	5347.49	5483.09	5424.04
6/7/13 7:59 PM	0	0	0	0		0	0	7.66554	30.3789		0	0	118.986	0		734.34	572.2	723.469	769.11		6613.35	5476.2	5517.11	5453.12
6/7/13 8:59 PM	0	0	0	0		0	18.414	0	43.0986		0	11.6325	84.6301	0		1297.93	1148.89	1144.87	1149.36		6613.35	5655.44	5536.06	5578.33
6/7/13 9:39 PM	0	7.77071	0	3.71316		0	41.4293	0	44.0595		0	49.0749	57.4489	35.7917		1993.11	1753.67	1705.1	1709.62		6613.35	5741.56	5538.88	5634.1
0	0	6.6848	0	6.01354		0	1.57356	0	18.6602		4.64	0	43.0495	89.2348		2754.12	2342.77	2394.9	2490.5		6613.35	5536.51	5719.57	5814.88
0	0	0.905901	0	3.75228		0	0	0	0.056694		65.25	74.5868	156.274	109.463		3541.61	2981.34	3069.68	3133.88		6613.35	5577.09	5726.92	5707.05
0	0	0	0	1.06838		0	0	0	0		303.48	287.979	391.428	296.102		4317.36	3634.2	3701.36	3767.87		6613.35	5625.46	5747.55	5650.68
0	0	0	0	0		4.64	12.4155	0	8.3225		734.34	648.352	712.739	684.751		5036.85	4261.22	4295.6	4285.25		6613.35	5678.41	5743.38	5624.5
0	0	1.04829	0	0		65.25	120.703	81.9946	83.7303		1297.93	1127.26	1049.52	1058.59		5661.47	4793.57	4902.2	4823.52		6613.35	5710.48	5717.71	5657.35
6/8/13 3:59 AM	4.64	27.6128	11.3326	4.58299		303.48	352.48	315.189	274.946		1993.11	1767.33	1563.92	1595.6		6155.59	5242.73	5513.59	5264.61		6613.35	5796.08	5558.72	5625.28
6/8/13 4:59 AM	60.61	73.0853	38.4898	34.2352		729.7	600.503	597.544	573.602		2749.48	2260.72	2100.12	2135.03		6461.78	5389.17	5704.56	5507.49		6614.63	5649.76	5569.33	5556.45
6/8/13 5:59 AM	238.23	181.811	189.172	191.959		1232.68	959.249	957.209	1011.98		3476.36	2797.56	2807.84	3005.11		6525.22	5391.81	5856.83	5691.4		6618.53	5617.31	5605.66	5576.9
6/8/13 6:59 AM	430.86	364.919	394.118	392.619		1689.63	1439.67	1440.21	1520.27		4013.88	3402.17	3659.18	3625.39		6309.06	5337.54	5590.71	5467.5		6612.81	5651.21	5677.09	5747.43
6/8/13 7:59 AM	563.59	557.379	543.042	547.383		2019.78	1865.63	1936.71	2001.85		4302.51	3867.09	4306.53	3975.08		5879.01	5171.02	5088.38	4920.6		6595.35	5801.07	5742.56	5697.12
6/8/13 8:59 AM	695.18	638.877	642.606	649.986		2243.68	2014.54	2178.2	2100.01		4363.54	3852.15	4082.84	3941.94		5315.42	4634.26	4806.41	4578.52		6568.22	5837.53	5739.63	5555.02
6/8/13 9:59 AM	761.01	722.636	733.462	735.039		2324.25	2182.82	2262.17	2265.02		4162.48	3770.04	3827.17	3712.71		4620.24	4144.09	4235.55	4105.3		6532.49	5992.63	5800.99	6008.86
6/8/13 10:59 AM	787.49	781.691	777.7	775.28		2282.73	2211.36	2191.92	2235.3		3712.3	3436.38	3444.84	3534.16		3859.23	3540.72	3399.5	3452.71		6484.62	6009.18	5893.89	6333.39
6/8/13 11:59 AM	775.75	745.722	782.944	774.687		2119.86	1971.68	2046.21	2050.22		3048.86	2749.51	2875.45	3166.57		3071.74	2752.47	2370.73	2502.72		6444.82	6034.56	5983.44	6377.05
6/8/13 12:59 PM	719.49	689.556	725.076	721.469		1838.23	1670.99	1754.72	1713.42		2295.18	2071.21	2225.34	2437.52		2295.99	2040.94	1794.58	1817.57		6403.66	6026.85	6020.95	6331.75
6/8/13 1:59 PM	624.62	584.844	618.714	623.478		1429.57	1269.33	1277	1261.06		1576.5	1394.19	1570.93	1639.83		1576.5	1371.6	1409.2	1373.09		6366.42	6005.1	6049.21	6015.75
6/8/13 2:59 PM	494.12	454.479	464.893	473.661		929	859.87	761.117	862.356		951.88	840.531	961.611	916.634		951.88	800.689	1072.76	992.661		6325.04	5972.45	6017.75	5714.48
6/8/13 3:59 PM	310.83	311.19	285.512	289.02		456.95	495.86	407.146	444.463		457.76	434.785	474.983	431.094		457.76	373.822	693.204	625.156		6285.42	5947.65	5858.38	5867.15
6/8/13 4:59 PM	124.05	151.082	99.3977	109.598		146.93	183.435	184.949	124.213		146.93	133.645	174.14	190.35		152.85	71.0069	408.509	268.356		6266.12	5962.9	5805.53	6218.87
6/8/13 5:59 PM	22.07	27.4946	26.6375	27.7613		22.88	0	83.9814	57.9018		22.88	0	100.645	39.5407		93.31	0	365.117	275.954		6264.07	5803.5	5697.53	5979.92
6/8/13 6:59 PM	0.81	0	0.968494	0.113396		0.81	0	25.6769	41.4393		0.81	0	150.612	20.2315		303.75	128.615	451.63	457.226		6268.65	5557.5	5619.68	5578.54
6/8/13 7:59 PM	0	0	0	0		0	0	0.0839739	36.9927		0	0	151.789	2.7111		716.34	594.652	772.347	786.603		6268.7	5697.38	5651.65	5617.76
6/8/13 8:59 PM	0	0.193763	0	0		0	22.2649	0	49.2474		0	10.2556	115.692	12.6319		1252.8	1194	1260.99	1226.34		6268.7	5890.52	5656.6	5754.83
6/8/13 9:39 PM	0	8.51509	0	3.53857		0	42.9832	0	47.9949		0	46.8055	77.6712	72.4258		1912.25	1834.7	1836.44	1772.43		6268.7	5982.47	5650.01	5807.04
0	0	6.3163	0	5.74174		0	0	0	13.7936		5.92	0	62.1973	112.496		2625.39	2459.09	2539	2612.83		6268.7	5759.47	5900.03	6139.59
0	0	0	0	2.70048		0	0	0	0		70.43	70.7883	194.466	172.925		3373.08	3140.72	3221.96	3292.56		6268.7	5805.8	5904.91	6000.02
0	0	0	0	0		0	0	0	0		302.94	299.749	412.025	316.215		4107.67	3826.47	3870.99	3945.93		6268.7	5860.81	5916.35	5889.12
0	0	0	0	0		5.92	14.6431	0	1.10375		716.34	681.065	731.851	674.853		4789.92	4470.77	4458.36	4485.5		6268.7	5916.91	5885.32	5815.9
0	0	1.46497	0	0		70.43	124.77	64.5777	76.5718		1252.8	1177.28	1136.98	1139.53		5373.16	5004.65	5055.55	4932.13		6268.7	5942.61	5812.86	5799.72
6/9/13 3:59 AM	5.92	27.6329	5.22963	0		302.94	365.307	318.659	279.774		1912.25	1847.52	1660.44	1652.88		5827.66	5457.27	5648.99	5319.38		6268.7	6017.55	5655.77	5752.69
6/9/13 4:59 AM	64.51	76.1848	36.7932	30.6339		710.42	629.679	594.229	581.258		2619.47	2378.5	2230.51	2223.11		6113.27	5593.35	5892.11	5576.49		6266.2	5877.65	5651.62	5645.38
6/9/13 5:59 AM	232.51	192.576	198.355	197.579		1182.37	1007.66	967.099	1032.03		3302.65	2962.03	2958.62	3132.6		6170.76	5601.87	6021.32	5744.83		6242.9	5866.14	5700.23	5690.98
6/9/13 6:59 AM	413.4	368.364	392.455	389.276		1609.31	1458.43	1459.98	1489.3		3804.73	3515.27	3765.8	3679.34		5964.9	5485.45	5395.08	5297.54		6154.74	5815.87	5770.62	5803.95
6/9/13 7:59 AM	536.46	528.606	539.234	524.484		1909.05	1842.29	1964.45	1917.87		4073.58	3875.73	4340.4	3980.39		5552.36	5221.55	4969.66	4719.41		5964.5	5793.05	5780.38	5531.8
6/9/13 8:59 AM	659.45	638.887	637.725	631.379		2120.28	2061.5	2214.52	2114.78		4120.36	3921.21	4383.24	4016.41		5015.9	4741.11	4887.23	4573.87		5825.94	5781.31	5716.99	5379.47
6/9/13 9:59 AM	713.14	713.965	724.482	717.61		2195.42	2151.28	2294.51	2209.97		3915.41	3719.67	4068.73	3693.87		4356.45	4161.98	4139.15	3989.15		5611.47	5846.01	5698.12	5590.43
6/9/13 10:59 AM	747.69	728.868	759.433	747.827		2164.53	2070.12	2192.53	2130.92		3493.8	3254.97	3560.58	3232.52		3643.31	3462.8	3217.71	3235.98		5464.92	5840	5687.15	5705.58
6/9/13 11:59 AM	734.59	714.869	750.962	738.292		2000.08	1895.72	2016.15	1954.6		2868.11	2679.52	2835.31	2790.32		2895.62	2760.91	2353.26	2459.33		4952.22	5909.38	5769.99	5833.66
6/9/13 12:59 PM	682.25	654.944	690.568	683.247		1719.99	1602.55	1705.82	1627.31		2160.17	2020.51	2110.34	2140.58		2161.03	2055.14	1802.28	1833.72		4456.46	5914.36	5847.9	5799.18
6/9/13 1:59 PM	583.24	561.14	578.825	582.791		1329.27	1236.12	1244.15	1212.88		1478.78	1386.41	1451.45	1416.37		1478.78	1410.75	1422.6	1374.37		4380.54	5870.28	5877.93	5605.5
6/9/13 2:59 PM	454.5	431.518	423.446	434.315		868.03	821.217	750.824	793.453		895.54	814.414	866.851	803.823		895.54	826.679	1038.59	973.042		4434.79	5781.11	5838.29	5461.97
6/9/13 3:59 PM	291.53	284.642	263.92	268.317		440.18	444.775	396.011	402.188		441.04	382.091	423.049	411.81		441.04	372.744	638.309	563.532		4444.4	5737.86	5770.01	5702.97
6/9/13 4:59 PM	122	141.489	102.346	108.884		149.51	169.448	183.942	114.926		149.51	123.852	155.805	156.589		152.93	93.1623	354.73	197.106		4451.37	5749.46	5779.38	6086.23
6/9/13 5:59 PM	26.65	29.5863	29.1317	29.7011		27.51	0	82.7853	45.5382		27.51	0	76.8182	15.3323		72.14	2.33273	327.143	211.267		4449.36	5606.07	5682.38	5880.23
6/9/13 6:59 PM	0.86	0	3.68142	3.66372		0.86	0	31.7843	32.1291		0.86	0	112.548	8.61599		189.84	162.43	415.12	413.38		4450.09	5367.72	5543.98	5462.82
6/9/13 7:59 PM	0	0	0	0		0	0	11.2378	30.2636		0	0	113.307	9.27707		412.14	594.573	712.834	740.383		4450.69	5484.69	5527.97	5473.15
6/9/13 8:59 PM	0	0	0	0.160857		0	21.2699	2.36084	41.036		0	18.6647	83.1021	21.2788		810.04	1161.04	1186.55	1188.06		4450.69	5647.81	5533.58	5591.11
6/9/13 9:39 PM	0	7.43962	0	4.01609		0	41.0647	0	40.7175		0	55.6703	51.0451	62.5302		1255.02	1770.36	1754.48	1750.19		4450.69	5725.4	5518.05	5636.63
0	0	5.15315	0	5.37995		0	0	0	13.7307		3.42	0	37.788	75.0329		1821.61	2365.73	2444.35	2535.85		4450.69	5466.52	5655.47	5722.47
0	0	0	0	3.38024		0	0	0	0.0299885		44.63	80.5124	171.426	137.133		2056.6	3015.17	3110.47	3183.61		4450.69	5513.37	5663.77	5624.1
0	0	0	0	0.867768		0	0	0	0		188.98	305.808	388.956	288.333		2295.43	3666.1	3755.45	3812.72		4450.69	5566.22	5687.12	5566
0	0	0	0	0		3.42	20.6829	0	12.5369		412.14	672.94	705.416	648.826		2901.76	4275.2	4370.56	4389.29		4450.69	5618.04	5692.84	5567.73
0	0	2.83661	0	0		44.63	129.227	94.582	92.8465		810.04	1146.27	1097.2	1121.04		3539.25	4777.68	4964.06	4917.76		4450.69	5639.87	5675.62	5618.93
6/10/13 3:59 AM	3.42	29.761	15.9176	8.06985		188.98	369.611	344.999	298.176		1255.02	1803.69	1626.72	1728.01		4003.36	5214.72	5447.89	5330.12		4450.69	5725.37	5612.7	5680.68
6/10/13 4:59 AM	41.21	74.414	42.0292	35.6977		408.72	615.749	605.274	576.596		1818.19	2300.9	2177.39	2235.18		4298.44	5341.95	5599.63	5484.85		4452.38	5582.4	5607.56	5608.12
6/10/13 5:59 AM	144.35	162.233	151.748	154.823		765.41	907.16	879.725	880.545		2011.97	2748.14	2726.84	2741.06		4377.22	5259.64	5586.44	5439.06		4475.51	5414.96	5610.36	5486.51
6/10/13 6:59 AM	223.16	278.901	308.949	305.555		1066.04	1210.98	1170.89	1222.23		2106.45	3114.32	3113.06	3195.28		4260.25	5019.39	5040.94	5089.6		4556.05	5307.37	5624.35	5495.51
6/10/13 7:59 AM	397.9	344.517	393.721	375.826		1409.47	1356.68	1348.87	1337.97		2489.62	3174.37	2991.89	3334.12		4038.55	4514.06	3942.94	4262.09		4741.32	5103.66	5518.09	5311.98
6/10/13 8:59 AM	444.98	506.505	543.452	529.65		1246.56	1718.02	1852.37	1764.69		2729.21	3442.53	3540.32	3696.5		3640.65	4263.03	3919.12	4172.97		4834.78	5134.69	5457.91	5304.69
6/10/13 9:59 AM	566.59	525.162	561.944	558.165		1040.41	1689.76	1792.81	1702.26		2748.34	3112.94	3352.93	3487		3195.67	3564.68	3286.03	3612.78		5001.59	4922.88	5332.68	5177.01
6/10/13 10:59 AM	234.99	608.329	607.782	610.182		1080.15	1791.39	1865.34	1802.84		2480.25	2920.6	3070.63	2920.64		2629.08	3137.44	2822.8	3054.02		5038.56	4929.98	5226.61	5036.38
6/10/13 11:59 AM	238.83	252.382	306.248	277.896		1482.65	748.944	673.792	749.298		2365.25	1175.98	1122.94	1463.68		2394.09	1204.56	1622.12	1584.42		5504.62	3559.8	4657.07	4235.95
6/10/13 12:59 PM	606.33	226.362	284.848	267.756		1707.93	583.289	630.089	650.447		2153.8	774.642	714.59	1044.09		2155.26	764.805	1320.4	1142.43		5957.86	3701.28	4358.63	4167.92
6/10/13 1:59 PM	637.49	545.699	532.57	544.095		1400.1	1319.28	1271.34	1265.76		1548.93	1699.69	1414.18	1358.61		1548.93	1763.23	1510.2	1687		5997.21	5093.45	4848.09	4958.61
6/10/13 2:59 PM	464.11	536.238	512.126	530.053		882.6	1226.22	1086.62	1124.88		911.44	1539.55	1235.22	1143.21		911.44	1624.93	1415.66	1489.69		5992.25	5394.6	4832	5107.82
6/10/13 3:59 PM	298.5	341.889	293.438	313.512		445.87	689.424	563.825	569.812		447.33	804.312	523.767	519.526		447.33	823.282	505.993	573.16		5961.02	4883.42	4496.14	4783.09
6/10/13 4:59 PM	119.99	181.473	135.002	147.393		148.83	298.31	253.316	205.61		148.83	324.159	147.396	211.855		153.94	307.692	85.8293	78.4834		5967.12	4665.6	4508.76	4770.59
6/10/13 5:59 PM	27.38	31.9396	37.5442	34.6431		28.84	0	88.0564	13.0943		28.84	0	0	20.5051		98.29	0	66.0388	0		5970.16	4271.68	4328.96	4519.37
6/10/13 6:59 PM	1.46	0	5.41184	0		1.46	0	30.178	0		1.46	0	0	10.7003		295.8	30.4356	164.942	147.166		5969.58	4000.55	4125.27	4191.14
6/10/13 7:59 PM	0	0	0	0		0	0	1.09389	0		0	0	7.98743	78.9728		702.77	397.743	374.365	490.515		5969.81	4134.28	4174.67	4270.59
6/10/13 8:59 PM	0	0	0	0		0	17.8752	8.99338	25.6432		0	80.3915	0	95.0831		1194.13	843.814	753.584	916.919		5969.81	4312.94	4198.41	4375.11
6/10/13 9:39 PM	0	6.23684	0	6.63845		0	51.2957	8.56274	34.7615		0	140.848	0	71.2183		1805.92	1253.36	1014.42	1130.78		5969.81	4383.23	4204.65	4406.57
0	0	4.43115	0.38972	7.18766		0	13.1044	0	16.8645		5.11	39.8639	0	21.5286		2409.48	1627.97	1260.91	1432.98		5969.81	4008.41	4046.8	4174.15
0	0	4.29702	1.67408	5.97008		0	8.75442	0	7.30121		69.45	95.4041	36.9879	11.0426		3110.53	1993.92	1868.03	2141.95		5969.81	4022.91	4052.62	4173.29
0	0	3.54346	5.61229	4.07003		0	3.49062	0	0		294.34	223.125	212.947	140.378		3802.6	2385.26	2532.47	2696.74		5969.81	4039.62	4071.89	4195.58
0	0	0.645228	2.81774	0		5.11	14.0726	3.51015	0.625875		702.77	438.185	445.084	359.711		4448.28	2814.7	2807.59	2775.78		5969.81	4058.98	4096.96	4239.42
0	0	0.643382	5.40996	0		69.45	73.9915	90.8743	54.941		1194.13	741.112	813.853	874.769		5080.81	3245.42	3350.49	3312.01		5969.81	4078.62	4128.34	4275.77
6/11/13 3:59 AM	5.11	17.7766	33.5855	17.4696		294.34	252.782	232.416	206.368		1805.92	1223.29	1018.25	1127.99		5513.69	3646.68	3795.31	3773.4		5969.81	4289.83	4087.28	4304.31
6/11/13 4:59 AM	64.34	54.5101	58.9631	49.2968		697.66	434.457	448.291	450.783		2404.37	1569.16	1186.86	1267.04		5813.18	3874.89	3959.6	3915.55		5968.81	4233.11	4010.96	4207.49
6/11/13 5:59 AM	224.89	149.332	164.159	170.467		1124.68	728.685	781.067	857.696		3041.08	1976.21	1819.78	2082.25		5871.87	4038.37	4251.35	4225.3		5976.33	4306.57	4055.5	4321.61
6/11/13 6:59 AM	408.43	305.628	339.465	338.213		1511.58	1140.73	1218.85	1330.6		3508.26	2476.78	2645.57	2965.05		5673.78	4171.59	4410.29	4327.4		5997.98	4454.26	4219.01	4445.21
6/11/13 7:59 AM	491.36	492.853	489.35	501.173		1706.71	1562.99	1606.08	1720.27		3745.51	3008.25	3348.97	3533.16		5267.04	4236.04	4440.34	4417.76		5811.23	4730.82	4587.43	4914.21
6/11/13 8:59 AM	611.79	533.76	523.436	542.76		1916.4	1570.87	1585.31	1763.34		3886.68	3009.82	3088.35	3285.32		4775.68	3790.02	4180.29	4153.4		5666.87	4714.65	4768.39	5017.44
6/11/13 9:59 AM	603.56	636.431	630.838	668.996		1996.68	1736.07	1793.81	1855.13		3707.77	3152.6	2980.7	3021.28		4163.89	3508.91	3730.01	3796.36		5486.42	4718.85	4947.11	4993.12
6/11/13 10:59 AM	701.05	504.511	561.254	573.786		2038.8	1502.4	1583.87	1667.99		3408.81	2681.14	2000.13	2305.27		3560.33	2862.09	2703.25	2510.86		5503.02	5357.82	4985.21	5530.43
6/11/13 11:59 AM	692.07	670.733	646.088	617.667		1970.28	1963.5	1819.56	1779.57		2830.79	2917.75	2343.67	2581.72		2859.28	2828.19	1843.81	1694.04		5650.63	5223.53	5241.29	5595.08
6/11/13 12:59 PM	645.68	712.027	612.645	609.601		1711.09	1856.92	1730.99	1714.65		2165.52	2459.34	2000.58	2309.41		2167.21	2329.5	1647.12	1697.49		5731.98	5519.41	5605.34	5898.37
6/11/13 1:59 PM	632.53	570.042	545.06	552.115		1370.01	1279.72	1189.82	1205.77		1521.53	1453.35	1361.36	1531.48		1521.53	1374.6	1263.94	1352.43		5768.25	5325.79	5784.55	5458.85
6/11/13 2:59 PM	432.88	473.234	476.875	491.923		860.51	939.123	856.713	927.034		889	985.021	1017.53	958.286		889	962.191	1109.62	1038.91		5601.28	5699.36	5830.47	5664.76
6/11/13 3:59 PM	304.6	271.214	243.893	248.155		454.43	422.718	384.81	363.742		456.12	347.943	372.665	315.479		456.12	276.53	492.588	409.519		5370.16	5274.59	5512.9	5622.29
6/11/13 4:59 PM	123.03	156.519	111.777	118.48		151.52	207.362	208.165	127.615		151.52	162.029	149.811	162.059		155.63	113.342	310.799	217.833		5213.35	5420.51	5438.94	5704.06
6/11/13 5:59 PM	26.8	32.2889	31.6306	31.308		28.49	0	95.306	47.8371		28.49	0	55.1067	43.8068		104.46	0	277.618	220.584		5169.6	5303.56	5339.6	5511.2
6/11/13 6:59 PM	1.69	0	0.881642	0.022538		1.69	0	35.8024	21.2368		1.69	0	76.66	6.94377		324.2	139.071	355.886	382.585		5157.69	5063.09	5252.2	5178.38
6/11/13 7:59 PM	0	0	0	0		0	0	15.3535	21.205		0	0	83.231	2.73985		544.19	562.59	644.102	707.124		5157.66	5193.75	5324.1	5240.23
6/11/13 8:59 PM	0	0	0	0		0	16.6281	8.69541	36.0215		0	18.0359	57.1231	6.72549		891.19	1100.75	1057.51	1107.97		5157.66	5368.11	5338.51	5361.87
6/11/13 9:39 PM	0	7.13024	0	4.25673		0	40.9621	0	37.9691		0	62.687	25.6936	35.2132		1322.53	1664.06	1582.1	1641.11		5157.66	5453.98	5315.48	5411.14
0	0	5.84517	0	5.98643		0	0	0	15.2233		4.11	0	18.6684	37.2175		1942.69	2215.07	2259.84	2389.75		5157.66	5211.18	5408.96	5429.8
0	0	0.465312	1.41066	4.32152		0	0	0	2.91249		75.97	87.5096	156.73	114.58		2791.35	2812.82	2907.21	2969.48		5157.66	5250.25	5418.96	5359.71
0	0	0	0.974405	2.34807		0	0	0	0		322.51	297.418	361.863	261.471		3564.77	3425.05	3550.48	3624.86		5157.66	5298.03	5449.47	5330.02
0	0	0	0	0		4.11	22.1362	0	14.9776		544.19	640.201	665.005	637.457		4246.72	4013.34	4154.59	4163.54		5157.66	5347.16	5480.06	5347.97
0	0	3.17385	4.16588	2.45248		75.97	125.703	105.477	95.0145		891.19	1078.08	996.177	1026.13		4712.28	4512.8	4716.99	4679.51		5157.66	5368.48	5496.41	5409.19
6/12/13 3:59 AM	4.11	28.6473	22.2939	15.4379		322.51	351.201	351.215	300.098		1322.53	1678.96	1503.55	1605.76		4914.04	4937.44	5205.34	5113.36		5157.66	5448.68	5418.12	5444.75
6/12/13 4:59 AM	71.86	72.1763	50.5226	45.3738		540.08	584.202	598.438	568.665		1938.58	2135.85	1996.11	2078.48		5057.72	5082.64	5336	5256.34		5156.92	5319.95	5415.03	5400.33
6/12/13 5:59 AM	246.54	183.226	200.818	201.943		815.22	924.76	925.823	973.931		2715.38	2660.55	2626.12	2771.94		5065.14	5118.91	5325.2	5301.72		5145.9	5276.1	5482.33	5471.14
6/12/13 6:59 AM	221.68	366.197	388.205	396.499		1000.02	1385	1402.68	1516.47		3242.26	3265.88	3398.66	3550.58		4833.49	5115.44	5192.15	5238.13		5117.68	5446.87	5570.49	5728.42
6/12/13 7:59 AM	347	321.353	363.316	353.315		1398.5	1246.3	1211.54	1280.04		3702.53	2964.17	2801.01	3164.14		4613.47	4291.64	4092.66	4256.78		5207.71	4955.71	5351.86	5206.54
6/12/13 8:59 AM	431.34	461.758	495.801	503.986		1900.16	1569.91	1636.03	1603.41		3821.09	3203.6	3552.27	3613.8		4266.47	3972.82	4456.3	4448.76		5415.12	4805.84	5250.01	5092.42
6/12/13 9:59 AM	620.16	483.289	523.973	515.179		2242.24	1574.79	1642.66	1633.41		3591.51	2984.58	2652.19	3150		3835.13	3421.99	2958.65	3375.26		5642.09	5054.47	5241.36	5394.71
6/12/13 10:59 AM	848.66	679.378	647.883	647.979		2304.03	1987.44	1952.57	1969.77		3119.14	3190.9	3216.55	3209.99		3214.97	3311.75	3173.31	3403.65		5767.21	5069.4	5358.03	5265.35
6/12/13 11:59 AM	773.42	830.425	830.474	794.737		1920.93	2257.41	2110.21	2173.46		2349.76	3246.2	3203.29	3301.04		2366.31	3306.06	3381.05	3466.59		5700.92	6108.92	5764.22	6367.95
6/12/13 12:59 PM	681.95	710.261	724.029	738.289		1349.27	1790.15	1784.61	1841.93		1591.23	2312.14	2345.82	2542.91		1592.89	2290.08	2369.79	2358.17		5684.79	5638.88	5718.29	6064.75
6/12/13 1:59 PM	465.56	576.899	573.426	590.892		815.11	1275.12	1386.06	1333.94		910.94	1454.74	1462.66	1371.7		910.94	1416.55	1496.79	1395.98		5717.64	5439.78	5607.66	5685.54
6/12/13 2:59 PM	201.76	303.364	302.475	312.116		428.83	498.081	585.503	570.701		445.38	359.365	563.538	417.323		445.38	286.63	786.673	552.772		5861.33	4706.83	5312.67	5271.2
6/12/13 3:59 PM	147.79	70.775	126.393	105.963		241.96	0	258.507	198.755		243.62	0	148.732	142.606		243.62	0	235.954	110.889		6148.15	4168.87	4845.55	4829.19
6/12/13 4:59 PM	79.28	26.07	57.6668	40.6693		95.83	0	92.0095	50.4519		95.83	0	27.4592	68.6022		99.2	0	60.9242	130.819		6307.37	4531.16	4850.01	4937.77
6/12/13 5:59 PM	14.89	11.6895	13.6981	8.90181		16.55	0	22.2384	22.4013		16.55	0	0	33.1424		80.76	77.8207	104.375	224.516		6353.85	4768.95	4800.8	4938.04
6/12/13 6:59 PM	1.66	0	0	0		1.66	0	6.98096	22.7168		1.66	23.9276	18.5897	1.83049		284.19	272.793	190.477	309.745		6365.05	4647.51	4680.16	4714.2
6/12/13 7:59 PM	0	2.46734	0	3.64629		0	35.0353	13.9446	29.3119		0	66.4272	25.8192	0		594.24	573.697	417.743	491.417		6365.09	4722.82	4713.2	4743.98
6/12/13 8:59 PM	0	9.58032	0	5.82242		0	48.5645	11.9144	19.7238		0	61.3894	0	0		1148.65	929.425	776.318	824.406		6365.09	4771.78	4741.38	4821.75
6/12/13 9:39 PM	0	9.49596	0	3.00255		0	36.5449	10.6815	4.89104		0	43.0713	0	0		1806.96	1374.18	1380.8	1441.2		6365.09	4793.31	4739.99	4855.21
0	0	2.34818	3.99354	0.908624		0	0	0	0		3.37	0	25.4782	44.5314		2552.24	1917.26	1908.48	1951.4		6365.09	4533.85	4673.66	4794.62
0	0	0	5.20388	0		0	0	0	0		64.21	42.2368	110.183	127.462		3334.61	2553.19	2333.66	2335.68		6365.09	4597.21	4685.86	4797.89
0	0	0	3.02601	1.89411		0	0	0	0		282.53	238.937	255.628	263.781		4091.9	3206.68	3081.84	3056.81		6365.09	4669.43	4724.52	4788.19
0	0	0	0	1.12856		3.37	23.1728	9.31733	18.9648		594.24	531.894	477.228	494.7		4806.7	3792.84	3882.14	3803.11		6365.09	4724.09	4755.53	4790.31
0	0	4.38388	8.34319	11.0622		64.21	119.823	155.081	131.575		1148.65	905.675	830.276	796.083		5415.95	4232.53	4305.06	4332.11		6365.09	4742.53	4798.75	4866.34
6/13/13 3:59 AM	3.37	29.4813	34.1537	28.6286		282.53	323.088	336.913	303.026		1806.96	1478.49	1505.69	1643.78		5904.53	4556.43	4489.95	4595.75		6365.09	4867.68	4837.72	4978.73
6/13/13 4:59 AM	60.84	68.2451	44.988	42.598		590.87	498.802	512.349	534.771		2548.87	1949.23	2095.81	2131.05		6208.17	4626.77	4459.52	4634.26		6367.39	4752.46	4831.31	4907.45
6/13/13 5:59 AM	218.32	161.369	148.567	162.088		1084.44	771.143	776.778	867.105		3270.4	2511.6	2683.14	2688.84		6273.09	4608.36	4660.37	4729.25		6367.1	4753.41	4858.82	4900.62
6/13/13 6:59 AM	311.71	290.736	334.037	334.127		1524.43	1190.54	1185.03	1347.13		3809.37	3137.07	2819.33	3095.85		6080.86	4580.46	4882.95	4784.71		6375.08	4903.08	4914.31	4996.25
6/13/13 7:59 AM	554.41	417.737	455.789	462.537		1958	1570.76	1606.37	1689.02		4212.46	3502.32	3232.41	3552.05		5770.85	4377.64	4401.67	4632.86		6478.36	4888.66	5247.82	5476.87
6/13/13 8:59 AM	658.31	650.232	610.63	618.462		2185.96	2171.01	2091.46	2005.86		4267.3	3954.47	3742.07	3785.56		5216.44	4362.42	4509.12	4370.24		6471.72	5385.21	5093.23	5460.18
6/13/13 9:59 AM	745.28	747.924	665.406	666.241		2284.94	2290.12	2091.83	2073.54		4097.57	3652.81	3529.71	3520.24		4558.13	3797.5	3892.26	3860.52		6486.54	5412.2	5277.01	5602.87
6/13/13 10:59 AM	782.37	790.805	742.171	740.073		2254.46	2157.78	2043.29	2098.96		3659.3	3054.63	3063.93	3084.6		3812.85	3102.85	3192.91	3282.26		6481.45	5520.81	5542.23	5816.98
6/13/13 11:59 AM	757.29	713.068	772.045	759.907		2081.34	1759.26	1902.1	1861.99		3002.69	2243.56	2607.8	2616.17		3030.48	2299.49	2202.12	2381.08		6465.42	5682.39	5620.66	5874.72
6/13/13 12:59 PM	714.8	635.467	688.644	692.375		1812.63	1396.9	1540.79	1515.21		2271.49	1638.07	1958.05	1997.77		2273.19	1669.68	1784.95	1784.14		6461.2	5644.6	5765.45	5981.95
6/13/13 1:59 PM	609.25	530.546	590.615	602.413		1404.84	1067.59	1103.66	1224.19		1558.39	1180.55	1412.94	1522.65		1558.39	1191.32	1455.99	1313.53		6446.22	5707.26	5756.41	5891.6
6/13/13 2:59 PM	488.58	403.589	416.689	413.919		921.35	782.193	630.048	731.118		949.14	840.468	788.313	814.231		949.14	778.239	933.59	801.86		6445.47	5612.57	5595.13	5622.79
6/13/13 3:59 PM	307.01	328.994	290	284.169		458.86	622.705	523.635	464.035		460.56	690.476	489.531	481.978		460.56	572.544	722.646	639.823		6433.58	5608.83	5474.24	5614.29
6/13/13 4:59 PM	125.76	173.013	127.037	132.168		153.55	280.239	252.65	183.272		153.55	302.372	213.109	276.706		159.22	202.498	502.657	374.505		6428.97	5688.03	5577.03	5879.15
6/13/13 5:59 PM	26.09	37.3666	40.2923	41.5554		27.79	13.2034	108.428	78.5757		27.79	0	114.43	108.07		94.01	0	388.338	277.52		6428.99	5584.46	5550.87	5742.65
6/13/13 6:59 PM	1.7	0	4.59839	5.28631		1.7	0	38.3697	43.1112		1.7	0	132.01	28.2398		294.22	107.513	415.131	417.167		6427.73	5374.81	5510.58	5434.03
6/13/13 7:59 PM	0	0	0	0		0	0	9.69555	28.885		0	0	124.054	0		707.51	517.578	679.28	712.124		6427.64	5506.69	5582.75	5494.92
6/13/13 8:59 PM	0	0.0729097	0	0		0	19.8242	0	38.0893		0	10.6051	89.7252	0		1255.28	1075.7	1106.96	1109.2		6427.64	5687.81	5613.42	5641.4
6/13/13 9:39 PM	0	8.00373	0	3.65586		0	40.1327	0	38.1599		0	44.7471	67.7872	40.8587		1928.41	1686.75	1709.63	1689.81		6427.64	5778.08	5615.86	5713.56
0	0	5.74928	0.0910199	5.45171		0	0	0	15.4489		5.67	0	47.7052	109.738		2668.6	2294.85	2396.5	2454.72		6427.64	5540.51	5728.64	5845.5
0	0	0	0	3.04917		0	0	0	0		66.22	50.3199	136.984	118.147		3434.94	2964.95	3065.92	3125.75		6427.64	5590.46	5735.79	5742.86
0	0	0	0	0.58117		0	0	0	0		292.52	253.333	346.922	268.012		4188.01	3642.49	3695.26	3766.15		6427.64	5645.55	5756.37	5659.33
0	0	0	0	0		5.67	7.38929	0	4.52337		707.51	596.137	654.133	588.591		4887.83	4280.16	4320.57	4306.47		6427.64	5698.75	5745.98	5621.31
0	0	0.114854	0	0		66.22	105.899	75.1189	78.3007		1255.28	1064.16	1050.21	1036.34		5496.33	4813.99	4892.97	4825.64		6427.64	5730.92	5721.36	5666.64
6/14/13 3:59 AM	5.67	25.472	13.2876	4.11934		292.52	337.333	289.753	252.837		1928.41	1742.21	1600.62	1716.7		5973.02	5292.2	5490.67	5375.48		6427.64	5815.93	5706.51	5783.71
6/14/13 4:59 AM	60.55	71.1657	38.2738	31.0537		701.84	581.126	558.108	544.697		2662.93	2285.84	2169.09	2261.11		6269.75	5463.11	5713.58	5635.73		6427.45	5692.82	5697.66	5735.44
6/14/13 5:59 AM	226.3	176.015	176.046	179.1		1189.06	939.272	922.143	985.44		3368.72	2867.33	2873.4	3082.36		6334.98	5490.73	5906.9	5818.61		6430.15	5683.91	5704.31	5758.76
6/14/13 6:59 AM	414.99	342.972	380.429	376.062		1635.89	1420.57	1421.33	1485.58		3895.49	3476.04	3670.51	3683.66		6133.51	5434.72	5639.51	5606.37		6437.32	5757.35	5755.47	5946.07
6/14/13 7:59 AM	547.77	553.478	539.706	541.56		1961.09	1918.87	1978.69	1987.31		4180.32	3986.28	4399.33	4007.68		5720.13	5292.06	5190.76	5099.09		6434.43	5878.21	5775.65	5824.47
6/14/13 8:59 AM	673.13	642.497	641.291	638.424		2179.66	2075.58	2200.53	2143.7		4241.05	3932.9	4272.89	4018.84		5172.36	4719.32	4895.47	4652.47		6380.49	5876.94	5759.87	5572.75
6/14/13 9:59 AM	740.19	730.445	726.012	725.088		2259.6	2194.77	2276.77	2263.27		4044.61	3766.93	3995.11	3796.02		4499.23	4161.74	4221.01	4119.83		6378.27	5957.6	5819.92	5882.99
6/14/13 10:59 AM	766.34	750.348	771.01	767.77		2219.23	2114.77	2205.34	2203.22		3606.82	3299.18	3533.93	3495.41		3759.04	3455.06	3252.13	3385.06		6367.57	5973.19	5903.73	6152.73
6/14/13 11:59 AM	753.07	724.512	766.702	760.075		2061.39	1912.78	2028.31	2003.3		2966.26	2690.63	2861.21	3084.96		2992.7	2729.3	2362.82	2525.31		6357.54	6001.26	5966.45	6215.83
6/14/13 12:59 PM	699.82	668.012	704.259	700.638		1785.01	1626.29	1727.05	1668.68		2238.02	2047.56	2156.11	2314.58		2239.63	2052	1816.83	1840.88		6346	5990.91	5985.17	6115.65
6/14/13 1:59 PM	608.5	570.646	597.035	602.692		1387.59	1255.82	1259.51	1247.83		1539.81	1407.11	1507.7	1581.96		1539.81	1389.8	1420.4	1367.18		6336.2	5946.64	6045.72	5897.22
6/14/13 2:59 PM	476.69	451.573	448.342	458.871		904.87	869.408	774.599	835.524		931.31	876.628	926.998	882.805		931.31	840.308	1053.37	985.287		6330.74	5890.72	5995.11	5677.82
6/14/13 3:59 PM	302.4	301.273	277.158	282.306		453.01	485.61	411.637	429.514		454.62	435.528	454.291	426.611		454.62	382.719	673.973	595.545		6323.66	5868.75	5843.91	5884.2
6/14/13 4:59 PM	125.78	150.03	107.575	115.268		152.22	190.626	193.286	129.226		152.22	154.17	172.356	200.393		157.7	95.996	393.17	226.338		6326.48	5892.15	5821.56	6242.46
6/14/13 5:59 PM	24.83	31.9576	31.7639	33.2758		26.44	0	91.3423	58.1701		26.44	0	93.974	47.5359		95.17	0	354.799	226.109		6326.16	5772.06	5742.83	6047.18
6/14/13 6:59 PM	1.61	0	1.38318	1.56678		1.61	0	31.5654	36.2537		1.61	0	125.455	5.76449		303.81	140.646	427.927	425.555		6324.52	5501.55	5615.37	5574.24
6/14/13 7:59 PM	0	0	0	0		0	0	7.11474	31.6443		0	0	131.76	1.60208		714.3	583.042	729.862	752.915		6324.5	5595.07	5629.04	5572.71
6/14/13 8:59 PM	0	0	0	0.0142662		0	22.226	0	44.3685		0	17.6853	100.181	15.5715		1208.13	1162.66	1210.01	1198.9		6324.5	5774.36	5621.42	5695.88
6/14/13 9:39 PM	0	7.98791	0	4.07722		0	43.4645	0	44.6744		0	55.6515	65.4828	70.2712		1879.04	1786.01	1781.67	1750.43		6324.5	5859.97	5598.72	5741.75
0	0	5.72065	0	5.58572		0	0	0	14.328		5.48	0	45.9156	90.6322		2608.53	2392.2	2473.3	2553.4		6324.5	5599.63	5774.66	5908.83
0	0	0	0	3.155		0	0	0	0		68.73	71.047	175.266	148.097		3364.84	3057.4	3148.3	3218.21		6324.5	5646.65	5781.25	5793.99
0	0	0	0	0.0301187		0	0	0	0		302.2	293.8	391.719	294.165		4106.37	3725.73	3797.51	3861.75		6324.5	5700.5	5798.65	5711.65
0	0	0	0	0		5.48	15.8513	0	6.87047		714.3	663.73	706.937	645.77		4796.39	4353.38	4400.52	4422.77		6324.5	5754.84	5790.24	5685.78
0	0	1.8421	0	0		68.73	122.945	77.2885	82.6883		1208.13	1146.1	1106.78	1122.07		5399.43	4874.27	5002.4	4927.97		6324.5	5779.92	5750.31	5711.34
6/15/13 3:59 AM	5.48	27.788	10.796	3.65477		302.2	359.268	324.318	286.044		1879.04	1807.45	1625.91	1651.33		5869.04	5319.18	5535.44	5302.46		6324.5	5879.87	5592.13	5685.1
6/15/13 4:59 AM	63.25	74.3463	40.2066	34.2886		708.82	615.436	593.814	575.003		2603.05	2327.86	2181.99	2201.36		6168.78	5458.78	5739	5525.9		6324.56	5742.29	5603.14	5614.41
6/15/13 5:59 AM	233.47	187.602	194.107	195.19		1139.4	987.553	960.885	1027.95		3296.11	2905.49	2899.8	3087.85		6230.99	5480.38	5910.94	5737.76		6321.17	5746.39	5660.07	5699.7
6/15/13 6:59 AM	412.1	367.136	391.685	392.454		1576.84	1449.79	1457.61	1509.02		3804.17	3477.26	3716.32	3683.03		6020.71	5402.98	5474.15	5468.98		6311.22	5723.77	5753.79	5880.44
6/15/13 7:59 AM	493.83	527.768	536.713	528.659		1894.23	1838.2	1938.74	1920.84		4082.09	3851.89	4303.73	3992.16		5610.2	5168.83	5155.69	5009.83		6303.69	5766.66	5797.26	5702.43
6/15/13 8:59 AM	670.91	593.958	603.332	596.952		2156.71	1940.44	2080.2	1992.77		4191.3	3739.25	4135.82	3945.8		5116.37	4548.37	4624.95	4559.81		6339.43	5592.06	5721.2	5499.16
6/15/13 9:59 AM	729.49	726.526	718.929	717.495		2227.33	2186.78	2277.67	2243.16		3990	3769.02	4027.23	3806.09		4445.46	4204.25	4242.9	4148		6331.08	5940.62	5799.1	5797.79
6/15/13 10:59 AM	756.31	742.559	764.46	759.053		2187.86	2105.88	2183.19	2172.18		3565.73	3305.47	3533.61	3451.17		3715.97	3496.61	3379.58	3451.06		6328.94	5935.12	5835.14	5983.85
6/15/13 11:59 AM	741.53	721.562	756.387	747.317		2034.59	1913.78	2004.46	1974.02		2934.88	2706.92	2827.4	2908.47		2959.66	2783.16	2451.8	2557.93		6320.76	5927.12	5829.38	5959.94
6/15/13 12:59 PM	690.02	661.528	694.605	691.269		1762.67	1620.91	1713.73	1667.96		2216.54	2056.68	2120.19	2258.1		2218.13	2081.7	1866.72	1878.41		6318.88	5963.41	5934.3	5973.52
6/15/13 1:59 PM	603.04	568.824	587.884	594.369		1377.87	1258.64	1264.66	1247.47		1528.11	1431.34	1478.73	1531.82		1528.11	1439.44	1459.32	1394.4		6319.87	5934.22	5987.14	5771.58
6/15/13 2:59 PM	469.61	448.071	445.405	455.305		900.29	871.839	788.481	837.273		925.07	897.702	923.579	888.725		925.07	886.634	1083.58	1000.1		6318.2	5908.46	5971.32	5628.38
6/15/13 3:59 PM	305.22	300.167	276.009	281.077		453.87	495.845	418.724	425.706		455.46	468.797	453.927	447.03		455.46	429.581	681.07	583.853		6318.73	5908.19	5885.53	5926.03
6/15/13 4:59 PM	125.46	155.094	112.985	121.043		150.24	209.442	201.187	134.26		150.24	193.124	178.94	222.551		155.78	145.49	407.717	192.504		6315.42	5934.17	5884.66	6335.97
6/15/13 5:59 PM	23.19	32.5424	33.5428	35.3863		24.78	0	94.6472	59.0946		24.78	0	91.0194	65.1255		90.18	21.3319	359.824	191.848		6314.46	5802.43	5795.64	6150.72
6/15/13 6:59 PM	1.59	0	1.40348	1.74618		1.59	0	33.4346	34.4115		1.59	0	118.266	14.5212		290.51	145.802	414.578	399.668		6315.12	5474.45	5620.6	5578.41
6/15/13 7:59 PM	0	0	0	0		0	0	10.2048	30.7678		0	0	122.67	9.35665		693.49	578.77	710.96	737.362		6315.3	5550.74	5606.17	5552.69
6/15/13 8:59 PM	0	0	0	0.449619		0	23.7879	0.862609	42.8343		0	24.7483	90.3223	17.4651		1223.06	1142.63	1177.8	1183.2		6315.3	5707.42	5584.44	5653.04
6/15/13 9:39 PM	0	8.23138	0	4.64811		0	45.4878	0	43.3141		0	64.9733	55.4238	63.3192		1885.62	1752.63	1733.21	1717.1		6315.3	5794.08	5561.16	5700.77
0	0	5.69306	0	5.82003		0	0	0	14.5688		5.54	0	41.6517	75.8315		2612.97	2345.16	2430.45	2512.51		6315.3	5510.32	5698.37	5793.31
0	0	0	0	3.50684		0	0	0	0.696739		65.4	74.2381	176.561	154.026		3361.1	2999.5	3105.16	3168.99		6315.3	5556.39	5706.1	5688.88
0	0	0	0	0.703213		0	0	0	0		288.92	294.047	372.483	270.466		4100.75	3659.15	3752.5	3812.89		6315.3	5610.47	5727.99	5618.79
0	0	0	0	0		5.54	18.5621	0	8.98236		693.49	654.662	688.75	636.336		4791.76	4279.74	4360.94	4383.45		6315.3	5663.2	5728.28	5606.05
0	0	2.23954	0	0		65.4	123.33	88.4126	88.3199		1223.06	1120.48	1084.36	1106.48		5393.13	4794.65	4959.93	4884.25		6315.3	5684.86	5700.97	5643.84
6/16/13 3:59 AM	5.54	28.112	15.0482	6.88955		288.92	359.299	338.219	292.607		1885.62	1774.9	1610.46	1683.46		5863.27	5241.75	5464.7	5306.41		6315.3	5773.33	5612.7	5685.27
6/16/13 4:59 AM	59.86	74.778	45.2546	39.2738		687.95	608.559	589.55	571.048		2607.43	2287.72	2161.52	2207.48		6159.64	5385.13	5660.46	5513.51		6315.31	5639.74	5605.97	5616.53
6/16/13 5:59 AM	223.52	183.257	182.367	185.51		1157.66	955.921	936.792	1001.7		3295.7	2840.42	2848.75	3036.94		6224.28	5396.16	5850.8	5738.74		6314.85	5600.81	5655.39	5666.62
6/16/13 6:59 AM	404.57	352.366	379.409	381.632		1596.7	1398.79	1411.54	1469.57		3811.83	3402.31	3604.93	3647.31		6024.61	5325.91	5489.9	5521.63		6313.34	5610.44	5749.84	5874.12
6/16/13 7:59 AM	529.57	511.108	528.605	519.712		1919.48	1807.87	1900.08	1900.46		4098.27	3811.04	4210.26	3981.42		5621.81	5127.43	5203.51	5107.82		6309.76	5717.24	5795.44	5770.6
6/16/13 8:59 AM	662.56	643.062	627.974	628.731		2138.04	2075.92	2153.27	2110.4		4170.07	3927.5	4302.03	4035.88		5092.24	4722.28	4989.65	4828.98		6311.72	5761.94	5763.18	5617.1
6/16/13 9:59 AM	727.35	715.434	716.106	717.183		2215.13	2154.37	2245.76	2219.5		3977.65	3717.45	3958.88	3805.39		4429.68	4137.78	4202.63	4142.58		6304.47	5915.79	5834.96	5830.66
6/16/13 10:59 AM	748.13	738.878	755.66	753.486		2178.79	2091.52	2161.98	2167.19		3552.21	3280.41	3466.89	3452.85		3702.33	3457.27	3329.8	3419.24		6296.35	5914.5	5864.62	6020.68
6/16/13 11:59 AM	739.65	713.929	747.664	740.256		2032.03	1893.13	1980.88	1965.03		2928.58	2680.2	2771.11	2926.54		2954.2	2742.34	2431.73	2538.03		6291.78	5902.49	5879.9	5982.69
6/16/13 12:59 PM	691.01	659.904	691.295	686.932		1762.52	1619.85	1701.12	1664.37		2212.78	2063.46	2100.75	2261.22		2214.55	2088.7	1875.53	1879.37		6283.19	5970.58	5951.37	5983.25
6/16/13 1:59 PM	601.37	570.265	587.839	594.332		1373.42	1267.57	1260.88	1252.88		1523.54	1451.15	1477.69	1569.66		1523.54	1450.49	1461.41	1397.81		6272.19	5957.14	6037.73	5838.22
6/16/13 2:59 PM	470.14	447.237	443.644	454.368		896.55	875.209	778.751	833.588		922.17	907.27	916.834	897.281		922.17	883.823	1071.65	988.409		6262.65	5912.94	6006.94	5675.4
6/16/13 3:59 PM	301.91	303.134	277.257	282.708		450.26	503.634	423.212	426.005		452.03	480.471	456.154	450.142		452.03	435.273	673.44	582.97		6255.15	5898.91	5883.14	5927.78
6/16/13 4:59 PM	124.5	152.114	110.729	119.284		150.12	202.77	197.879	130.693		150.12	185.854	176.179	217.945		155.67	134.824	403.017	172.427		6250.41	5933.69	5896.47	6355.96
6/16/13 5:59 PM	23.85	31.5268	32.6694	34.4926		25.62	0	91.7978	55.2383		25.62	0	90.614	52.1263		90.57	12.112	357.179	176.331		6252.68	5775.62	5799.51	6128.97
6/16/13 6:59 PM	1.77	0	3.41847	3.69212		1.77	0	34.7155	35.2773		1.77	0	123.212	18.2635		288.73	147.084	420.025	400.731		6255.13	5480.35	5647.7	5596.94
6/16/13 7:59 PM	0	0	0	0		0	0	10.5069	29.9641		0	0	124.654	11.4382		687.95	578.964	709.944	734.372		6254.77	5563.45	5640.64	5581.56
6/16/13 8:59 PM	0	0	0	0.868791		0	24.0948	1.70274	41.901		0	27.3004	92.9897	19.2216		1219.48	1145.46	1181.1	1186.3		6254.77	5720.49	5621.66	5685.71
6/16/13 9:39 PM	0	8.0912	0	4.87385		0	46.9625	0	44.4855		0	68.9247	58.4767	70.9862		1874.79	1757.51	1741.02	1726.5		6254.77	5807.34	5569.52	5718.37
0	0	5.62976	0	5.64541		0	0	0	14.7678		5.55	0	37.63	78.0012		2594.02	2347.65	2425.92	2511.09		6254.77	5504.05	5691.37	5779.25
0	0	0	0	3.40141		0	0	0	0.0204318		64.95	71.1072	165.837	136.548		3337.58	3000.66	3098.86	3168.44		6254.77	5550.12	5698.77	5676.18
0	0	0	0	0.652786		0	0	0	0		286.96	289.376	377.055	276.892		4068.64	3658.1	3741.76	3801.07		6254.77	5603.13	5720	5607.7
0	0	0	0	0		5.55	16.2616	0	9.1126		687.95	651.325	690.033	629.058		4748.65	4277.07	4347.37	4366.61		6254.77	5656.44	5723.03	5601.05
0	0	1.94136	0	0		64.95	121.145	83.7599	85.3589		1219.48	1123.41	1085.58	1106.62		5340.48	4792.22	4945.67	4884		6254.77	5681.01	5699.01	5643.06
6/17/13 3:59 AM	5.55	27.9008	14.2038	6.51864		286.96	357.459	328.633	285.794		1874.79	1783.1	1606.11	1677.93		5803.12	5240.7	5464.97	5303.6		6254.77	5778.77	5600.16	5678.01
6/17/13 4:59 AM	59.4	73.7656	43.2808	36.9451		682.4	608.157	592.876	571.803		2588.47	2295.54	2156.43	2201.48		6094.74	5383.66	5650.63	5497.98		6255.96	5649.52	5590.09	5606.1
6/17/13 5:59 AM	222.01	182.499	185.743	187.853		1154.53	965.472	948.972	1012.43		3272.63	2853.93	2861.79	3059.83		6162.11	5403.06	5847.78	5734.89		6262.97	5630.18	5650.24	5684.5
6/17/13 6:59 AM	400.99	354.63	381.387	383.213		1587.83	1415.98	1421.68	1479.96		3781.68	3421.19	3653.65	3674.17		5966.4	5339.41	5543.66	5578.98		6253.6	5633.38	5763.65	5927.41
6/17/13 7:59 AM	531.53	515.885	528.018	521.751		1906.07	1809.86	1898.54	1898.19		4060.7	3808.71	4220.21	3985.21		5566.82	5119.04	5158.55	5099.62		6231.15	5730.37	5799.99	5805.52
6/17/13 8:59 AM	655.31	633.714	628.272	628.258		2118.1	2045.35	2146.05	2104.64		4121	3882.44	4251.94	4021.14		5035.29	4677.31	4902.2	4755.07		6211.5	5750.16	5769.11	5600.24
6/17/13 9:59 AM	719.23	710.334	711.302	712.103		2193.85	2141.63	2230.06	2198.85		3928.33	3701.87	3942.27	3787.95		4379.98	4124.19	4201.91	4140		6195.18	5861.04	5815.7	5771.48
6/17/13 10:59 AM	743.56	731.744	748.595	746.252		2154.63	2078.48	2148.28	2151.75		3506.27	3268.42	3446.33	3440.95		3660.75	3449.26	3315.98	3405.8		6175.91	5895.15	5863.81	5972.14
6/17/13 11:59 AM	731.06	712.029	741.05	733.896		2002.9	1893.3	1972.6	1962.4		2889.48	2688.64	2749.9	2916.16		2917.19	2756.44	2446.62	2548.34		6149.76	5906.86	5884.36	5965.11
6/17/13 12:59 PM	680.01	652.874	680.918	677.954		1734.48	1603.31	1682.84	1646.04		2184.72	2044.56	2060.22	2224.16		2186.13	2064.2	1858.76	1864.5		6121.75	5946.68	5968.35	5967.29
6/17/13 1:59 PM	591.83	561.233	575.404	582.193		1351.64	1248.54	1241.81	1231.69		1506.12	1433.39	1437.24	1503.19		1506.12	1438.31	1449.62	1384.03		6098.84	5937.83	6023.89	5774.04
6/17/13 2:59 PM	462.64	440.826	433.77	445.427		886.58	863.617	768.779	818.604		914.29	902.042	892.948	867.926		914.29	885.215	1060.82	977.604		6082.12	5903.49	6004.37	5661.22
6/17/13 3:59 PM	297.17	297.136	272.448	278.115		450.24	494.052	416.056	416.423		451.65	475.756	444.876	440.741		451.65	434.793	659.033	557.507		6072.2	5879.24	5894.15	5938.4
6/17/13 4:59 PM	126.77	150.258	111.262	118.942		154.48	202.521	195.289	127.946		154.48	188.966	174.996	206.253		161.22	141.919	395.141	149.799		6068.91	5895.61	5903.86	6340.62
6/17/13 5:59 PM	26.3	34.8401	35.0423	36.7727		27.71	6.6615	92.6498	55.2514		27.71	0	89.7382	49.3317		100.86	25.9064	353.746	167.793		6067.97	5731.31	5790.7	6093.05
6/17/13 6:59 PM	1.41	0	4.71495	5.07268		1.41	0	36.5823	34.5408		1.41	0	116.389	15.0595		287.2	154.059	412.893	395.697		6068.98	5429.99	5614.22	5549.09
6/17/13 7:59 PM	0	0	0	0		0	0	12.013	26.8712		0	0	116.904	6.52573		664.33	574.213	697.12	725.685		6069.23	5503.15	5609.49	5528.92
6/17/13 8:59 PM	0	0	0	0.621191		0	21.21	3.74548	38.8205		0	22.1174	87.6674	18.1832		1176.21	1137.84	1169.18	1180.54		6069.23	5664.24	5604.19	5647.59
6/17/13 9:39 PM	0	7.46567	0	4.69332		0	43.2872	0	39.6289		0	62.5804	56.084	63.8977		1815.2	1746.56	1735.04	1742.34		6069.23	5746.53	5590.43	5709.93
0	0	5.3011	0	5.44916		0	0	0	14.3651		6.74	0	33.2995	73.2436		2515.16	2334.74	2411.33	2502.2		6069.23	5453.3	5644.53	5711.05
0	0	0	0	3.45117		0	0	0	0.517855		73.15	72.7972	160.75	129.504		3232.57	2982.67	3078.67	3150.93		6069.23	5499.95	5652.28	5614.04
0	0	0	0	0.952449		0	0	0	0		285.79	290.821	374.679	274.548		3935.62	3633.09	3723.06	3782.03		6069.23	5552.39	5675.28	5552.79
0	0	0	0	0		6.74	17.2132	0	10.9454		664.33	651.002	686.986	623.684		4592.72	4244.1	4332.91	4352.71		6069.23	5604.71	5684.16	5556.27
0	0	2.19728	0	0		73.15	121.862	87.1845	87.4622		1176.21	1120.46	1080.46	1101.46		5167.83	4752.12	4922.46	4876.23		6069.23	5628.63	5668.56	5607.27
6/18/13 3:59 AM	6.74	29.0242	16.3965	8.44887		285.79	365.366	333.084	286.97		1815.2	1795.59	1616.45	1765.51		5620.55	5212.94	5441.54	5355.76		6069.23	5746.09	5661.59	5748.8
6/18/13 4:59 AM	66.41	75.6044	48.1709	40.9919		657.59	617.638	601.358	577.981		2508.42	2308.64	2174.03	2277.61		5907.69	5361.21	5618.96	5531.37		6068.61	5620.6	5641.49	5689.43
6/18/13 5:59 AM	212.64	186.446	198.209	198.975		1103.06	977.801	954.03	1009.75		3159.42	2865.13	2860.96	3045.67		5967.11	5383.15	5740.59	5674.43		6063.33	5599.13	5678.48	5771.85
6/18/13 6:59 AM	378.54	345.063	372.694	374.549		1529.41	1392.18	1387.17	1452.04		3649.83	3379	3586.08	3643.12		5781.78	5278.11	5501.98	5567.6		6067.02	5590.47	5762.32	5952.1
6/18/13 7:59 AM	511.88	495.73	512.935	507.084		1850.83	1754.18	1834.59	1832.03		3928.39	3720.94	4104.92	3951.79		5404.9	5022.74	5108.03	5122.23		6085.74	5636.96	5780.46	5828.23
6/18/13 8:59 AM	638.99	615.34	615.011	616.425		2056.36	1999.05	2101.46	2058.55		3991.62	3815.27	4201.55	4026.51		4893.02	4612.15	4865.15	4784.12		6101.03	5694.1	5761.07	5634.71
6/18/13 9:59 AM	699.96	696.689	696.842	698.234		2120.42	2109.62	2194.43	2162.68		3805.35	3660.18	3890.56	3771.32		4254.03	4095.85	4181.71	4143.75		6008.71	5787.48	5788.32	5694.84
6/18/13 10:59 AM	717.41	717.134	730.829	727.548		2077.56	2045.06	2111.04	2097.81		3399.27	3233.55	3391.43	3293.57		3554.07	3449.82	3336.08	3397.68		6003.01	5776.17	5758.12	5728.31
6/18/13 11:59 AM	703.05	691.204	715.017	708.101		1935.26	1847.5	1923.73	1902.76		2807.69	2646.06	2658.25	2706.17		2836.66	2747.65	2455.98	2532.54		6013.31	5793.17	5784.01	5691.85
6/18/13 12:59 PM	657.1	632.126	652.59	648.239		1684.93	1562.45	1634.41	1594.23		2131.95	2015.85	1956.22	2011.88		2133.61	2073.98	1865.5	1858.57		6029.1	5829.51	5843.16	5636.84
6/18/13 1:59 PM	575.11	546.067	551.197	556.874		1321.71	1223.62	1213.64	1200.02		1476.51	1423.82	1366.38	1388.68		1476.51	1452.62	1442.26	1379.97		6030.81	5831.72	5920.09	5569.27
6/18/13 2:59 PM	452.72	431.582	418.885	430.628		872.43	855.62	766.021	799.292		901.4	912.345	858.957	833.08		901.4	915.15	1047.19	970.661		6041.77	5828.07	5930.76	5593.48
6/18/13 3:59 PM	293.88	294.753	270.534	276.882		447.02	504.434	425.358	417.086		448.68	510.477	438.44	457.33		448.68	483.645	652.671	538.67		6052.86	5858.8	5884.62	5950.23
6/18/13 4:59 PM	125.83	152.991	118.821	125.57		154.8	220.631	204.312	138.223		154.8	231.77	179.69	233.334		160.92	196.388	399.198	93.7198		6059.35	5906.1	5940.55	6411.57
6/18/13 5:59 PM	27.31	35.9158	37.8577	39.7032		28.97	14.8853	94.4648	54.7652		28.97	13.3277	82.7136	64.2057		96.22	52.2054	341.469	105.911		6060.07	5700.14	5813.89	6139.46
6/18/13 6:59 PM	1.66	0	5.31384	5.51497		1.66	0	37.3731	28.6184		1.66	0	97.4587	15.6195		285.24	161.101	392.74	363.178		6057.3	5352.25	5584.9	5510.07
6/18/13 7:59 PM	0	0	0	0		0	0	15.7387	23.494		0	0	101.181	17.6663		680.84	564.477	662.81	695.889		6057.33	5396.37	5552.36	5461.88
6/18/13 8:59 PM	0	0	0	1.27715		0	21.0428	7.76536	34.5259		0	28.7244	73.6005	20.6993		1208.01	1109.78	1123.51	1154.5		6057.33	5540.62	5549.06	5567.16
6/18/13 9:39 PM	0	7.17025	0	5.30687		0	44.192	0	37.2216		0	73.0434	47.8214	64.6191		1754.68	1701.75	1680.89	1714.71		6057.33	5622.5	5524.26	5628.43
0	0	4.83147	0	5.34458		0	0	0	14.2225		6.12	0	25.1321	63.0904		2448.94	2271.53	2344.34	2446.15		6057.33	5297.17	5493.81	5524.32
0	0	0	0	3.78146		0	0	0	2.15581		67.25	77.7107	146.794	114.669		3176.65	2899.81	3000.87	3081.03		6057.33	5343.15	5503.63	5443.71
0	0	0	0	1.7454		0	0	0	0		283.58	289.235	356.295	260.6		3895.49	3529.82	3639.91	3698.06		6057.33	5393.22	5529.81	5395.3
0	0	0	0	0		6.12	20.0238	0	16.4368		680.84	635.9	665.388	602.456		4554.3	4121.72	4242.38	4260.48		6057.33	5442.05	5550.67	5414.07
0	0	2.75659	2.80937	0.962029		67.25	121.932	101.624	94.3845		1208.01	1088.89	1053.34	1076.5		5140.37	4615.32	4806.4	4782.37		6057.33	5464.28	5562.69	5487.37
6/19/13 3:59 AM	6.12	29.2702	20.4321	12.5459		283.58	358.469	334.066	294.667		1754.68	1747.48	1573.88	1715.94		5604.18	5061.26	5277.97	5212.77		6057.33	5601.65	5536.75	5610.86
6/19/13 4:59 AM	61.13	74.5715	49.918	43.9086		674.72	599.216	591.598	567.238		2442.82	2245.08	2106.92	2215.18		5898.43	5209.46	5444.12	5388.35		6057.48	5476.27	5539.8	5574.93
6/19/13 5:59 AM	216.33	177.283	181.391	184.766		1140.76	941.137	927.086	988.721		3109.4	2780.09	2753.28	2982.9		5963.85	5233.7	5649.66	5602.98		6053.39	5466.88	5592.52	5664.46
6/19/13 6:59 AM	397.26	344.671	373.676	378		1471.1	1385.43	1387.97	1468.73		3611.91	3337.59	3511.55	3653.3		5772.06	5193.22	5499.31	5564.43		6046.62	5498.06	5710.01	5918.89
6/19/13 7:59 AM	527.17	512.394	522.84	521.635		1768.1	1792.39	1855.4	1891.71		3873.46	3745.18	4078.44	3985.96		5376.49	5020.25	5176.55	5180.97		6037.32	5628.48	5770.09	5872.19
6/19/13 8:59 AM	546.67	627.087	620.77	624.709		1968.64	2018.72	2087.62	2082.66		3932.36	3816.16	4128.81	4009.36		4849.32	4602.19	4900.55	4819.06		6028.03	5672.91	5758.42	5659.47
6/19/13 9:59 AM	694.26	631.405	649.769	653.133		2140.81	1950.15	2014.8	1956.29		3849.5	3438.54	3881	3761.23		4302.65	3882.6	4288.6	4282.98		6121.57	5597.28	5685.84	5559.66
6/19/13 10:37 AM	727.71	714.949	711.661	708.223		2105.36	2042.24	2076.08	2088.24		3455.61	3242.82	3299.12	3351.29		3608.39	3461.39	3381.29	3446.93		6129.62	5816.98	5779.28	5756.9
6/19/13 11:56 AM	718.84	703.381	722.011	715.399		1963.72	1890.68	1918.36	1926.6		2854.45	2731.51	2668.69	2889.25		2880.68	2832.81	2643.25	2725.16		6131.55	5894.37	5851.86	5849.22
6/19/13 12:56 PM	658.81	650.899	668.86	666.583		1708.69	1626.47	1647.71	1635.27		2160.15	2126.26	2014.24	2199.29		2161.84	2176.24	1997.21	1992.04		6117.7	5938.05	5901.75	5843.58
6/19/13 1:56 PM	586.07	555.079	558.747	568.322		1350.25	1260.3	1243.95	1238.7		1503.03	1489.87	1386.06	1496.2		1503.03	1503.4	1495.61	1427.88		6123.2	5894.26	5963.34	5690.3
6/19/13 2:56 PM	463.81	445.294	434.733	447.177		890.73	895.885	807.873	831.089		916.96	976.709	892.483	905.179		916.96	963.71	1076.01	982.733		6109.62	5883.72	5988.82	5679.11
6/19/13 3:56 PM	300.37	304.835	279.174	284.775		451.46	529.942	453.218	429.885		453.15	543.888	460.936	476.658		453.15	512.428	672.042	546.11		6120.93	5866.51	5891.45	5936.47
6/19/13 4:56 PM	126.55	157.546	120.217	126.646		152.78	228.432	211.317	142.284		152.78	232.329	180.772	236.848		159.05	191.854	395.071	136.662		6109.92	5839.21	5869.49	6300.59
6/19/13 5:56 PM	24.54	36.3661	38.7912	40.4246		26.23	14.3572	97.6059	59.2502		26.23	12.2147	83.6141	82.2177		89.54	50.9091	342.366	128.3		6108.32	5692.12	5786.68	6122.4
6/19/13 6:56 PM	1.69	0	4.41214	4.58235		1.69	0	37.4994	29.633		1.69	0	98.3488	24.6124		274.56	159.095	393.74	373.132		6109.37	5374.49	5606.29	5545.3
6/19/13 7:56 PM	0	0	0	0		0	0	16.2429	24.1846		0	0	103.656	25.2118		660.83	567.708	645.73	674.494		6109.52	5425.34	5599.28	5509.45
6/19/13 8:56 PM	0	0	0	2.1726		0	25.4262	8.67983	37.7235		0	42.2832	76.3606	23.481		1178.71	1107.49	1095.32	1137.56		6109.52	5570.93	5584.32	5613.86
6/19/13 9:56 PM	0	8.09583	0	6.12704		0	50.9048	0	41.0287		0	86.674	45.4479	64.2707		1818.92	1682.7	1644.14	1698.35		6109.52	5636.95	5520.32	5641.38
0	0	6.11774	0	5.92925		0	0	0	14.3077		6.27	0	21.7502	51.0839		2521.23	2234.88	2293.73	2396.46		6109.52	5284.42	5483.71	5510.52
0	0	0	0.843445	4.21517		0	0	0	1.28108		63.31	76.6544	148.867	104.526		3250.87	2854.4	2960.32	3028.89		6109.52	5325.75	5492.83	5443.01
0	0	0	0.306308	1.78994		0	0	0	0		272.87	285.388	373.378	295.645		3955.86	3485.36	3607.57	3656.69		6109.52	5375.7	5520.1	5392.12
0	0	0	0	0		6.27	20.1002	0	15.2392		660.83	631.54	634.848	568.96		4620.17	4085.43	4215.7	4237.12		6109.52	5428.95	5545.05	5406.89
0	0	3.47111	1.37441	1.16149		63.31	122.648	96.2722	89.8607		1178.71	1077.35	1020.59	1051.37		5192.66	4589.14	4791.82	4760.44		6109.52	5452.18	5555.39	5473.29
0	6.27	22.3068	22.0834	16.9007		272.87	292.507	321.424	281.84		1818.92	1559.78	1479.79	1604.8		5667.78	4927.08	5221.24	5225.36		6109.52	5413.94	5593.71	5568.76
6/20/13 4:56 AM	57.04	73.4633	52.5592	45.8368		654.56	596.836	605.407	580.126		2514.96	2203.19	2089.03	2195.44		5950.87	5195.57	5444.85	5378.03		6108.84	5464.73	5522.11	5559.62
6/20/13 5:56 AM	209.56	175.916	182.999	186.914		1115.4	933.349	914.056	974.462		3187.56	2743.9	2750.56	3024.18		6018.78	5236.58	5670.37	5672.21		6112.77	5448.67	5654.5	5752.65
6/20/13 6:56 AM	387.96	340.542	363.977	371.6		1546.05	1352.27	1339.8	1444.41		3682.99	3302.77	3481.19	3676.19		5834.81	5194.72	5522.29	5639.35		6120.92	5505.94	5753.88	6004.29
6/20/13 7:56 AM	517.88	497.715	509.929	514.23		1860.4	1733.89	1817.04	1846.36		3959.34	3701.52	4001.46	3987		5448.69	5009.58	5153.07	5207.73		6127.9	5624.43	5799.88	5921.6
6/20/13 8:56 AM	640.21	599.349	611.845	612.929		2072.16	1982.44	2067.35	2063.23		4013.95	3813.13	4034	4044.18		4930.81	4620.14	4942.91	4865.77		6136.99	5721.88	5805.24	5746.11
6/20/13 9:56 AM	702.31	717.248	689.426	694.463		2136.94	2180.18	2163.77	2180.64		3848.86	3772.85	3787.64	3859.53		4290.6	4188.57	4386.69	4325.24		6154.49	5841.73	5835.2	5840.83
6/20/13 10:56 AM	729.64	721.976	729.48	730.318		2098.94	2063.02	2095.79	2121.19		3435.91	3276.62	3343.06	3493.33		3588.29	3477.21	3408.53	3508.88		6175.64	5897.55	5897.01	5931.09
6/20/13 11:56 AM	704.99	701.697	723.407	719.651		1941.79	1878.38	1934.71	1939.58		2831.22	2705.96	2670.44	2983.39		2858.65	2785.31	2517.93	2626.44		6198.07	5936.07	5950.55	5980.07
6/20/13 12:56 PM	664.31	634.09	657.956	655.816		1711.92	1581.12	1637.31	1616.53		2151.82	2059.46	1956.19	2201.04		2153.66	2094.8	1905.12	1891.02		6234.87	5968.15	6004.29	5869.1
6/20/13 1:56 PM	572.49	555.926	558.735	565.238		1336.97	1257.76	1233.5	1230.16		1489.35	1481.81	1381.75	1484.78		1489.35	1492.55	1466.43	1395.75		6256.77	5943.52	6040.89	5737.06
6/20/13 2:56 PM	475.12	432.681	420.368	432.733		889.43	865.058	768.621	804.25		916.86	936.254	858.789	875.651		916.86	927.135	1065.65	978.892		6282.44	5929.85	6037.05	5700.95
6/20/13 3:36 PM	289.36	314.592	288.931	295.945		439.9	552.547	447.489	450.183		441.74	577.071	480.208	497.271		441.74	547.692	704.288	590.901		6278.78	5967.64	5947.83	5958.48
6/20/13 4:50 PM	124.95	147.959	113.942	121.123		152.38	206.739	198.526	133.512		152.38	210.262	175.647	227.596		157.97	167.924	393.648	82.1278		6294.03	5905.7	5943.72	6428.63
6/20/13 5:50 PM	25.59	34.8345	38.8768	40.925		27.43	14.6777	94.1161	55.5627		27.43	18.2251	92.2984	72.1254		93.99	51.2264	364.626	66.4519		6296.77	5793.11	5897.31	6291.28
6/20/13 6:50 PM	1.84	0	6.62686	6.69151		1.84	0	38.0928	30.2242		1.84	0	108.734	24.0041		286.11	158.173	403.719	351.607		6296.68	5436.24	5681.69	5624.55
6/20/13 7:50 PM	0	0	0	0		0	0	15.5493	24.0402		0	0	109.823	27.4453		679.21	567.835	672.513	693.525		6296.44	5491.85	5658.53	5582.21
6/20/13 8:50 PM	0	0	0	1.94565		0	25.1555	8.04117	36.858		0	39.6941	81.184	27.7305		1206.18	1116.88	1135.4	1161.26		6296.44	5622.88	5624.68	5664.72
6/20/13 9:40 PM	0	7.74967	0.357689	6.0956		0	47.871	0	39.0785		0	78.978	50.9763	67.2514		1863.89	1710.87	1695.7	1730.64		6296.44	5682.57	5587.67	5706.02
0	0	5.22321	0	5.44477		0	0	0	14.1876		5.59	0	21.7065	61.718		2587.35	2278.25	2347.42	2445.94		6296.44	5331.55	5527.34	5562.8
0	0	0	0	3.64034		0	0	0	1.39394		66.56	70.7419	145.368	111.511		3339.42	2910.28	3005.34	3084.88		6296.44	5376.47	5535.61	5477.49
0	0	0	0	1.4055		0	0	0	0		284.27	281.518	356.261	256.374		4081.21	3545.4	3651.49	3701.81		6296.44	5427.39	5560.82	5426.62
0	0	0	0	0		5.59	17.104	0	13.5898		679.21	631.689	665.093	597.461		4767.42	4143.81	4241.03	4267.74		6296.44	5478.92	5582.84	5447.1
0	0	2.29573	0.562233	0		66.56	117.851	89.7198	87.8512		1206.18	1089.8	1051.94	1072.44		5365.58	4644.02	4823.16	4788.43		6296.44	5502.97	5586.76	5512.84
0	5.59	21.5958	19.6524	13.5024		284.27	290.941	310.505	272.618		1863.89	1596.51	1513	1641.37		5837.04	4980.87	5244.53	5263.31		6296.44	5470.6	5624.38	5612.43
6/21/13 4:50 AM	60.97	71.8478	47.8736	40.5939		673.62	596.322	588.641	563.084		2581.76	2249.03	2110.17	2189.1		6136.06	5241.05	5481.98	5400.82		6297.59	5509.69	5532.07	5564.63
6/21/13 5:50 AM	217.71	179.727	186.368	189.422		1139.62	953.223	943.115	1011.26		3272.86	2803.72	2777.95	2999.73		6202.78	5276.12	5684.88	5618.05		6296.1	5525.1	5572.54	5645.66
6/21/13 6:50 AM	394.94	349.948	376.514	382.573		1579.62	1399.55	1400.44	1483.22		3796.94	3364.11	3574.62	3671.62		6010.57	5228.41	5545.26	5595.24		6283.97	5557.53	5700.22	5914.9
6/21/13 7:50 AM	526.97	510.799	522.184	520.076		1908.14	1792.07	1864.61	1884.98		4088.21	3761.08	4098.35	4014.53		5617.23	5061.97	5225.75	5247.04		6270.45	5651.11	5829.23	5914.11
6/21/13 8:50 AM	657.71	627.426	624.332	626.133		2133.24	2030.51	2106.4	2089.43		4159.4	3854.56	4159.55	4071.36		5090.26	4664.75	4951.33	4888.75		6256.95	5730.6	5835.73	5693.99
6/21/13 9:50 AM	723.46	713.352	707.197	711.548		2217.32	2151.94	2196.58	2203.63		3973.15	3720.94	3866.67	3874.4		4432.55	4154.12	4315.41	4277.67		6236.84	5930.68	5882.86	5876.97
6/21/13 10:50 AM	752.07	737.916	749.959	750.415		2180.07	2096.63	2125.01	2152.27		3554.3	3313.94	3389.06	3582.93		3709.09	3511.31	3467.16	3573.7		6219.11	6008.31	5939.58	6092.73
6/21/13 11:50 AM	741.79	717.206	748.45	742.597		2026.16	1915.28	1967.74	1981.42		2929.92	2746.57	2736.86	3107.63		2957.02	2827.04	2581.64	2674.92		6198.03	6040.99	5975.08	6136.58
6/21/13 12:50 PM	686.21	665.217	692.924	690.328		1755.83	1649.55	1700.74	1685.1		2213.63	2137.54	2075.39	2398.26		2215.23	2169.34	1978.28	1946.94		6176.16	6095.29	6046.32	6143.89
6/21/13 1:50 PM	598.16	568.525	586.1	591.259		1374.23	1283.27	1262.98	1263.02		1529.02	1503.59	1451.67	1604.94		1529.02	1520.5	1517.7	1422.18		6163.16	6065.29	6070.16	5845.9
6/21/13 2:50 PM	471.46	453.629	445.513	455.524		903.76	902.084	799.568	838.951		930.86	972.443	915.507	941.641		930.86	961.509	1101.35	1017.43		6157.17	6040.56	6065.58	5707.01
6/21/13 3:50 PM	304.61	302.28	280.732	286.4		457.8	514.79	423.927	434.545		459.4	519.059	466.414	483.264		459.4	488.396	725.668	586.774		6149.96	6053.93	5996.24	6023.12
6/21/13 4:50 PM	127.69	159.3	120.38	127.631		154.79	229.342	209.207	140.629		154.79	234.518	196.4	242.247		161.53	191.256	447.735	145.977		6142.76	6030.67	5984.63	6473.91
6/21/13 5:50 PM	25.5	35.8133	41.0075	42.8607		27.1	16.8229	96.8146	61.0933		27.1	23.7515	110.515	93.5291		93.32	54.906	403.979	57.0258		6141.73	5961.96	5989.97	6506.12
6/21/13 6:50 PM	1.6	0	6.30744	6.15915		1.6	0	35.7373	34.65		1.6	0	125.65	24.0938		273.4	158.75	434.394	373.78		6144.74	5583.28	5773.77	5769.3
6/21/13 7:50 PM	0	0	0	0		0	0	11.3145	28.5999		0	0	127.121	21.9542		653.22	576.934	709.165	722.095		6144.74	5625.95	5733.92	5697.51
6/21/13 8:50 PM	0	0	0	2.06298		0	26.9878	2.68238	41.4974		0	39.62	96.2717	29.2603		1166.69	1139.19	1173.13	1180.63		6144.74	5769.14	5697.64	5785.31
6/21/13 9:50 PM	0	8.07501	0.111427	5.81222		0	49.4416	0	43.6697		0	77.9785	63.4263	79.7099		1804.29	1746.68	1736.41	1734.68		6144.74	5831.38	5638.46	5800.83
0	0	5.60541	0	5.61101		0	0	0	14.9704		6.74	0	36.3567	78.885		2510.02	2328.84	2411.95	2497.86		6144.74	5487.05	5676.92	5760.21
0	0	0	0	3.50104		0	0	0	0.214218		66.22	69.1364	160.204	132.741		3241.01	2981.27	3078.74	3147.99		6144.74	5533.53	5684.59	5660.03
0	0	0	0	0.829504		0	0	0	0		271.8	283.755	370.042	272.85		3960.93	3638.02	3725.64	3784.27		6144.74	5586.13	5705.78	5590.97
0	0	0	0	0		6.74	15.6078	0	9.82236		653.22	641.103	680.526	618.296		4634.14	4256.27	4337.49	4356.27		6144.74	5639.12	5709.6	5583.76
0	0	1.8634	0	0		66.22	119.063	83.6763	84.7803		1166.69	1109.69	1073.98	1090.2		5226.31	4771.67	4926.71	4870.93		6144.74	5664.39	5690.86	5632.32
0	6.74	21.7012	16.564	10.0315		271.8	296.464	307.192	271.75		1804.29	1629.6	1543.5	1668.79		5690.56	5116.75	5392.33	5381.18		6144.74	5632.11	5719.45	5737.63
6/22/13 4:50 AM	59.48	74.9026	46.2072	39.7534		646.48	610.438	592.744	574.074		2503.28	2302.19	2166.49	2249.04		5981.23	5389.69	5653.32	5533.8		6143.79	5667.26	5623.39	5674.56
6/22/13 5:50 AM	205.58	178.939	182.586	184.051		1100.47	955.641	932.767	988.616		3174.79	2842.75	2838.18	3019.15		6048.41	5395.38	5810.98	5709.09		6147.64	5611.92	5665.42	5714.76
6/22/13 6:50 AM	381.42	338.018	366.867	367.592		1532.49	1376.17	1371.79	1432.42		3689.13	3370.98	3578.01	3625.16		5871.34	5302.13	5518.16	5575.32		6151.37	5584.91	5764.78	5920.33
6/22/13 7:50 AM	513.47	500.522	516.49	510.041		1856.8	1778.17	1858.81	1852.6		3980.92	3780.71	4178.75	3999.51		5491.52	5112.56	5169.21	5205.26		6144.4	5706.03	5843.59	5912.63
6/22/13 8:50 AM	637.6	619.453	617.689	617.7		2074.32	2021.35	2124.45	2074.96		4059.62	3870.84	4252.32	4075.35		4978.05	4690.76	4909.5	4839.23		6138.33	5752.73	5821.58	5670.72
6/22/13 9:50 AM	705.73	698.501	700.975	701.004		2156.64	2126.6	2214.05	2176.27		3886.27	3705.68	3955.31	3854.23		4340.45	4156.02	4235.4	4205.34		5944.82	5859.23	5842.25	5735.39
6/22/13 10:50 AM	730.99	725.35	738.117	735.556		2124.12	2074.8	2137.24	2135.45		3477.95	3290.66	3457.18	3466.71		3634.72	3500.67	3373.75	3477.61		5567.2	5886.82	5861.64	5886.37
6/22/13 11:50 AM	719.92	704.388	730.852	724.297		1985.3	1886.58	1962.69	1947.61		2873.62	2711.41	2740.43	2917.34		2903.73	2807.98	2501.55	2619.04		5350.59	5912.53	5886.39	5880.65
6/22/13 12:50 PM	673.21	646.27	673.269	669.982		1729.63	1603.6	1678.93	1644.75		2182.21	2077.81	2039.58	2239.44		2183.81	2121.71	1908.05	1914.73		5311.71	5967.26	5979.82	5890.87
6/22/13 1:50 PM	592.17	559.121	569.684	576.454		1353.83	1256.37	1247.79	1240.33		1510.6	1462.28	1427.15	1516.22		1510.6	1468.79	1462.08	1395.14		5009.69	5905.53	6043.47	5752.29
6/22/13 2:50 PM	464.25	445.074	435.734	448.804		888.32	883.413	790.467	833.066		918.43	939.457	904.172	895.433		918.43	918.016	1068.65	983.87		4494.04	5880.73	6020.15	5700.18
6/22/13 3:50 PM	297.41	301.256	276.204	283.438		452.58	510.328	430.897	430.087		454.18	505.925	453.102	461.243		454.18	467.051	664.596	554.883		4303.96	5866.32	5894.51	5957.21
6/22/13 4:50 PM	126.66	152.515	114.605	122.191		156.77	209.065	201.441	134.67		156.77	199.107	174.14	216.023		162.56	152.453	383.555	153.716		4237.02	5828.63	5857.99	6273.59
6/22/13 5:50 PM	28.51	34.5619	36.6372	38.2728		30.11	7.75	91.1995	52.7043		30.11	0	86.0662	57.3496		99.23	27.9606	345.016	118.329		4243.95	5704.74	5817.79	6133.88
6/22/13 6:50 PM	1.6	0	6.45216	6.65169		1.6	0	37.0946	31.2969		1.6	0	107.767	19.9888		280.03	147.584	399.019	366.65		4262.42	5391.35	5621.77	5550.4
6/22/13 7:50 PM	0	0	0	0		0	0	14.508	24.5494		0	0	108.612	11.0757		652.88	551.908	659.568	691.557		4263.17	5453.87	5602.82	5512.87
6/22/13 8:50 PM	0	0	0	1.18035		0	22.0545	6.83007	36.2898		0	29.2579	81.495	15.3481		1160.28	1099.54	1118.27	1144.87		4263.17	5601.56	5595.4	5618.56
6/22/13 9:50 PM	0	7.49193	0	5.35128		0	45.0125	0	37.9587		0	70.1967	53.2947	61.6929		1604.37	1693.57	1677.99	1703.69		4263.17	5679.72	5580.59	5686.67
0	0	5.30737	0	5.47043		0	0	0	14.5549		5.79	0	24.9492	65.7932		1932.48	2266.85	2343.46	2437.21		4263.17	5357.95	5556.42	5599.77
0	0	0	0	3.68805		0	0	0	1.31866		69.12	67.7704	144.81	116.255		2446.86	2903.69	3003.46	3077.08		4263.17	5404	5564.85	5514.47
0	0	0	0	1.38653		0	0	0	0		278.43	275.438	352.198	258.031		3127.9	3545.76	3644.41	3700.14		4263.17	5455.39	5588.43	5457.28
0	0	0	0	0		5.79	15.613	0	12.645		652.88	621.828	656.359	590.336		3499.09	4151.82	4247.63	4264.02		4263.17	5507.13	5606.52	5468.9
0	0	1.95665	0.632287	0		69.12	115.654	88.3367	86.6967		1160.28	1077.93	1043.52	1060.88		3575.61	4659.65	4833.55	4793.59		4263.17	5532.46	5608.66	5533.82
0	5.79	21.292	19.4712	13.1988		278.43	287.284	304.208	269.919		1604.37	1585.58	1503.55	1624.62		3849.78	5002.64	5275.47	5288.24		4263.17	5501.85	5643.46	5635.16
6/23/13 4:50 AM	63.33	72.6875	46.9456	40.1254		647.09	600.013	584.629	558.67		1926.69	2265.05	2127.13	2281.71		4074.46	5293.31	5538.07	5503.17		4262.45	5570.52	5641.3	5713.53
6/23/13 5:50 AM	209.31	178.416	187.223	188.183		1091.16	949.308	931.201	987.608		2377.74	2810.21	2800.99	3039.38		4144.72	5321.7	5698.36	5676.5		4257.55	5516.34	5678.21	5779.6
6/23/13 6:50 AM	374.45	340.11	368.406	372.461		1325.94	1377.71	1376.16	1454.53		2849.47	3353.18	3543.31	3657.89		3982.39	5252.56	5514.02	5594.41		4262.64	5558.89	5748.42	5981.27
6/23/13 7:50 AM	507.4	490.051	506.338	502.363		1279.6	1741.01	1810.74	1827.88		2846.21	3709.1	4003.15	3966.19		3610.29	5020.56	5031.64	5109.83		4284.86	5669.11	5786.81	5940.15
6/23/13 8:50 AM	444.09	608.387	607.516	609.368		1286.58	1984.7	2072.73	2049.6		2415.33	3810.27	4074.78	4039.21		3102.89	4621.88	4812.7	4791.82		4312.6	5731.54	5793.46	5741
6/23/13 9:50 AM	328.11	512.033	549.827	545.24		1523.53	1633.49	1700.79	1648.54		2245.41	3021.94	3149.02	3476.54		2658.8	3457.14	3154.89	3641.07		4513.15	5097.55	5660.47	5553.23
6/23/13 10:50 AM	514.38	361.109	403.614	380.349		1566.61	1130.14	1027.68	1102.25		2147.77	2008.8	1750.21	2306.4		2330.69	2187.44	1916.81	2321.52		4892.67	4295.28	5440.64	5120.11
6/23/13 11:50 AM	681.04	515.214	515.268	521.338		1128.75	1436.58	1450.46	1449.58		1766.98	2177.93	1892.14	2241.94		1816.31	2235.92	1874.53	2135.48		5114.28	5037.33	5563.02	5366.41
6/23/13 12:50 PM	371.19	639.687	608.611	611.156		721.88	1659.52	1619.89	1620.36		1132.92	2275.04	2005.11	2212.51		1135.27	2338.71	2111.74	2255.06		5174.66	5806.97	5652.96	5703.57
6/23/13 1:50 PM	76.52	307.715	303.228	304.767		581.16	687.998	670.618	712.589		764.08	766.927	709.332	871.126		764.08	720.529	1097.57	971.844		5511.46	4359.76	5110.97	4961.22
6/23/13 2:50 PM	274.17	14.2403	100.663	92.6908		638.23	0	280.35	317.129		687.56	0	244.593	314.542		687.56	0	626.596	261.222		6053.14	3555	4454.37	4319.5
6/23/13 3:50 PM	230.47	181.352	208.169	218.46		411.04	294.923	319.781	340.985		413.39	323.875	232.647	311.273		413.39	303.632	354.71	322.972		6262.14	4603.7	4871.41	5020
6/23/13 4:50 PM	133.59	134.996	116.959	112.976		182.92	248.726	187.677	153.856		182.92	337.047	101.634	139.932		187.99	379.929	162.663	190.53		6334.65	4690.79	4816.03	4870.81
6/23/13 5:50 PM	46.98	77.0785	54.3698	57.4031		49.33	184.344	103.209	107.695		49.33	300.69	29.5248	111.624		112.83	418.903	219.432	232.015		6329.21	4697.82	4639.17	4850.17
6/23/13 6:50 PM	2.35	26.7746	23.5833	28.1265		2.35	64.5232	41.002	53.0475		2.35	113.088	16.4653	71.2144		280.25	436.484	378.71	398.901		6311.72	4291.38	4319.52	4412.96
6/23/13 7:50 PM	0	0	2.32056	3.67641		0	0	0	0		0	0	9.68144	54.1678		674.57	620.787	626.706	616.699		6311.81	4112.41	4222.64	4250.73
6/23/13 8:50 PM	0	0	1.14951	0		0	0	0	0		0	11.4781	0	51.5914		1209.71	1024.52	962.437	976.869		6311.81	4173.2	4207.82	4300.26
6/23/13 9:40 PM	0	0	0.865467	1.5391		0	28.6666	6.30813	15.1365		0	89.9934	0	71.3318		1854.35	1505.33	1435.25	1651.18		6311.81	4260.43	4189.54	4377.03
0	0	1.66575	2.74855	3.02478		0	0	1.64715	4.17301		5.07	37.422	0	29.9027		2561.98	1975.42	2058.51	2316.2		6311.81	3899.77	3891.1	4011.24
0	0	0.783053	5.87023	4.14066		0	0	0	1.11818		63.5	166.513	124.467	89.3519		3297.97	2425.02	2415.15	2472.46		6311.81	3935.98	3899.25	4019.24
0	0	0	4.11523	2.223		0	0	0	3.85832		277.9	377.396	402.943	322.993		4039.39	2844.45	2815.9	2812.63		6311.81	3958.52	3923.91	4046.73
0	0	0	5.16769	1.43983		5.07	60.7275	20.4026	24.3421		674.57	692.424	690.127	667.339		4747.38	3205.9	3214.86	3374.49		6311.81	3983.65	3957.02	4091.75
0	0	12.7728	18.09	15.725		63.5	171.715	123.633	113.742		1209.71	1064.25	905.943	929.777		5365.58	3471.26	3531.34	3685.95		6311.81	3979.84	3975.11	4122.78
0	5.07	34.3329	32.1283	30.6062		277.9	319.57	360.191	318.654		1854.35	1404.97	1301.16	1351.42		5848.75	3612.79	3663.63	3755.74		6311.81	3902.57	3965.81	4087.9
6/24/13 4:50 AM	58.43	76.1223	55.4021	53.3673		669.5	562.861	619.671	588.869		2556.91	1835.04	1918.02	1982.06		6146.66	3691.91	3756.26	3730.61		6312.3	3983.16	3858.29	4010.38
6/24/13 5:50 AM	214.4	165.664	197.418	192.068		1146.21	834.824	856.404	916.277		3234.47	2177.15	2074.9	2252.29		6216.38	3681.79	4041.13	3925.85		6311.71	4024.49	3892.86	4144.82
6/24/13 6:50 AM	396.67	326.979	359.019	367.764		1576.45	1196.31	1136.39	1286.61		3761.49	2608.82	2342.22	2784.86		6031.47	3707.32	4112.47	4115.58		6313.47	4204.6	4136.77	4357.02
6/24/13 7:54 AM	535.14	484.106	458.58	482.691		1887.41	1501.51	1480.54	1621.93		4072.81	2907.65	2863.58	3261.9		5637.24	3673.5	3841.54	3936.01		6317.6	4420.52	4263.94	4431.64
6/24/13 8:52 AM	644.64	562.598	570.68	592.857		2088.26	1690.1	1686.96	1793.8		4155.87	2938.88	3012.99	3204.53		5102.1	3475.4	3812.38	3953.4		6312.25	4595.7	4745.13	4838.52
6/24/13 9:52 AM	707.63	639.135	644.433	634.635		2185.04	1892.59	1799.58	1807.21		3994.4	2927.05	2777	2821.91		4457.46	3243.9	3759.03	3532.83		6242.98	4786.55	4588.51	4805.18
6/24/13 10:52 AM	735.99	733.627	695.987	694.6		2185.4	1968.25	1817.23	1841.91		3589.75	2813.19	2601.46	2605.77		3749.83	2966.54	3340.73	3189.66		6098.68	5008.21	5008.67	5106.21
6/24/13 11:52 AM	741.42	701.047	696.155	718.489		2067.61	1643.88	1729.45	1695.37		2981.91	2269.04	2163.66	2165.36		3013.84	2382.79	2540.22	2529.71		6012.32	5310.69	5286.63	5296.06
6/24/13 12:52 PM	707.99	569.684	663.978	670.227		1809.36	1287.86	1355.13	1458.43		2269.98	1711.97	1779.92	1949.5		2272.42	1817.7	2061.07	1866.3		6051.72	5620.53	5428.51	5478.68
6/24/13 1:52 PM	618.2	531.978	607.319	582.711		1404.35	1277.54	1213.87	1191.72		1564.43	1615.62	1383.05	1639.4		1564.43	1589.87	1548.69	1278.78		5846.04	5648.28	5404.29	5497.5
6/24/13 2:52 PM	483.17	526.729	511.901	505.094		914.3	1188.24	1319.59	1237.1		946.23	1431.65	1245.49	1248.31		946.23	1300.37	1234.73	1119.18		5612.55	5588.47	5482.04	5438.21
6/24/13 3:52 PM	302.98	339.184	305.798	297.475		460.62	644.405	566.691	479.174		463.06	692.526	531.433	529.817		463.06	609.025	703.001	648.706		5554.28	5733.53	5681.88	5701.74
6/24/13 4:52 PM	128.15	170.117	141.831	140.949		160.08	253.482	252.958	177.323		160.08	238.548	218.373	255.925		165.64	180.655	448.532	282.672		5545.95	5784.23	5772.27	6099.94
6/24/13 5:52 PM	29.49	35.4723	40.8582	40.6926		31.93	0	100.79	58.8523		31.93	0	98.5656	54.8459		95.33	0	333.479	197.299		5561.39	5682.61	5752.02	6025.15
6/24/13 6:52 PM	2.44	0	0	0		2.44	0	25.587	20.2934		2.44	0	94.7419	0		282	117.623	391.645	389.38		5561.3	5447.28	5629.61	5579.19
6/24/13 7:52 PM	0	0	0	0		0	0	11.0142	29.7372		0	0	122.683	2.80752		680.36	560.45	691.662	726.016		5560.88	5535.51	5628.29	5555.77
6/24/13 8:52 PM	0	0	0	0.898656		0	22.4202	1.96829	41.6753		0	25.7665	93.9638	7.4805		1210.15	1122.02	1147.67	1162.52		5560.88	5706.91	5634.53	5683.5
6/24/13 9:42 PM	0	7.92989	0	5.0994		0	46.0078	0	42.726		0	66.4432	62.0906	60.6437		1785.52	1725.37	1698.32	1700.88		5560.88	5793.43	5617.9	5747.98
0	0	5.94691	0	5.78392		0	0	0	15.9694		5.56	0	35.557	76.0269		2348.85	2306.43	2377.24	2462.38		5560.88	5495.99	5688.65	5775.83
0	0	0.0577722	0	3.63452		0	0	0	0.679002		63.4	66.4813	157.994	128.667		2998.48	2953.3	3056.16	3125.98		5560.88	5541.66	5695.9	5677.93
0	0	0	0	0.996869		0	0	0	0		279.56	277.64	370.726	279.301		3779.3	3610.31	3693.29	3750.79		5560.88	5593.93	5716.65	5609.29
0	0	0	0	0		5.56	13.1228	0	8.09749		680.36	632.053	672.84	615.161		4281.61	4235.16	4289.35	4304.71		5560.88	5647.84	5720.21	5595.39
0	0	1.33372	0	0		63.4	115.843	78.8893	80.0783		1210.15	1098.43	1054.18	1075.55		4666.32	4761.44	4914.78	4845.5		5560.88	5675.34	5698.93	5634.22
0	5.56	21.0411	15.9006	9.71083		279.56	292.973	301.446	265.032		1785.52	1614.46	1513.15	1629.25		5091.22	5117.6	5416.99	5385.45		5560.88	5644.8	5724.39	5740.07
6/25/13 4:52 AM	57.84	72.4196	42.4952	36.4468		674.8	599.748	586.562	562.581		2343.29	2267.59	2122.73	2182.75		5380.31	5384.45	5661.51	5521.28		5561.5	5658.58	5603.62	5633.75
6/25/13 5:52 AM	216.16	177.229	180.315	182.275		1146.75	944.671	927.201	982.254		2935.08	2801.33	2814.43	2977.31		5466.06	5384.96	5842.34	5714.49		5560.61	5574.9	5629.89	5615.3
6/25/13 6:52 AM	400.8	347.88	374.846	377.16		1505.96	1386.8	1392.33	1466.13		3499.74	3362.55	3600.83	3600.38		5279.3	5308.16	5574.24	5527.61		5559.02	5582.99	5697.31	5780.12
6/25/13 7:52 AM	529.79	518.867	526.268	526.06		1668.49	1799.11	1894.32	1900.68		3601.25	3785.78	4228.76	3961.54		4880.52	5102.29	5345.08	5146.93		5564.53	5691.53	5717.83	5678.63
6/25/13 8:52 AM	575.37	626.768	625.939	626.888		1788.33	2016.79	2131.98	2087.79		3456.17	3845.04	4210.2	3966.35		4350.73	4640.11	4949.98	4736.6		5563.68	5648.87	5686.26	5482.3
6/25/13 9:55 AM	563.33	627.094	640.408	641.333		1993.78	1926.11	2060.76	1994.68		3305.7	3442.37	3431.28	3516.96		3775.36	3886.08	3667.42	3748.67		5592.28	5727.63	5636.65	5676.34
6/25/13 10:55 AM	649.63	588.807	608.902	608.064		1932.76	1712.67	1813.07	1751.75		3037.02	2764.52	2870.56	2603.85		3212.03	2898.97	2478.74	2746.55		5700.62	5035.85	5632.65	5290.01
6/25/13 11:55 AM	780.82	649.898	650.21	641.205		1667.84	1764.3	1806.38	1798.34		2530.98	2539.42	2490.58	2638.58		2562.4	2566.96	2247.37	2400.44		5645.13	5569.54	5782.07	5572.9
6/25/13 12:55 PM	502.31	711.918	719.081	706.484		1311.92	1778.11	1783.17	1793.66		1779.56	2308.17	2347.06	2607.27		1781.58	2330.62	2167.33	2232.12		5579.25	6026.83	5947.78	6319.12
6/25/13 1:55 PM	384.71	408.051	402.999	409.736		1104.26	872.791	859.51	826.011		1279.27	913.446	934.435	862.264		1279.27	849.839	1137.85	1044.33		5762.33	4865.15	5553.65	5221.72
6/25/13 2:55 PM	424.9	270.933	270.296	280.635		863.14	449.483	485.359	495.175		894.56	327.259	497.58	408.037		894.56	240.974	760.808	609.588		5986.55	4638.3	5377.37	5219.72
6/25/13 3:55 PM	294.65	281.811	262.932	273.622		467.64	476.833	423.259	400.816		469.66	473.018	382.369	379.881		469.66	433.458	531.662	503.737		6043.78	5329.97	5464.21	5611.54
6/25/13 4:55 PM	143.59	166.573	121.013	125.315		175.01	267.98	220.245	150.029		175.01	285.164	150.963	162.076		181.19	253.447	266.887	222.94		6053.62	5289.81	5331.16	5547.95
6/25/13 5:55 PM	29.4	62.3715	45.0798	48.6152		31.42	95.8144	116.144	85.107		31.42	123.659	49.7351	80.5057		94.55	186.219	263.837	213.241		6044	5314.92	5226.36	5463.94
6/25/13 6:55 PM	2.02	0	4.15763	7.6389		2.02	0	38.0461	29.1268		2.02	0	46.5862	0		279.72	209.177	324.751	346.525		6043.33	4881.01	5003.18	4997.57
6/25/13 7:55 PM	0	0	0	0		0	0	18.931	4.71288		0	0	55.6197	25.397		684.01	554.247	609.763	639.221		6043.39	4887.08	5057.65	4988.69
6/25/13 8:55 PM	0	0	0	0		0	0	14.0324	15.462		0	0	36.7443	34.7861		1212.95	1073.05	1043.7	1077.65		6043.39	5051.94	5089.58	5118.68
6/25/13 9:55 PM	0	3.09991	0	2.26493		0	31.2474	7.62934	27.6637		0	54.7539	10.2201	46.6281		1816.92	1648.13	1571.65	1676.95		6043.39	5159.56	5081.99	5201.8
0	0	4.40695	0	4.79413		0	0	0	11.6618		6.18	0.544734	0	38.1741		2488.59	2203.14	2292.6	2508.69		6043.39	4893.25	5043.9	5109.04
0	0	0.159288	1.96297	4.21453		0	0	0	0		63.13	106.44	133.345	90.5943		3082.73	2777.19	2832.34	2915.94		6043.39	4933.3	5053.85	5057.47
0	0	0	2.08653	2.83		0	0	0	2.32595		277.7	320.764	370.636	266.966		3797.67	3341.71	3418.86	3450.79		6043.39	4972.72	5088.08	5043.36
0	0	0	0.452289	0.845154		6.18	33.4769	10.8509	24.278		684.01	667.71	672.151	629.332		4483.06	3860.25	4067.24	4173.35		6043.39	5017.47	5138.6	5084.87
0	0	6.66489	6.28271	5.34544		63.13	141.332	114.188	102.666		1212.95	1104.54	1012.65	1040.89		5091.99	4281.08	4511.85	4602.17		6043.39	5032.61	5186.7	5176.31
0	6.18	27.1275	26.5456	22.8897		277.7	307.736	349.348	302.87		1816.92	1556.34	1441.95	1559.2		5574.12	4552.9	4734.5	4840.58		6043.39	4981.58	5240.49	5234.21
6/26/13 4:55 AM	56.95	74.2119	53.9473	50.6037		677.83	590.106	624.478	591.435		2482.41	2116.85	2091.25	2159.8		5872.43	4745.29	4916.11	4903.26		6044.17	4995.83	5101.01	5151.95
6/26/13 5:55 AM	214.57	173.506	197.817	197.318		1149.82	911.235	927.361	983.336		3019.6	2581.71	2510.58	2674.5		5949.45	4748.51	5186.17	5092.06		6047.73	4982.46	5117.48	5148.66
6/26/13 6:55 AM	406.31	342.966	367.002	377.04		1539.22	1322.68	1297.65	1429.14		3519.97	3086.5	3082.83	3354.19		5763.61	4702.65	5192.54	5176.55		5989.25	5042	5223.09	5271.5
6/26/13 7:55 AM	528.94	510.035	512.778	525.464		1804.58	1694.73	1714.76	1835.2		3799.05	3451.72	3718.66	3756.46		5359.38	4559.43	4828.37	4855.9		5804.01	5155.65	5318.45	5362.81
6/26/13 8:55 AM	603.97	595.664	596.563	613.013		1869.78	1873.05	1931.17	1968.1		3879.04	3457.69	3674.29	3704.05		4830.44	4158.55	4491.87	4448.64		5699.85	5216.54	5353.01	5383.93
6/26/13 9:55 AM	671.67	642.658	657.983	652.758		1980.75	1943.48	1972.04	1989.76		3757.2	3224.97	3365.17	3318.68		4226.47	3565.17	3970.57	3917.19		5755.46	4979.62	5431.72	5279.89
6/26/13 10:55 AM	594.14	696.201	674.811	676.792		1994.47	1937.69	1879.29	2015.16		3390.02	2955.26	2872.7	2927.9		3554.8	3079.04	3087.42	3153.34		5641.07	5231.38	5555.48	5525.13
6/26/13 11:55 AM	714.94	565.929	534.232	562.337		2009.26	1407.8	1526.6	1525.37		2929.85	2082.77	1765.88	2143.74		2960.66	2155.66	1938.37	2033.55		5762.3	5561.59	5529.06	5764.91
6/26/13 12:55 PM	685.39	588.14	647.197	639.613		1776.45	1424.81	1477.36	1492.1		2243.64	1846.74	1961.59	2190.12		2245.72	1837.5	1626.81	1719.18		5569.94	5332.32	5763.6	5543.2
6/26/13 1:55 PM	608.93	566.677	573.59	568.793		1395.55	1343.05	1255.44	1254.52		1560.33	1636.67	1418.17	1541.31		1560.33	1567.97	1358.76	1306.02		5594.44	5543.67	5709.51	5751.94
6/26/13 2:55 PM	482.13	502.646	472.337	474.62		920.59	1076.8	979.795	914.356		951.4	1218.73	998.228	1066.21		951.4	1124.47	973.719	1010.6		5603.03	5573.34	5666.13	5648.67
6/26/13 3:55 PM	304.49	328.26	293.442	298.323		467.19	582.647	500.226	459.715		469.27	578.909	481.06	470.299		469.27	515.366	624.447	568.118		5603.93	5600.19	5602.53	5736.94
6/26/13 4:55 PM	133.97	162.477	123.823	129.35		164.78	215.497	238.819	153.722		164.78	175.663	164.582	220.728		171.74	127.984	339.746	219.285		5605.58	5570.97	5525.94	5876.55
6/26/13 5:55 PM	28.73	34.6906	31.1767	31.657		30.81	0	102.782	42.3509		30.81	0	56.2115	34.0482		98.28	0	284.11	196.385		5604.64	5415.29	5450.51	5651.44
6/26/13 6:55 PM	2.08	0	2.24054	0.559182		2.08	0	38.5316	24.3375		2.08	0	83.6838	7.68609		225.64	126.461	369.193	388.246		5610	5161.72	5344.12	5282.78
6/26/13 7:55 PM	0	0	0	0		0	0	15.0406	22.3719		0	0	92.6794	12.8843		444.63	552.099	645.806	707.607		5609.85	5264.32	5399.42	5311
6/26/13 8:55 PM	0	0	0	0		0	13.9383	8.4174	36.6414		0	17.612	68.4239	8.45142		869.41	1103.52	1106.08	1160.16		5609.85	5445.98	5433.49	5443.67
6/26/13 9:45 PM	0	6.6724	0	4.55746		0	42.1862	0	39.5041		0	67.8022	38.0256	36.4422		1528.99	1679.09	1555.61	1597.61		5609.85	5539.46	5432.62	5513.91
0	0	5.98315	0	6.27116		0	1.29994	0	18.9954		6.96	0	17.536	40.6634		2086.27	2228.62	2234.18	2370.8		5609.85	5272.59	5471.96	5494.97
0	0	1.27451	0.172671	4.47959		0	0	0	4.67771		67.47	85.0744	148.972	105.259		2801.64	2822.51	2938.29	3035.8		5609.85	5311.54	5480.52	5420.69
0	0	0	1.07085	2.06582		0	0	0	0		223.56	290.754	370.184	270.894		3324.22	3431.81	3535.24	3581.72		5609.85	5355.62	5507.94	5380.55
0	0	0	0	0		6.96	17.5569	0	13.8082		444.63	633.625	656.168	599.547		4034.11	4023.45	4126.11	4155.12		5609.85	5404.46	5536.33	5400.83
0	0	2.17602	1.57133	0		67.47	119.832	100.196	86.8053		869.41	1079.72	1029.43	1103.59		4651.63	4533.12	4750.98	4709.94		5609.85	5429.1	5546.47	5455.33
0	6.96	21.897	24.0083	16.8275		223.56	294.882	319.403	277.04		1528.99	1563.02	1400.58	1506.46		5134.66	4885.12	5210.71	5195.48		5609.85	5397.11	5586.18	5552.58
6/27/13 4:55 AM	60.51	74.0365	51.0822	46.0485		437.67	597.645	604.298	575.092		2079.31	2176.48	2011.06	2115.39		5433.84	5151.63	5439.38	5339.6		5609.91	5424.63	5475.68	5494.81
6/27/13 5:55 AM	156.09	177.537	189.023	192.34		801.94	929.762	926.796	976.115		2734.17	2672.63	2661	2851.39		5506.36	5175.97	5584.53	5509.49		5609.98	5379.23	5514.79	5530.27
6/27/13 6:55 AM	221.07	289.464	313.68	316.434		1305.43	1204.27	1177.33	1262.16		3100.66	3002.3	3193.49	3226.61		5384.36	4933.19	5431.13	5366.71		5658.22	5141.4	5552.12	5446.76
6/27/13 7:55 AM	424.78	339.87	383.536	378.521		1641.64	1297.58	1255.63	1328.33		3589.48	3028.14	3208.82	3320.55		5165.22	4392.35	4766.37	4799.04		5812.63	4849.42	5494.96	5255.64
6/27/13 8:55 AM	659.58	521.99	546.968	554.256		1932.23	1724.59	1842.19	1844.36		3782.22	3470.81	3691.56	3783.71		4740.44	4307.44	4534.07	4575.76		5889.77	5260	5424.55	5423.06
6/27/13 9:55 AM	557.28	717.167	690.182	704.751		1795.23	2163.53	2186.95	2160.11		3605.67	3809.44	3728.53	3697.58		4080.86	4244.7	4355.45	4311.61		5851.81	5694.64	5573.81	5693.32
6/27/13 10:55 AM	715.37	575.337	605.58	609.126		1947.84	1742.97	1789.07	1782.21		3354.53	2886.69	2938.1	2985.92		3523.58	3053.36	3009.78	3170.51		5846.51	5096.29	5362.81	5353.1
6/27/13 11:55 AM	522.58	723.988	662.926	665.303		1849.99	1973.98	1925.85	1975.02		2772.19	2870.24	2603.73	2799.84		2808.21	2895.12	2666.26	2727.69		5873.35	5653.66	5601.15	5883.56
6/27/13 12:55 PM	709.89	497.708	510.419	499.757		1810.44	1241.34	1254.75	1223.04		2283.7	1554.66	1586.38	1518.31		2285.63	1486.84	1507.46	1596.93		6096.51	4529.76	5333.14	4905.64
6/27/13 1:55 PM	617.52	606.73	598.697	595.033		1406.69	1395.17	1385.03	1399.57		1575.74	1663.14	1633.2	1653.68		1575.74	1666.8	1633.83	1631.27		6069.39	5633.79	5681.29	5746.09
6/27/13 2:55 PM	483.03	479.304	470.402	484.989		922.2	985.304	903.854	934.268		958.22	1078.08	1032.6	978.909		958.22	1065.59	1119.84	1106.41		6076.13	5471.86	5615.46	5543.74
6/27/13 3:55 PM	306.14	324.836	291.334	304.424		473.26	575.608	479.318	494.232		475.19	580.051	484.445	466.254		475.19	543.887	603.952	576.181		6081.22	5368.82	5354.29	5543.24
6/27/13 4:55 PM	133.03	163.8	121.271	129.31		169.05	226.763	223.242	158.369		169.05	202.604	150.824	210.272		176.07	150.779	259.363	207.46		6083.37	5245.96	5232.13	5524.21
6/27/13 5:55 PM	34.09	36.6865	34.035	34.2035		36.02	0	95.74	40.3587		36.02	0	34.117	51.491		103.62	0	199.512	105.582		6084.43	5060.17	5154.26	5299.08
6/27/13 6:55 PM	1.93	0	4.76915	3.19745		1.93	0	41.1861	12.8141		1.93	0	52.7744	12.7482		273.86	47.3694	260.428	248.575		6078.5	4821.77	5031.14	4989.53
6/27/13 7:55 PM	0	0	0	0		0	0	15.4257	10.946		0	0	57.6024	8.86162		647.41	398.884	481.803	570.91		6078.53	4926.98	5085.2	5040.53
6/27/13 8:55 PM	0	0	0	0		0	17.2986	12.5977	28.0764		0	33.859	35.5215	5.5243		1149.33	888.377	809.66	890.106		6078.53	5107.73	5111.56	5154.21
6/27/13 9:45 PM	0	7.17094	0	4.4198		0	42.1566	7.42951	32.7839		0	74.1933	26.4272	24.3856		1770.95	1412.05	1361.32	1430.41		6078.53	5190.87	5102.27	5202.46
0	0	4.70641	0	4.92123		0	1.06648	0	14.5992		7.02	0	5.75234	61.0969		2322.93	1934.75	1936.68	2038.99		6078.53	4903.81	5088.81	5151.19
0	0	1.63004	0.445691	4.36601		0	0	0	5.48983		67.6	46.5122	65.9089	71.5908		3065.14	2505.27	2586.51	2712.16		6078.53	4946.21	5099.15	5104.17
0	0	0	0.116359	3.14825		0	0	0	0		271.93	200.454	216.503	140.838		3810.88	3091.18	3231.15	3336.31		6078.53	4989.92	5123.78	5076.36
0	0	0	1.25746	0		7.02	4.13318	5.22877	11.5182		647.41	468.503	546.169	516.374		4493.65	3666.04	3693.96	3669.7		6078.53	5030.5	5152	5081.09
0	0	0	10.3104	3.9094		67.6	78.7389	90.3635	82.4867		1149.33	856.404	828.315	790.265		5117.91	4176.21	4292.55	4259.57		6078.53	5064.53	5199.42	5143.81
0	7.02	15.2909	24.4872	18.16		271.93	219.81	236.28	213.48		1770.95	1326.66	1292.4	1401.27		5606.03	4557.75	4777.24	4818.5		6078.53	5062.72	5259.22	5240.53
6/28/13 4:55 AM	60.58	60.0323	52.0462	45.542		640.39	474.87	461.436	466.098		2315.91	1940.45	1704.99	1770.97		5907.3	4847.38	5011.47	5006.04		6079.2	5136.02	5133.82	5206.45
6/28/13 5:55 AM	204.33	147.569	145.045	150.005		1081.73	792.877	819.508	891.092		2997.54	2474.79	2377.96	2597		5980.81	4935.7	5212.9	5192.22		6080.72	5154.92	5170.35	5229.9
6/28/13 6:55 AM	375.48	302.113	349.42	349.77		1499.02	1266.94	1289.06	1405.88		3538.95	3082.69	3224.92	3396.4		5804.64	4983.65	5273.08	5219.24		6051.73	5232.98	5286.15	5416.22
6/28/13 7:55 AM	501.92	502.144	501.668	511.971		1675.52	1749.99	1778.2	1871.1		3846.24	3623.8	3918.28	3833.84		5431.12	4929.07	5150.96	5077.42		5901.38	5366.72	5390.46	5595.39
6/28/13 8:55 AM	621.62	615.43	593.894	609.739		1915.81	1928.84	1987.33	2004.42		3968.58	3679.74	3933.55	3848.92		4929.2	4480.79	4870.87	4839.64		5849.33	5396.2	5565.12	5586.06
6/28/13 9:55 AM	551.98	636.902	655.279	669.475		2039.93	1927.21	2023.26	2073.11		3835.08	3441.41	3477.93	3460.3		4307.58	3884.42	4037.55	3975.38		5365.06	5508.94	5567.95	5545.79
6/28/13 10:55 AM	742.21	594.348	572.903	588.758		2170.72	1718.23	1773.41	1727.75		3591.39	2873.86	2607.43	2879.31		3755.6	3063.47	2722.04	2917.28		4984.01	5346.31	5361.7	5515.23
6/28/13 11:55 AM	745.74	688.596	710.537	687.184		2052.77	1916.14	1936.5	1977.05		2983.27	2793.01	2675.08	2794.38		3013.39	2864.26	2671.19	2593.29		4486.93	5853.88	5701.85	5907.32
6/28/13 12:55 PM	682.77	728.516	690.749	688.733		1795.15	1843.66	1745.45	1747.11		2265.69	2408.86	2156.6	2380.33		2267.65	2372.29	2064.33	2135.68		3862.13	5757.89	5814.95	6011.06
6/28/13 1:55 PM	624.26	574.054	588.189	597.28		1420.67	1293.77	1284.75	1268.39		1584.88	1493.63	1516.48	1540.54		1584.88	1501.82	1510.71	1484.65		3750.86	5735.93	5824.41	5647.85
6/28/13 2:55 PM	488.12	475.796	474.993	489.511		930.5	949.242	889.746	923.37		960.62	998.499	1016.42	976.872		960.62	985.718	1134.44	1058.88		3697.78	5729.38	5832.55	5603.97
6/28/13 3:55 PM	308.29	320.938	295.195	302.581		470.54	541.788	482.888	470.175		472.5	510.953	491.614	462.63		472.5	480.918	689.189	599.195		3650.34	5656.04	5682.01	5693.04
6/28/13 4:55 PM	134.09	157.989	120.957	125.829		164.21	206.993	229.813	143.646		164.21	166.342	174.005	210.119		171.9	126.834	367.675	222.185		3638.8	5627.64	5645.47	5959.16
6/28/13 5:55 PM	28.16	36.9243	38.3046	37.8062		30.12	0	97.5782	55.6015		30.12	0	74.6186	76.0498		99.91	1.30631	311.071	188.354		3611.4	5538.24	5610.36	5865.17
6/28/13 6:55 PM	1.96	0	0.566979	0.121767		1.96	0	33.2172	24.3589		1.96	0	83.3954	9.72859		247.09	111.962	362.188	378.83		3614.49	5235.97	5432.74	5373.24
6/28/13 7:55 PM	0	0	0	0		0	0	14.4	27.0256		0	0	96.072	18.3295		470.26	525.906	629.55	685.668		3614.86	5332.29	5418.83	5364.57
6/28/13 8:55 PM	0	0	0	0.26427		0	22.2619	7.3017	42.1575		0	35.3241	69.2444	6.5513		920.13	1058.8	995.625	1028.05		3614.86	5502.27	5409.58	5464.92
6/28/13 9:55 PM	0	8.13426	0	5.35242		0	49.3223	0	45.4134		0	76.6261	40.8786	39.9684		1057.48	1620.59	1534.5	1575.45		3614.86	5579.13	5384.73	5507.11
0	0	6.97818	0	6.25642		0	2.93248	0	17.5441		7.69	0	22.0596	54.7842		1228.41	2166.52	2240.73	2364.35		3614.86	5295.32	5501.65	5537.07
0	0	1.46637	1.61922	4.55521		0	0	0	1.66629		69.79	69.9766	140.452	106.291		1473.54	2775.94	2865.57	2917.22		3614.86	5333.98	5510.57	5459.65
0	0	0	0.866073	2.1887		0	0	0	0		245.13	263.456	340.248	246.452		1594.48	3409.05	3519.64	3569.65		3614.86	5381.26	5535.49	5421.18
0	0	0	0	0		7.69	13.6124	0	12.6339		470.26	594.028	644.936	633.458		2165.98	4024.19	4140.64	4148.39		3614.86	5434.37	5557.88	5415.69
0	0	1.58003	3.14616	0.989328		69.79	112.986	87.8808	84.9925		920.13	1030.54	939.013	940.471		2737.16	4552.32	4741.92	4674		3614.86	5464.8	5567.64	5473.68
0	7.69	21.6647	19.7485	15.8549		245.13	279.71	301.898	264.732		1057.48	1510.75	1412.59	1527.4		3177.84	4918.38	5229.26	5211.68		3614.86	5436.3	5606.2	5575.77
6/29/13 4:55 AM	62.1	71.018	51.4277	47.1304		462.57	567.835	576.838	555.264		1220.72	2123.07	2006.34	2083.16		3466.9	5189.13	5466.72	5368.26		3607.17	5464.93	5467.12	5492.34
6/29/13 5:55 AM	175.34	167.93	177.953	178.832		850.34	886.538	887.28	926.188		1403.75	2632.6	2599.5	2726.53		3511.49	5205.67	5484.55	5405.75		3545.07	5377.61	5510.33	5493.72
6/29/13 6:55 AM	225.13	299.307	328.482	332.318		812.35	1233.9	1206.7	1314.38		1349.35	3112.08	3229.01	3366.14		3367.4	5085.1	5254.36	5309.49		3369.73	5396.56	5610.16	5701.4
6/29/13 7:55 AM	449.87	340.195	376.275	370.152		758.15	1305.74	1297.69	1345.36		1695.72	3123.55	3138.38	3358.68		3144.6	4532.96	4433.9	4611.5		3144.6	5043.98	5507.25	5365.43
6/29/13 8:55 AM	137.35	543.687	560.072	563.564		553.41	1796.52	1950.19	1881.23		1817.03	3630.35	3524.53	3781.53		2694.73	4504.56	4333.36	4457.07		2694.73	5518.94	5525.65	5594
6/29/13 9:55 AM	170.93	205.321	233.585	206.413		537	906.733	647.15	813.26		2120.36	2076.67	1740.54	2028.85		2557.38	2561.27	2581.31	2881.13		2557.38	3820.29	4932.81	4379.9
6/29/13 10:55 AM	245.13	274.205	279.672	264.055		937.57	969.542	716.212	807.095		2246.18	1854.92	1331.1	1528.43		2386.45	2029.46	1693.8	1978.06		2386.45	3636.7	4465.47	4170.81
6/29/13 11:55 AM	120.94	295.797	331.836	313.468		1263.62	912.64	796.249	863.034		2107.74	1487.16	1285.08	1540.28		2141.32	1516.99	1693.14	1737.46		2141.32	3673.85	4165.68	3983.79
6/29/13 12:55 PM	571.5	155.482	198.5	185.149		1583.36	482.261	513.467	536.64		2018.05	688.151	730.929	859.923		2020.38	682.039	1366.45	1181.8		2020.38	3187.7	3319.29	3279.85
6/29/13 1:55 PM	571.18	543.426	526.86	548.648		1308.61	1363.19	1369.11	1334.02		1448.88	1796.7	1420.09	1402.95		1448.88	1850.66	1471.37	1681.64		1448.88	4700.83	4073.08	4517.99
6/29/13 2:55 PM	440.68	496.138	456.78	486.498		844.12	1132.93	1036.96	1050.44		877.7	1394.06	1184.24	1029.91		877.7	1430.9	1129.27	1234.84		877.7	4444.22	4004.58	4343.74
6/29/13 3:55 PM	296.75	334.593	291.31	314.153		434.69	671.578	568.733	567.978		437.02	756.777	569.479	449.059		437.02	791.286	505.057	521.617		437.02	4105.97	3467.78	3607.56
6/29/13 4:55 PM	106.69	176.813	139.077	148.439		140.27	285.228	282.375	225.503		140.27	300.978	129.964	228.955		140.27	368.119	88.9457	86.6749		140.27	4098.61	3477	3866.58
6/29/13 5:55 PM	31.25	19.0458	27.8035	20.0994		33.58	0	60.8658	0		33.58	0	0	0		33.58	0	35.6251	0		33.58	3418.41	3251.36	3475.95
6/29/13 6:55 PM	2.33	0	7.92337	0		2.33	0	38.9144	0		2.33	0	0	28.4796		2.33	172.097	295.319	323.963		2.33	3427.16	3196.02	3311.62
6/29/13 7:55 PM	0	0	0	0		0	0	0	0		0	0	0	95.2215		0	479.445	415.45	512.502		0	3502.53	3357.51	3377.74
6/29/13 8:55 PM	0	0	0	0		0	15.4902	0	27.5852		0	106.994	0	116.695		0	841.793	557.828	691.765		0	3673.21	3402.63	3483.77
6/29/13 9:45 PM	0	6.41511	0	8.33014		0	60.2852	6.01024	39.9092		0	183.598	0	71.8655		0	1117.78	722.262	852.698		0	3726.54	3396.72	3485.13
0	0	8.05791	1.90677	9.76509		0	31.211	0	17.4161		0	112.043	3.29711	6.78968		0	1348.05	915.2	1036.49		0	3399.77	3398.98	3421.11
0	0	7.72974	4.30566	7.2077		0	22.1181	0	2.60015		0	163.453	83.6402	0		0	1565.09	1514.77	1728.44		0	3385.27	3404.08	3425.31
0	0	4.70901	1.28258	0		0	16.84	0	0		0	273.69	365.895	285.662		0	1841.34	2079.98	2193.34		0	3382.04	3417.32	3453.5
0	0	1.88147	2.90407	0		0	38.1516	8.79836	5.91253		0	449.27	469.696	485.943		0	2193.89	2206.4	2127.56		0	3393.92	3427.36	3471.14
0	0	6.82736	20.3823	7.52889		0	106.82	98.0532	87.1882		0	667.653	571.625	660.668		0	2573.65	2746.99	2659.85		0	3407.75	3419.4	3450.96
0	0	20.0497	45.8091	32.8549		0	215.215	242.771	233.549		0	859.081	756.481	964.444		0	2891.49	3165.29	3074.73		0	3379.07	3387.86	3382.8
6/30/13 4:55 AM	0	45.3475	68.9935	54.3704		0	330.51	486.503	462.353		0	996.153	784.29	907.657		0	3060.46	3267.03	3160.69		4.81	3299.17	3331.29	3278.49
6/30/13 5:55 AM	0	69.9172	77.2892	87.0863		0	388.292	473.62	438.467		0	1047.6	1090.67	1075.58		0	3014.52	3234.56	3131.05		59.7	3183.39	3273.82	3158.97
6/30/13 6:55 AM	0	64.7476	38.7325	41.9691		0	329.162	328.028	294.252		0	1029.66	1271.24	1072.02		0	2775.26	3086.15	2984.61		274.76	3029.44	3206.56	3002.97
6/30/13 7:55 AM	0	82.6348	54.6724	62.2769		0	279.558	304.776	230.742		0	1122.44	1395.65	1113.98		0	2531.27	2742.86	2752.66		672.71	2871.09	3068.93	2831.89
6/30/13 8:55 AM	0	0	26.3608	7.4874		0	128.284	185.499	68.1896		0	1062.91	1158.06	811.098		0	2112.69	2601.52	2379.82		1199.53	2775.58	2826.62	2574.21
6/30/13 9:55 AM	0	65.4946	11.1986	0.729605		0	432.594	397.536	308.934		0	1522.24	1367.93	1369.59		0	2246.42	2425.02	2519.09		1871.15	2494.93	2913.6	2760.45
6/30/13 10:55 AM	0	80.7988	6.35641	3.62179		0	526.583	543.764	352.292		0	1465.27	1240.62	1182.37		0	1925.75	2060.09	1985.32		2585.66	2268.42	2444.06	2233.01
6/30/13 11:55 AM	0	68.5604	0	0		0	569.862	525.171	357.261		0	1210.77	1035.54	951.091		0	1512.04	1861.16	1640.33		3338.79	2022.13	2214.68	1993.33
6/30/13 12:55 PM	0	175.038	166.037	178.046		0	655.034	704.533	486.347		0	1037.21	1098.92	1059.78		0	1252.29	1331.34	1287.17		4080.63	1713.81	1945.51	1743
6/30/13 1:55 PM	0	62.6443	32.984	34.6822		0	187.962	281.02	247.569		0	209.788	538.403	637.464		0	411.422	899.607	776.68		4791.76	1674.29	3157.61	2857.02
6/30/13 2:55 PM	0	16.7507	37.1705	34.4958		0	0	198.296	243.981		0	0	377.07	357.732		0	205.716	604.529	405.924		5417.31	1577.42	2340.1	2162.56
6/30/13 3:55 PM	0	0	32.2493	39.1233		0	0	86.4794	114.76		0	0	231.966	156.781		0	238.999	188.466	131.645		5918.28	1489.05	1573.3	1645.39
6/30/13 4:55 PM	0	0	0	0.541892		0	0	0	0		0	0	114.995	30.1823		4.81	363.016	130.857	122.939		6242.67	1432.12	1471.06	1604.48
6/30/13 5:55 PM	0	0	0	0		0	0	0	0		0	81.3413	126.976	42.5254		59.7	571.407	501.138	459.605		6383.96	1360.09	1471.9	1586.46
6/30/13 6:55 PM	0	2.4289	0	0		0	29.8036	16.7325	7.22514		0	148.274	179.835	115.915		274.76	658.824	727.839	652.711		6413.74	1335.05	1467.08	1567.67
6/30/13 7:55 PM	0	7.40282	0	0		0	47.1538	49.417	47.3733		0	176.413	219.223	168.401		672.71	692.78	804.031	719.278		6415.94	1324.8	1464.66	1558.94
6/30/13 8:55 PM	0	7.84281	1.09103	0.188505		0	48.6085	52.4488	50.8279		0	178.725	222.904	173.253		1199.53	695.52	809.781	724.385		6415.94	1323.96	1464.46	1558.21
6/30/13 9:45 PM	0	7.84281	1.09103	0.188505		0	48.6085	52.4488	50.8279		0	178.725	222.904	173.253		1871.15	695.52	809.781	724.385		6415.94	1323.96	1464.46	1558.21
0	0	7.84281	1.09103	0.188505		0	48.6085	52.4488	50.8279		4.81	178.725	222.904	173.253		2585.66	695.52	809.781	724.385		6415.94	1323.96	1464.46	1558.21
0	0	7.84281	1.09103	0.188505		0	48.6085	52.4488	50.8279		59.7	178.725	222.904	173.253		3338.79	695.52	809.781	724.385		6415.94	1323.96	1464.46	1558.21
0	0	7.84281	1.09103	0.188505		0	48.6085	52.4488	50.8279		274.76	178.725	222.904	173.253		4080.63	695.52	809.781	724.385		6415.94	1323.96	1464.46	1558.21
0	0	7.84281	1.09103	0.188505		4.81	48.6085	52.4488	50.8279		672.71	178.725	222.904	173.253		4791.76	695.52	809.781	724.385		6415.94	1323.96	1464.46	1558.21
0	0	7.84281	1.09103	0.188505		59.7	48.6085	52.4488	50.8279		1199.53	178.725	222.904	173.253		5417.31	695.52	809.781	724.385		6415.94	1323.96	1464.46	1558.21
0	4.81	7.84281	1.09103	0.188505		274.76	48.6085	52.4488	50.8279		1871.15	178.725	222.904	173.253		5918.28	695.52	809.781	724.385		6415.94	1323.96	1464.46	1558.21
7/1/13 4:55 AM	54.89	20.2752	5.70423	8.17531		667.9	117.814	75.4472	104.65		2580.85	332.221	266.386	302.389		6237.86	631.797	730.635	802.504		6415.23	1718	1990.15	2028.8
7/1/13 5:55 AM	215.06	71.7461	66.0079	69.3869		1139.83	254.575	253.781	295.388		3279.09	532.125	479.823	714.157		6324.26	804.079	790.922	981.951		6410.7	1979.06	2478.35	2699.51
7/1/13 6:55 AM	397.95	215.305	234.935	244.08		1596.39	608.123	814.192	798.8		3805.87	999.267	1124.26	1681.97		6138.98	1223.99	1038.28	1409.12		6415.35	2395.69	3541.16	3727.49
7/1/13 7:55 AM	526.82	372.591	429.574	435.27		1912.95	985.956	1414.94	1409.18		4119.05	1475.09	1905.98	2509.34		5743.23	1645.1	1568.1	1928.66		6425.93	2876.8	4566.08	4722.13
7/1/13 8:55 AM	671.62	483.032	542.479	550.285		2139.26	1237.42	1647.6	1683.97		4217.78	1755.37	2284.15	2772.53		5216.41	1871.84	2190.72	2324.64		6441.07	3261.55	4893.14	4953.82
7/1/13 9:55 AM	714.51	586.375	628.823	625.971		2209.48	1450.57	1780.84	1839.07		4047.13	1990.58	2216.48	2823.28		4544.79	2085.67	2628.87	2465.32		6433.94	3959.37	5059.68	5200.5
7/1/13 10:55 AM	753.13	611.002	666.473	666.346		2206.1	1466.44	1703.83	1810.17		3657.01	1925.63	2140.39	2646.8		3830.28	1958.78	2605.05	2340.15		6453.21	4039.48	4698.79	4606.48
7/1/13 11:55 AM	741.84	620.972	694.595	695.739		2078.52	1449.66	1650.12	1777.07		3045.17	1857.1	1930.86	2523.02		3077.15	1859.93	2542.1	2144.61		6466.55	4435.46	4482.78	4398.85
7/1/13 12:55 PM	711.13	582.511	663.667	652.24		1837.65	1321.74	1523.84	1581.87		2333.11	1688.35	1586.22	1913.18		2335.31	1684.51	2398.57	1829.24		6485.13	5045.21	4409.66	4576.46
7/1/13 1:55 PM	625.55	544.189	648.422	632.725		1450.91	1205.11	1307.77	1402.71		1624.18	1504.75	1384.09	1624.66		1624.18	1429.72	1957.49	1528.41		6482.61	5131.14	4583.22	4572.58
7/1/13 2:55 PM	500.97	457.031	523.991	508.796		966.65	981.187	1049.73	1048.48		998.63	1212.78	1009.65	1010.05		998.63	1091.12	1459.76	1135.83		6477.93	5332.08	4860.54	4822.88
7/1/13 3:55 PM	324.39	344.11	331.029	327.882		495.46	709.052	740.687	680.2		497.66	867.16	634.183	564.065		497.66	723.37	1082.4	804.127		6475	5491.92	5138.56	5126.37
7/1/13 4:55 PM	141.29	199.884	166.104	175.865		173.27	385.96	424.119	326.504		173.27	471.569	361.506	461.125		177.37	347.236	775.41	496.831		6475.3	5637.72	5446.49	5574.05
7/1/13 5:55 PM	29.78	61.7742	79.6213	79.164		31.98	88.3523	188.876	140.001		31.98	99.4197	224.457	334.35		86.44	95.9199	535.066	359.284		6472.92	5633.99	5573.38	5746.49
7/1/13 6:55 PM	2.2	0	13.1806	11.3063		2.2	0	52.324	56.0852		2.2	0	159.359	89.5738		276.37	129.537	445.278	432.641		6469.97	5425.44	5535.02	5482.03
7/1/13 7:55 PM	0	0	0	0		0	0	8.93149	33.1439		0	0	133.688	12.3513		682.7	535.002	698.706	727.161		6469.85	5540.21	5579.61	5518.68
7/1/13 8:55 PM	0	0	0	0		0	18.333	0	45.9002		0	13.8648	99.5705	12.2648		1224.66	1108.09	1153.35	1148.14		6469.85	5739.62	5574.19	5647.61
7/1/13 9:55 PM	0	7.6485	0	3.7511		0	42.8142	0	47.4669		0	53.6092	61.541	53.76		1889.15	1722.25	1702.3	1672.48		6469.85	5825.7	5542.95	5683.87
0	0	6.25811	0	5.99549		0	0	0	17.4799		4.1	0	41.8423	84.6831		2622.93	2321.99	2392.16	2476.12		6469.85	5583.88	5766.13	5903.27
0	0	0.397074	0	3.74675		0	0	0	1.56956		54.46	64.2747	163.516	143.369		3389.4	2976.15	3074.02	3144.79		6469.85	5629.44	5772.21	5791.08
0	0	0	0	0.743588		0	0	0	0		274.17	272.737	367.249	270.118		4149.82	3638.47	3729.69	3795.29		6469.85	5680.75	5789.84	5707.9
0	0	0	0	0		4.1	11.2084	0	5.21701		682.7	626.491	678.521	624.352		4858.43	4269.66	4321.58	4350.56		6469.85	5734.21	5785	5675.4
0	0	0.813015	0	0		54.46	111.908	68.0465	75.161		1224.66	1095.24	1056.41	1070		5479.3	4804.5	4925.25	4847.76		6469.85	5762.15	5745.88	5690.97
0	4.1	20.1836	13.022	6.54073		274.17	289.043	291.752	254.795		1889.15	1619.08	1519.26	1632.93		5977.34	5172.05	5455.53	5396.44		6469.85	5734.35	5764.61	5796.95
7/2/13 4:55 AM	50.36	68.6734	35.525	29.7978		678.6	585.336	565.909	546.715		2618.83	2255.69	2086.85	2103.09		6297.93	5426.41	5711.42	5484.19		6470.95	5751.82	5576.75	5606.23
7/2/13 5:55 AM	219.71	169.035	164.071	167.295		1170.2	920.914	898.676	951.959		3334.94	2781.11	2726.4	2910.11		6386.48	5417.99	5852.63	5651.29		6476.89	5677.02	5618.79	5590.11
7/2/13 6:55 AM	408.53	351.01	377.027	379.848		1614.98	1399.45	1402.13	1472.42		3875.65	3393.88	3584.2	3634.18		6193.6	5382.67	5558.38	5478.68		6476.31	5718.72	5697.57	5793.36
7/2/13 7:55 AM	541.96	522.325	529.369	523.546		1940.23	1819.9	1908.33	1923.26		4175.73	3832.57	4253.24	3976.22		5787.15	5203.18	5184.06	5005.99		6466.08	5801.83	5771.02	5718.8
7/2/13 8:55 AM	664.49	643.874	634.341	634.831		2164.74	2065.54	2173.13	2129.03		4254.64	3935.84	4307.36	4025.5		5245.19	4774.51	4992.83	4746.19		6460.06	5837.2	5759.1	5567.37
7/2/13 9:55 AM	733.78	714.221	721.165	719.998		2260.67	2155.5	2262.35	2224.92		4088.19	3751.31	4003.21	3772.05		4580.7	4201.69	4293.32	4162.76		6459.53	5904.76	5783.99	5766.23
7/2/13 10:55 AM	766.47	748.473	764.726	760.045		2235.5	2127.53	2194.99	2194.37		3679.1	3362.88	3540.31	3462.29		3846.92	3551.62	3416.37	3453.51		6455.41	5953.59	5826.52	6038.03
7/2/13 11:55 AM	760.42	732.285	768.39	758.899		2089.9	1953.14	2038.28	2026.9		3051.54	2781.18	2897.82	3064.07		3080.45	2836.6	2489.09	2596.34		6454.76	5997.88	5899.7	6139.86
7/2/13 12:55 PM	708.61	683.202	717.358	712.122		1827.52	1684.66	1762.64	1722.67		2317.95	2147.68	2231.82	2435.91		2320.03	2153.53	1890.95	1913.73		6454.23	6026.85	5979.01	6154.02
7/2/13 1:55 PM	620.87	586.728	612.942	617.48		1443.6	1306.77	1311.02	1292.87		1611.42	1483.31	1574.39	1670.28		1611.42	1476.48	1468.23	1424.23		6460.93	5976.73	6017.89	5894.87
7/2/13 2:55 PM	498.04	464.934	468.24	477.839		961.64	907.467	813.643	879.208		990.55	923.425	986.059	959.126		990.55	896.153	1102.38	1029.1		6460.35	5930.96	6011.27	5663.81
7/2/13 3:55 PM	324.69	321.495	298.966	304.43		490.43	532.481	443.404	476.259		492.51	490.089	507.027	466.733		492.51	442.274	726.468	644.887		6454.74	5929.03	5896.5	5851.62
7/2/13 4:55 PM	138.91	167.283	122.952	130.443		167.82	221.969	212.036	147.929		167.82	185.081	197.182	221.17		173.02	129.843	426.419	256.961		6445.04	5946.44	5855.69	6257.42
7/2/13 5:55 PM	26.83	38.4629	34.8994	36.867		28.91	2.58584	96.504	60.2669		28.91	0	97.3286	60.6897		90.41	0	362.678	199.792		6442.63	5863.19	5805.85	6187.73
7/2/13 6:55 PM	2.08	0	1.62518	1.38508		2.08	0	32.4514	36.1534		2.08	0	127.268	8.64696		282.71	110.677	417.879	407.354		6442.7	5546.8	5649.94	5633.23
7/2/13 7:55 PM	0	0	0	0		0	0	6.23618	33.213		0	0	140.215	12.5811		678.93	547.233	712.393	731.225		6442.63	5625.58	5644.12	5599.67
7/2/13 8:55 PM	0	0	0	0		0	21.0131	0	47.0418		0	18.5909	108.195	19.5696		1214.87	1127.61	1181.09	1167.17		6442.63	5812.1	5630.24	5718.64
7/2/13 9:45 PM	0	7.91476	0	3.94988		0	44.2754	0	47.7456		0	54.2084	67.2186	60.3014		1878.83	1747.84	1738.64	1700.82		6442.63	5882.03	5592.08	5740.25
0	0	6.45112	0	5.94437		0	0	0	16.4003		5.2	0	44.0256	89.4768		2608.49	2353.99	2428.92	2512.21		6442.63	5632.06	5804.42	5966.74
0	0	0.13558	0	3.46138		0	0	0	0		61.5	61.8624	168.389	147.053		3374.31	3017.37	3108.89	3177.97		6442.63	5677.67	5809.64	5849.22
0	0	0	0	0.25739		0	0	0	0		280.63	274.602	378.551	281.657		4134.2	3687.78	3763.51	3829.69		6442.63	5730.26	5826.39	5758.2
0	0	0	0	0		5.2	10.633	0	2.91325		678.93	636.415	685.118	624.021		4849.51	4324.01	4368.29	4402.52		6442.63	5785.9	5818.86	5721.24
0	0	0.89645	0	0		61.5	113.096	61.038	72.5055		1214.87	1113.77	1075.34	1085.5		5469.8	4859.72	4963.74	4882.5		6442.63	5814.14	5766.08	5723.07
0	5.2	20.201	11.2012	5.07243		280.63	292.729	292.006	252.666		1878.83	1643.73	1544.24	1655.97		5962.23	5223.99	5493.88	5422.31		6442.63	5784.46	5781.25	5825.48
7/3/13 4:55 AM	56.3	70.0112	36.86	30.0172		673.73	597.553	575.435	556.551		2603.29	2291.19	2137.42	2149.89		6272.02	5478.66	5765.89	5524.74		6443.88	5782.18	5608.53	5629.03
7/3/13 5:55 AM	219.13	179.203	182.851	183.614		1153.37	958.405	933.837	996.831		3312.81	2855.7	2838.55	3021.21		6352.22	5497.14	5933.41	5728.22		6434.99	5747.22	5652.92	5653.8
7/3/13 6:55 AM	398.3	352.87	377.52	378.894		1598.2	1410.62	1403.97	1466.1		3853.57	3430.96	3634.26	3642.8		6159.99	5420.71	5517.83	5470.4		6430.96	5760.41	5740.12	5851.2
7/3/13 7:55 AM	535.94	513.779	524.701	516.208		1929.56	1800.12	1898.41	1883.96		4170.58	3817.55	4255.67	3968.91		5763.7	5190.76	5095.69	4951.05		6434.03	5778.42	5784.17	5696.36
7/3/13 8:55 AM	663.96	635.693	632.116	629.838		2159.44	2056.05	2180.31	2121.23		4254.93	3927.31	4324.7	4035.67		5227.76	4766.1	4951.42	4710.73		6434.83	5833.7	5767.08	5543.74
7/3/13 9:55 AM	729.66	722.184	724.186	721.99		2255.37	2184.14	2280.69	2242.93		4083.4	3790.64	4058.41	3839.43		4563.8	4234.04	4334.49	4209.74		6315.53	5979	5821.57	5829.76
7/3/13 10:55 AM	765.82	747.215	769.422	762.339		2241.02	2127.56	2204.36	2196.85		3668.73	3361.92	3595.4	3498.67		3834.14	3560.86	3428.27	3473.09		6277.4	5997.77	5830.07	6023.87
7/3/13 11:55 AM	759.89	735.032	772.263	761.485		2095.49	1956.96	2045.89	2024.72		3039.41	2786.81	2928.84	3091.66		3068.32	2853.72	2504.34	2629.89		6242.47	6024.29	5892.4	6114.53
7/3/13 12:55 PM	715.31	680.254	720.776	713.981		1828.03	1677.21	1767.98	1716.95		2306.42	2140.35	2249.42	2428.15		2308.43	2167.07	1907.41	1933.33		6202.14	6035.44	5938.52	6067.76
7/3/13 1:55 PM	620.29	593.11	621.084	625.117		1427.71	1326.4	1331.48	1315.63		1593.12	1515.17	1605.35	1722.47		1593.12	1519.78	1510.78	1456.15		5977.95	6024.63	6017.18	5934.06
7/3/13 2:55 PM	492.43	465.973	470.256	478.968		943.92	913.308	821.482	882.212		972.83	936.156	989.136	972.013		972.83	923.105	1124.29	1044.84		5841.19	5960.99	5996.46	5636.78
7/3/13 3:55 PM	314.99	318.006	295.46	300.832		478.39	524.151	439.865	467.823		480.4	481.778	501.195	465.11		480.4	445.339	727.34	643.909		5663.11	5930.85	5898.47	5832.89
7/3/13 4:55 PM	136.5	159.574	118.463	126.239		165.41	205.764	204.379	140.027		165.41	169.721	192.385	215.816		171.86	120.763	424.501	227.942		5514.2	5957.2	5894.97	6312.49
7/3/13 5:55 PM	26.9	36.6703	35.2637	37.0132		28.91	3.00841	93.4445	57.4898		28.91	0	100.215	63.5746		82.77	8.00725	374.553	164.456		5457.61	5898.68	5873.41	6290.88
7/3/13 6:55 PM	2.01	0	3.54707	3.20193		2.01	0	33.3979	37.7686		2.01	0	130.642	18.2105		270.97	125.427	428.476	408.662		5457.66	5564.67	5684.98	5672.52
7/3/13 7:55 PM	0	0	0	0		0	0	6.91059	33.288		0	0	137.463	10.1662		670.33	554.841	711.712	733.121		5457.07	5633.28	5663.1	5623.31
7/3/13 8:55 PM	0	0	0	0.344672		0	23.6962	0	47.4969		0	24.5215	103.831	17.892		1207.07	1126.33	1170.32	1158.27		5457.07	5799.18	5615.52	5706.97
7/3/13 9:45 PM	0	8.17502	0	4.33052		0	46.4394	0	48.0818		0	61.9236	67.6137	67.1617		1751.73	1743.3	1730.92	1693.16		5457.07	5883.91	5587.34	5746.71
0	0	6.21695	0	5.8555		0	0	0	16.0202		6.45	0	45.3394	91.3499		2443.26	2343.08	2424.87	2502.02		5457.07	5607.46	5785.32	5933.66
0	0	0.029849	0	3.48422		0	0	0	0		53.86	63.13	166.88	146.561		3174.15	3006.46	3103.78	3171.64		5457.07	5654.11	5791.35	5820.65
0	0	0	0	0.346552		0	0	0	0		268.96	275.357	374.965	282.53		3893.71	3677.75	3751.49	3815.53		5457.07	5707.16	5808.04	5731.7
0	0	0	0	0		6.45	11.6377	0	4.37286		670.33	633.995	682.051	624.025		4384.83	4314.07	4355.52	4378.27		5457.07	5762.05	5799.75	5694.26
0	0	1.00095	0	0		53.86	114.423	68.3701	76.2686		1207.07	1107.85	1070.76	1080.34		4868.36	4848.47	4966.98	4884.29		5457.07	5790.04	5756.72	5709.98
0	6.45	20.7046	12.392	6.093		268.96	293.119	293.821	257.977		1751.73	1635.73	1542.06	1653.99		5182.71	5210.37	5485.49	5428.65		5457.07	5760.41	5775.24	5816.96
7/4/13 4:55 AM	47.41	72.1867	40.0026	33.8521		663.88	598.966	577.702	562.545		2436.81	2290.83	2139.77	2166.76		5342.34	5469.7	5749.42	5531.49		5453.96	5772.65	5604.97	5634.62
7/4/13 5:55 AM	215.1	168.615	160.478	163.472		1153.21	927.557	900.751	950.006		3120.29	2814.77	2791.43	2945.52		5374.84	5452.09	5893.23	5678.5		5448.53	5700.75	5642.55	5607.82
7/4/13 6:55 AM	401.37	347.483	375.047	375.734		1482.77	1399.32	1399	1457.43		3624.75	3421.37	3629.35	3643.4		5186.69	5408.46	5538.23	5509.2		5434.1	5725.08	5746.43	5864.62
7/4/13 7:55 AM	536.74	518.557	527.466	519.75		1772.93	1819.33	1915.73	1903.68		3714.5	3856.38	4273.85	3989.25		4786.74	5226.54	5128.31	5020.93		5408.79	5809.27	5808.27	5764.46
7/4/13 8:55 AM	544.66	639.627	634.215	632.029		1967.08	2071.84	2187.65	2122.41		3661.29	3960.82	4369.78	4051.3		4250	4810.86	5018.8	4773.31		5385.69	5854.35	5765.95	5544.35
7/4/13 9:55 AM	691.53	607.326	638.934	632.774		2141.98	1885.67	2046.91	1920.66		3430.98	3382.46	3700.97	3473.17		3705.34	3853.5	3666.12	3776.91		5486.87	5388.2	5646.04	5354.41
7/4/13 10:55 AM	730.89	716.472	713.716	707.985		1941.57	2058.16	2149.11	2119.75		2905.53	3282.9	3471.79	3321.84		3013.81	3500.64	3239.53	3313.39		5516.93	5807.21	5757.72	5723.31
7/4/13 11:55 AM	719.56	711.118	735.336	724.737		1694.21	1914.29	1991.14	1956.61		2254.55	2757.32	2838.36	2874.22		2282.92	2857.45	2596.74	2683.91		5538.23	5913.51	5790.08	5820.89
7/4/13 12:55 PM	491.12	651.118	676.697	670.853		1289	1619.05	1685.71	1625.21		1561.94	2088	2098.14	2128.29		1563.36	2141.23	1887.32	1930.03		5561.47	5825.06	5810.23	5675.47
7/4/13 1:55 PM	483.53	395.385	395.278	400.628		963.96	841.371	862.237	820.526		1072.24	880.605	900.537	882.555		1072.24	831.653	1155.46	1009.33		5765.5	5036.62	5774.96	5365.35
7/4/13 2:55 PM	314.35	352.489	335.325	352.87		560.34	653.655	632.482	641.581		588.71	636.605	633.13	588.087		588.71	601.155	876.285	770.587		5891.53	5369.3	5816.26	5654.84
7/4/13 3:55 PM	166.08	170.235	186.694	180.153		272.94	194.951	290.233	283.537		274.36	74.3832	242.43	214.658		274.36	7.07305	410.381	250.18		6049.81	4916.36	5576.22	5608.48
7/4/13 4:55 PM	79.91	48.6944	67.6291	54.9058		108.28	0	109.666	74.2232		108.28	0	55.4444	40.458		111.62	0	94.5199	57.032		6194.15	4808.44	5246.99	5261.38
7/4/13 5:55 PM	26.95	8.80932	11.2352	10.4035		28.37	0	17.9638	0		28.37	0	2.62461	0		73.69	0	120.152	139.739		6249.56	4795.01	5100.27	5032.36
7/4/13 6:55 PM	1.42	0.10774	4.0251	7.28145		1.42	0	26.7463	15.5241		1.42	0	44.3415	0		247.41	271.844	304.743	355.167		6253.8	4855.57	5056.22	4955.34
7/4/13 7:55 PM	0	0	0	0		0	0	18.9054	12.5409		0	0	47.8798	0		622.05	640.794	597.293	643.366		6254.63	4942.12	5073.47	4982.76
7/4/13 8:55 PM	0	2.823	0	2.00146		0	27.5626	15.448	20.3654		0	26.1884	32.2694	21.5846		1135.69	1135.76	1114.33	1155.47		6254.63	5041.45	5096.34	5084.19
7/4/13 9:55 PM	0	6.93339	0	3.88989		0	33.9951	9.7186	17.4281		0	47.4853	6.90468	52.5197		1781.53	1691.39	1720.79	1805.56		6254.63	5097.19	5103.22	5162.09
0	0	1.82566	0.705616	2.49293		0	0	0.201413	0		3.34	0	0	22.3446		2503.12	2263.12	2297.35	2421.08		6254.63	4809.62	4948.97	5011.82
0	0	0	1.28563	1.43007		0	0	0	0		45.32	79.9953	126.527	84.4304		3255.31	2879.76	2898.22	2942.72		6254.63	4862.59	4957.19	4975.37
0	0	0	1.45958	1.42871		0	0	0	0.873019		245.99	317.433	376.488	297.882		3998.11	3480.28	3511.79	3563.04		6254.63	4922.02	4991.83	4968.68
0	0	0	0	1.35166		3.34	31.8555	3.79573	22.984		622.05	686.333	664.749	585.29		4693.26	4009.9	4129.79	4165.08		6254.63	4974.59	5045.29	5029.61
0	0	6.4401	3.89097	5.17316		45.32	140.726	109.914	106.991		1135.69	1144.07	1095.72	1099.89		5302.82	4415.77	4525.23	4590.58		6254.63	4987.02	5097.47	5120.74
0	3.34	26.0843	26.2221	22.6242		245.99	313.44	351.805	307.725		1781.53	1623.74	1607.38	1721.42		5775.45	4646.34	4721.48	4888.63		6254.63	4933.87	5150.07	5165.01
7/5/13 4:55 AM	41.98	72.5055	45.7866	39.206		618.71	612.156	630.428	596.748		2499.78	2237.33	2210.21	2265.35		6082.53	4796.58	4818.76	4867.63		6256.55	4958.95	5119.97	5132.9
7/5/13 5:55 AM	200.67	166.231	181.754	180.913		1090.37	915.674	918.813	945.09		3209.99	2680.84	2721.35	2738.16		6175.87	4704.65	4961.48	4937.61		6303.83	4827.64	5118.32	5030.69
7/5/13 6:55 AM	376.06	337.288	366.474	373.178		1535.54	1338.08	1344.78	1434.24		3752.12	3187.39	3280.02	3352.75		6006.39	4619.21	4981.62	4997		6311.2	4924.3	5170.48	5157.01
7/5/13 7:55 AM	513.64	487.385	508.978	512.148		1881.07	1686.62	1761.3	1768.18		4071.21	3472.59	3477.43	3663.58		5632.58	4402.69	4478.62	4567.84		6308.89	5079.32	5196.52	5283.42
7/5/13 8:55 AM	645.84	589.15	599.389	601.354		2119.62	1921.24	1956.86	1963.1		4167.13	3496.74	3592.01	3711		5118.94	4029.58	4308.15	4264.35		6308.84	5186.68	5189.47	5319.2
7/5/13 9:55 AM	721.59	715.069	661.5	669.069		2216.58	2114.92	2026.82	2080.62		3993.92	3417.55	3405.19	3468.29		4473.1	3662.14	3819.29	3845.55		6314.48	5356.01	5381.01	5543.14
7/5/13 10:55 AM	752.19	725.149	715.063	721.314		2190.14	1966.31	1949.53	2037.41		3582.75	2900.33	2976.23	3004.75		3751.51	3018.65	3107.4	3195.34		6315.25	5464.17	5527.31	5657.43
7/5/13 11:55 AM	742.8	695.642	727.201	726.771		2047.51	1736.18	1809.83	1800.83		2965.88	2338.71	2437.02	2556.71		2999.32	2398.06	2441.49	2488.86		6312.23	5550.57	5614.5	5745.62
7/5/13 12:55 PM	695.15	609.84	674.238	668.756		1777.34	1442.76	1527.18	1555.5		2254.27	1782.13	1897.32	2047.51		2256.52	1805.95	1953.88	1817.15		6314.83	5662.78	5726.86	5905.01
7/5/13 1:55 PM	609.56	572.023	578.573	584.432		1392.61	1240.78	1229.88	1210.31		1561.37	1445.61	1373.47	1516.49		1561.37	1398.63	1390.6	1341.55		6316.29	5618.18	5724.32	5815.41
7/5/13 2:55 PM	472.63	433.948	435.732	440.735		918.37	849.363	725.12	774.844		951.81	929.272	860.286	905.602		951.81	879.721	976.323	899.646		6313.31	5700.16	5726.43	5640.32
7/5/13 3:55 PM	310.42	303.881	264.368	260.225		476.93	554.092	421.157	377.102		479.18	597.841	434.927	442.279		479.18	503.831	615.072	531.655		6322.93	5678.27	5636.67	5731.61
7/5/13 4:55 PM	135.32	176.806	131.9	136.492		168.76	294.922	252.125	181.248		168.76	323.702	217.253	263.786		174.02	225.328	484.305	300.63		6320.78	5687.2	5658.32	5940.3
7/5/13 5:55 PM	31.19	49.2914	53.9159	54.9319		33.44	44.4188	121.613	86.1568		33.44	38.7646	128.544	139.752		127.96	37.9077	397.459	230.037		6318.64	5628.75	5683.79	5913.16
7/5/13 6:55 PM	2.25	0	5.64246	6.02833		2.25	0	37.722	34.911		2.25	0	113.315	13.6887		304.81	114.454	387.491	365.797		6316.54	5413.24	5593.81	5534.01
7/5/13 7:55 PM	0	0	0	0		0	0	13.1318	27.1258		0	0	121.085	2.89008		676.31	516.014	648.636	677.42		6316.29	5491.98	5619.38	5520.54
7/5/13 8:55 PM	0	0	0	0.699344		0	20.1299	5.88654	37.4946		0	20.5284	93.448	12.0338		1189.9	1067.69	1107.29	1121.07		6316.29	5664.53	5637.94	5659.71
7/5/13 9:45 PM	0	7.35621	0	4.76806		0	43.2918	0	37.7415		0	58.1296	58.5615	52.114		1841.38	1670.51	1669.79	1676.7		6316.29	5750.19	5640.88	5749.1
0	0	5.75871	0	5.44123		0	0	0	14.7792		5.26	0	23.2729	70.5407		2563.74	2256.89	2337.91	2421.54		6316.29	5447.14	5644.12	5719.03
0	0	0	0	3.36837		0	0	0	0.31116		94.52	48.462	137.414	117.884		3312.91	2909.35	3002.46	3069.82		6316.29	5495.06	5649.64	5624.7
0	0	0	0	0.997665		0	0	0	0		302.56	249.717	338.215	240.621		4058.31	3569.08	3641.07	3702.08		6316.29	5548.9	5671.93	5555.07
0	0	0	0	0		5.26	6.81705	0	4.1813		676.31	594.807	640.548	566.586		4754.92	4194.23	4257.19	4276.22		6316.29	5604.5	5687.25	5555.81
0	0	0.285212	0	0		94.52	102.51	61.8616	71.1689		1189.9	1056.47	1029.37	1033.16		5361.5	4721.21	4860.73	4809.36		6316.29	5634.72	5666.4	5596.06
0	5.26	18.2615	14.9253	9.13281		302.56	272.964	281.444	241.639		1841.38	1577.05	1496.75	1606.2		5843.75	5082.44	5344.15	5335.92		6316.29	5611.22	5693.64	5702.21
7/6/13 4:55 AM	89.26	68.1776	42.1589	32.6321		671.05	590.797	569.139	540.248		2558.48	2274.65	2148.58	2348.39		6146.76	5396.03	5650.62	5648.27		6315.04	5642.19	5759.99	5852.18
7/6/13 5:55 AM	208.04	204.623	234.049	232.741		1095.38	1022.24	1011.88	1097.73		3218.39	2944.69	2957.85	3280.12		6190.68	5522.36	5822.79	5865.21		6273.11	5693.6	5778.81	6029.56
7/6/13 6:55 AM	373.75	338.086	365.369	367.598		1538.82	1379.86	1372.96	1443.39		3755.75	3389.05	3596.46	3678.86		6011.73	5346.54	5579.41	5644.69		6268.58	5653.05	5792.53	6041.47
7/6/13 7:55 AM	513.59	491.765	507.634	502.826		1887.43	1752.86	1825.32	1823.33		4078.61	3747.91	4106.51	3966.57		5639.98	5086.78	5143.16	5154.52		6282.97	5724.42	5792.52	5901.13
7/6/13 8:55 AM	651.48	617.084	613.584	614.415		2123.01	2010.53	2108.25	2070.01		4171.6	3854.25	4185.45	4029.28		5126.39	4663.25	4873.81	4773.07		6287.86	5785.75	5776.99	5694.5
7/6/13 9:55 AM	722.36	708.962	702.502	705.073		2216.93	2144.4	2224.09	2203.62		4002.37	3719.82	3904.63	3798.62		4474.91	4142.92	4216.84	4158.1		6278.13	5894.94	5830.59	5827.47
7/6/13 10:55 AM	749.17	736.304	747.275	747.917		2191.18	2094.86	2159.58	2167.35		3588.28	3303.58	3461.06	3488.59		3752.55	3481.37	3360.86	3463.61		6274.21	5928.34	5892.6	6065.05
7/6/13 11:55 AM	745.4	717.625	743.219	741.062		2048.59	1910.99	1990.69	1987.72		2972.29	2721.48	2796.87	3037.48		3003.38	2773.96	2463.94	2600.11		6269.64	5930.31	5949.12	6106.13
7/6/13 12:55 PM	696.61	665.936	693.968	693.645		1785.44	1637.23	1720.02	1693.89		2255.98	2092.94	2143.79	2398.37		2257.98	2092.12	1872.33	1891.08		6260.73	5952.49	6035.87	6141.62
7/6/13 1:55 PM	606.58	575.001	593.815	601.147		1397.1	1280.91	1287	1272.3		1561.37	1471.79	1512.37	1619.47		1561.37	1453.33	1459.53	1393.24		6252.17	5936.7	6087.16	5934.4
7/6/13 2:55 PM	482.25	451.277	449.429	460.295		923.7	887.849	798.643	850.161		954.79	921.129	938.735	927.271		954.79	884.456	1075.57	983.707		6244.67	5886	6029.43	5721.71
7/6/13 3:55 PM	308.27	313.353	286.078	291.651		470.54	528.082	436.717	444.468		472.54	503.461	480.359	462.478		472.54	448.873	680.171	597.597		6236.64	5845.97	5886.85	5907.07
7/6/13 4:55 PM	133.18	157.837	118.59	124.461		164.27	207.926	204.397	138.403		164.27	174.732	182.803	207.771		168.28	128.593	393.602	228.143		6233.44	5816.05	5819.46	6199.68
7/6/13 5:55 PM	29.09	36.8544	36.2061	37.5179		31.09	2.44058	93.5045	57.091		31.09	0	90.7689	56.7302		82.43	14.0514	344.711	187.225		6237.77	5725.73	5766.47	6077.47
7/6/13 6:55 PM	2	0	3.36686	3.8026		2	0	33.6922	33.2597		2	0	112.988	5.14784		256.85	141.095	429.576	414.207		6260.71	5454.13	5626.71	5575.22
7/6/13 7:55 PM	0	0	0	0		0	0	10.8978	28.6952		0	0	122.125	6.29345		642.99	560.053	696.946	727.282		6261.59	5538.5	5648.54	5582.38
7/6/13 8:55 PM	0	0	0	1.03083		0	20.4673	0	38.3284		0	23.2805	90.9704	0		1161.47	1117.97	1144.76	1165		6261.59	5710.66	5668.06	5717.73
7/6/13 9:55 PM	0	7.56032	0.0956169	4.88372		0	42.2286	0	38.5359		0	62.5757	71.0707	64.4006		1803.22	1720.01	1709.2	1718.51		6261.59	5781.9	5656.73	5773.96
0	0	5.4606	0	5.73389		0	0	0	16.5516		4.01	0	48.82	92.3851		2521.66	2305.79	2402.27	2477.3		6261.59	5497.92	5692.09	5786.72
0	0	0	0	3.99769		0	0	0	1.62642		51.34	77.1465	163.061	141.278		3266.26	2957.6	3071.39	3142.52		6261.59	5545.96	5702.99	5692.26
0	0	0	0	1.3792		0	0	0	0		254.85	287.058	367.591	290.196		4002.75	3616.25	3724.3	3781.83		6261.59	5597.01	5722.26	5614.71
0	0	0	0	0		4.01	18.6784	0	15.0069		642.99	633.16	670.267	617.237		4690.8	4237.55	4330.21	4337.05		6261.59	5646.53	5707.72	5575.33
0	0	2.19081	2.52889	0		51.34	122.615	102.407	89.5417		1161.47	1090.28	1061.23	1079.02		5289.88	4757.52	4922.91	4858.07		6261.59	5671.15	5708.79	5648.4
0	4.01	22.5479	17.9055	10.3627		254.85	296.163	303.788	286.004		1803.22	1603.2	1525.1	1643.71		5764.1	5108.72	5398.49	5380.38		6261.59	5638.62	5734.1	5754.53
7/7/13 4:55 AM	47.33	76.5457	42.9924	38.7272		638.98	598.547	579.113	545.941		2517.65	2275.49	2167.39	2321.64		6065.16	5399.86	5672.06	5649.05		6260.23	5631.24	5759.92	5823.56
7/7/13 5:55 AM	203.51	157.795	138.234	141.095		1110.13	892.322	848.957	879.683		3214.92	2760.76	2721.19	2930.23		6155.34	5362.93	5855.99	5767.13		6252.27	5556.62	5739.64	5767.13
7/7/13 6:55 AM	388.14	334.099	364.497	366.598		1548.37	1372.18	1368.37	1437.91		3747.9	3382.46	3583.11	3645.67		6003.86	5343.6	5606.1	5648.52		6183.86	5646.48	5767.91	5980.45
7/7/13 7:55 AM	518.48	507.52	518.382	514.649		1878.67	1797.64	1875.74	1884.71		4047.81	3815.42	4173.19	3970.3		5618.6	5150.97	5154.08	5125.92		6089.59	5784.61	5779.54	5887.04
7/7/13 8:55 AM	641.75	623.713	618.193	619.376		2104.79	2028.17	2124.81	2090.75		4128.41	3879.2	4221.34	4018.94		5100.12	4685.66	4889.17	4763.83		6083.99	5764.07	5748.38	5651.64
7/7/13 9:55 AM	718.44	702.45	701.851	704.3		2199.53	2131.15	2216.93	2189.94		3960.88	3706.21	3941.53	3816.48		4458.37	4129.42	4238.08	4173.5		6074.39	5851.81	5808.82	5776.22
7/7/13 10:55 AM	744.6	733.486	742.864	743.731		2169.14	2090.34	2156.54	2170.51		3547.51	3302.87	3471.99	3489.36		3739.93	3481.39	3368.76	3469.41		6041.8	5899.33	5884.15	6033.66
7/7/13 11:55 AM	736.49	714.668	741.665	737.704		2023.62	1903.83	1985.16	1985.86		2940.42	2711.54	2792.53	2999.41		2995.33	2761.09	2476.29	2610.38		6021.21	5866.34	5924.37	6043.92
7/7/13 12:55 PM	688.05	658.882	689.153	686.172		1761.35	1622.7	1709.46	1678.92		2255.96	2072.74	2117.55	2320.52		2258.84	2077.85	1870.48	1898.24		5997.82	5881.44	5981.44	6009.34
7/7/13 1:55 PM	599.08	569.257	585.658	592.117		1378.37	1270.33	1275.79	1264.4		1570.79	1456.38	1487.42	1554.54		1570.79	1448.2	1455.13	1399.98		5970.02	5858.9	6011.99	5801.78
7/7/13 2:55 PM	474.22	448.934	441.956	454.335		916.8	880.77	795.705	840.739		971.71	913.608	922.588	888.027		971.71	887.461	1062.48	989.03		5984.47	5817.92	5969.92	5646.89
7/7/13 3:55 PM	305.07	305.114	280.629	286.746		494.61	508.11	427.407	436.696		497.49	479.298	464.028	439.828		497.49	429.878	659.213	572.22		5847.03	5781.74	5845.3	5857.67
7/7/13 4:55 PM	137.51	156.235	116.517	122.861		192.42	207.461	201.662	135.805		192.42	177.32	175.474	198.308		195.07	118.734	371.313	206.321		5627.68	5750.27	5777.46	6130.97
7/7/13 5:55 PM	52.03	42.0331	38.1427	40.1037		54.91	17.1279	96.943	57.3174		54.91	0	88.5453	53.1704		96.93	15.4654	340.504	179.477		5562.7	5676.19	5737.56	6014.3
7/7/13 6:55 PM	2.88	2.59365	19.4311	18.8768		2.88	0	54.2102	49.2055		2.88	0	123.487	37.3069		180	180.996	431.508	388.425		5525.14	5490.61	5653.15	5631.91
7/7/13 7:55 PM	0	0	0	0		0	0	13.5077	26.6421		0	0	121.53	6.68741		470.99	528.244	663.965	683.449		5524.03	5515.45	5666.23	5571.32
7/7/13 8:55 PM	0	0	0	1.02321		0	14.7337	5.21913	36.2864		0	10.7221	96.2621	15.2087		983.87	1075.52	1121.91	1136.28		5524.03	5659.64	5660.98	5676.18
7/7/13 9:45 PM	0	6.40776	0	4.71851		0	39.0858	0	37.1284		0	53.0866	61.1676	58.9615		1616.02	1680.33	1681.66	1692.92		5524.03	5747.66	5650.13	5760.57
0	0	4.91905	0	5.09755		0	0	0	14.3014		2.65	0	26.7863	71.8234		2301.87	2267.26	2346.4	2436.54		5524.03	5447.96	5649.66	5723.76
0	0	0	0	3.35269		0	0	0	1.37007		42.02	56.8466	144.663	125.673		3025.88	2918.53	3014.37	3091.7		5524.03	5499.78	5655.84	5631.52
0	0	0	0	1.33718		0	0	0	0		177.12	263.95	349.675	260.213		3738.98	3573.23	3663.44	3727.09		5524.03	5554.1	5677.77	5563.57
0	0	0	0	0		2.65	10.8685	0	7.69793		470.99	611.194	650.342	578.077		4399.23	4189.92	4280.63	4312.49		5524.03	5607.02	5690.95	5561.64
0	0	1.0095	0	0		42.02	108.264	68.7722	75.2089		983.87	1071.59	1038.28	1048.31		5012.76	4708.6	4886.47	4848.11		5524.03	5633.76	5671.72	5602.25
0	2.65	19.4078	15.7207	9.82416		177.12	280.073	290.1	251.486		1616.02	1586.93	1498.96	1615.35		5349.54	5063.26	5344.92	5346.3		5524.03	5606.05	5697.57	5705.38
7/8/13 4:55 AM	39.37	66.9596	37.3049	28.4028		468.34	588.934	568.965	531.415		2299.22	2262.75	2129.9	2296.99		5432.61	5360.98	5612.91	5602.19		5524.99	5625.86	5738.48	5812.43
7/8/13 5:55 AM	135.1	156.144	148.966	149.2		941.85	895.079	867.624	873.126		2983.86	2746.91	2747.21	2856.58		5465.77	5334.47	5688.83	5627.14		5533.81	5466.49	5722.59	5715.98
7/8/13 6:55 AM	293.87	271.883	298.893	297.434		1438.9	1203.75	1158.34	1211.08		3561.86	3128.75	3235.6	3265.65		5345.14	5113.22	5392.32	5421.99		5592.75	5351.61	5712.82	5691.24
7/8/13 7:55 AM	512.88	422.565	458.422	452.171		1830.88	1575.95	1629.7	1608.14		3928.24	3498.03	3878.32	3746.27		5053.04	4867.63	5210	5217		5669.56	5349.69	5690.3	5660.92
7/8/13 8:55 AM	632.15	622.64	618.508	621.103		2042.01	2040.27	2134.25	2112.6		4028.89	3919.09	4241.16	4047.93		4540.16	4770.63	4956.64	4858.78		5662.82	5767.17	5736.83	5657.81
7/8/13 9:55 AM	685.85	702.845	698.057	700.271		2122.96	2150.92	2205.16	2189.54		3733.52	3763.55	4062.89	3880.07		3908.01	4247.67	4403.36	4328.09		5664.07	5798.26	5718.67	5677.44
7/8/13 10:55 AM	724.01	713.384	724.664	724.233		2097.36	2056.71	2118.85	2103.41		3133.39	3289.5	3514.24	3358.09		3222.16	3543.13	3542.07	3573.03		5677.17	5705.63	5661.59	5645.3
7/8/13 11:55 AM	713.1	704.472	726.268	721.665		1986.88	1895.73	1975.07	1973.72		2481.91	2744.51	2812.61	2813.8		2498.15	2869.71	2700.57	2765.21		5690.49	5744.62	5713.24	5692.58
7/8/13 12:55 PM	660.25	645.014	673.937	667.047		1610.56	1602.25	1694.17	1670.57		1783.28	2082.28	2094.49	2155.49		1785.05	2133.58	1967.66	1982.81		5712.17	5645.61	5786.73	5594.74
7/8/13 1:55 PM	613.53	550.962	562.203	565.975		1036.03	1246.24	1274.21	1252.2		1124.8	1470.43	1432.79	1422.85		1124.8	1496.51	1502.66	1443.85		5739.82	5730.89	5859.1	5581.25
7/8/13 2:55 PM	336.78	470.137	463.351	476.525		495.03	959.223	872.683	917.471		511.27	1056.94	1004.06	1003.19		511.27	1049.24	1145.84	1086.7		5744.91	5815.85	5912.9	5654.65
7/8/13 3:55 PM	85.72	183.546	195.14	189.73		172.72	225.989	313.964	304.482		174.49	116.059	270.096	311.247		174.49	51.8612	438.662	272.413		5922.67	5159.71	5622.88	5787.43
7/8/13 4:55 PM	72.53	0	36.984	20.7967		88.77	0	95.308	42.6896		88.77	0	47.6675	50.7562		92.38	0	32.007	0		6112.05	4602.95	5312.57	5251.94
7/8/13 5:55 PM	14.47	0.373285	17.2898	15.9583		16.24	0	38.7561	3.01849		16.24	0	31.961	0		68.04	0	124.827	103.775		6155.55	4988.4	5357.79	5324.22
7/8/13 6:55 PM	1.77	0	0	0		1.77	0	7.59473	0		1.77	0	25.3094	0		247.61	153.821	212.316	274.516		6169.82	5008.45	5261.19	5150.2
7/8/13 7:55 PM	0	0	0	0		0	31.2076	17.973	27.04		0	65.3447	51.3866	0		616.52	571.385	496.352	585.575		6169.62	5115.83	5180.78	5116.85
7/8/13 8:55 PM	0	10.6584	0	5.83031		0	58.0143	15.7256	33.1634		0	83.87	34.6568	0		1122.66	1030.99	946.138	977.701		6169.62	5182.51	5187.61	5174.27
7/8/13 9:55 PM	0	10.8319	0.104004	6.2999		0	47.0735	10.3355	22.0218		0	59.1185	23.8478	57.297		1756.06	1549.06	1551.01	1550.54		6169.62	5189.15	5164.62	5213.34
0	0	1.59897	0	1.25446		0	0	0	0		3.61	0	0	31.5948		2455.01	2108.92	2198.89	2262.77		6169.62	4845.4	5009.69	5055.62
0	0	0	0	0.0348615		0	0	0	0		51.8	8.74914	54.8484	46.3281		3192.34	2754.92	2749.64	2803.51		6169.62	4906.55	5016.52	5019.85
0	0	0	0	0		0	0	0	0		245.84	205.594	263.123	194.182		3927.12	3406.92	3235.27	3262.9		6169.62	4973.47	5038.8	4998.58
0	0	0	0	0		3.61	0	0	7.28922		616.52	537.73	584.488	499.265		4615.02	4004.18	3886.32	3770.34		6169.62	5034.28	5080.34	5038.91
0	0	0	3.87523	2.38764		51.8	89.2329	68.6502	72.109		1122.66	994.424	988.937	943.742		5233.64	4483.79	4525.26	4478.47		6169.62	5072.21	5136.64	5134.02
0	3.61	16.7412	20.1202	16.1181		245.84	249.916	241.902	227.669		1756.06	1518.53	1486.02	1546		5748.18	4781.96	4808.51	4960.74		6169.62	5057.34	5189.95	5204.84
7/9/13 4:55 AM	48.19	62.5191	40.4904	35.6803		612.91	545.179	539.636	510.208		2451.4	2198.63	2123.22	2222.18		6019.67	4983.07	4899.76	4990.33		6169.71	5121.67	5193.52	5204.17
7/9/13 5:55 AM	194.04	152.514	155.801	155.889		1070.86	889.553	916.072	970.84		3140.54	2750	2862.95	2907.53		6087.51	4962.81	5033.63	5050.71		6169.35	5104.39	5217.54	5191.03
7/9/13 6:55 AM	370.68	326.934	375.624	376.061		1510.22	1377.14	1444.64	1503.43		3681.28	3352	3519.39	3465.62		5922.21	4918.34	5080.95	5052.75		6169.31	5177.13	5295.64	5411.78
7/9/13 7:55 AM	506.14	507.721	516.859	517.99		1838.49	1793.42	1887.07	1854.73		3998.5	3736.37	3573.63	3723.26		5553.1	4710.98	4814.6	4848.21		6196.3	5265.25	5373.25	5513.71
7/9/13 8:55 AM	633.4	607.55	606.365	607.86		2069.68	1970.89	2014.41	1992.98		4110.98	3695.18	3853.06	3869.05		5046.96	4221.4	4304.9	4328.65		6219.42	5280.22	5386.91	5389.3
7/9/13 9:58 AM	698.95	692.442	648.301	654.622		2171.06	2089.22	2080.23	2082.52		3992.12	3500.74	3606.66	3562.03		4413.56	3737.8	3708.85	3753.85		6228.8	5423.82	5458.97	5467.14
7/9/13 10:58 AM	737.33	716.763	706.078	707.229		2160.01	2020.96	2003.37	2026.19		3568.27	3022.5	3073.76	3114.56		3714.61	3112.08	3039.05	3169.64		6237.91	5495.38	5549.95	5593.11
7/9/13 11:58 AM	734.78	700.211	714.723	704.81		2041.3	1826.82	1860.93	1882.45		2946.97	2420.69	2445.89	2574.71		2977.28	2456.74	2460.16	2484.72		6238.75	5570.93	5622.01	5699.25
7/9/13 12:58 PM	687.9	647.843	671.667	666.071		1821.06	1526.16	1570.02	1597.33		2240.93	1818.52	1903.42	2001.97		2242.5	1840.83	1917.96	1889.51		6215.59	5646.32	5704.68	5784.08
7/9/13 1:58 PM	618.62	558.679	571.402	588.461		1408.26	1139.16	1143.48	1181.26		1554.6	1255.08	1384.42	1447.62		1554.6	1267.41	1381.61	1373.39		6213.02	5631.45	5790.6	5691.55
7/9/13 2:58 PM	514.54	418.514	442.015	459.338		905.67	766.017	645.525	881.545		935.98	800.321	883.899	938.88		935.98	812.731	1034.23	931.453		6189.24	5688.34	5675.3	5479.3
7/9/13 3:58 PM	275.1	320.51	288.848	280.092		419.87	601.713	401.896	431.592		421.44	662.907	472.731	486.908		421.44	596.232	724.282	608.872		6149.66	5694.62	5547.75	5512.67
7/9/13 4:58 PM	116.03	157.895	137.049	137.102		146.34	257.392	264.23	201.15		146.34	270.819	238.483	292.563		150.04	158.955	473.109	283.256		6176.26	5396	5484.51	5632.94
7/9/13 5:58 PM	28.74	30.1298	41.316	41.3188		30.31	0	95.3957	64.9271		30.31	0	109.202	103.102		81.84	0	359.75	220.253		6188.41	5438.57	5573.89	5697.31
7/9/13 6:58 PM	1.57	0	8.55299	7.78396		1.57	0	42.001	36.9382		1.57	0	121.881	46.7497		247.1	121.214	392.122	376.983		6181.56	5335.43	5552.55	5466.13
7/9/13 7:58 PM	0	0	0	0		0	0	14.3697	25.0338		0	0	109.706	2.56374		643.2	523.524	630.881	676.216		6180.93	5446.25	5571.03	5475.15
7/9/13 8:58 PM	0	0.145667	0	0.850827		0	27.0765	6.73783	39.4701		0	35.3626	81.5545	0		1172.46	1068.62	1076.07	1107.5		6180.93	5605.91	5574.34	5589.27
7/9/13 9:58 PM	0	9.29277	0	5.94639		0	49.9477	0	41.2069		0	71.6987	51.336	47.893		1815.24	1654.28	1629.43	1644.4		6180.93	5688.49	5563.07	5666.16
0	0	6.15541	0	5.70901		0	0	0	14.2781		3.7	0	19.1469	62.8799		2523.3	2222.05	2301.38	2385.2		6180.93	5374.67	5576.26	5625.73
0	0	0	0	3.32843		0	0	0	0		51.53	47.5953	131.948	102.936		3261.47	2861.08	2958.79	3018.2		6180.93	5419.05	5583.01	5539.92
0	0	0	0	1.21245		0	0	0	0		245.53	246.234	332.207	240.022		3973.09	3515.73	3592.68	3636.44		6180.93	5473.61	5606.32	5481.21
0	0	0	0	0		3.7	7.17345	0	6.31543		643.2	586.595	630.625	564.581		4658.42	4140.76	4156.43	4170.51		6180.93	5530.38	5625.02	5486.58
0	0	0.279572	0	0		51.53	101.896	69.6243	71.2511		1172.46	1040.79	1009.31	1017.46		5253.26	4670.66	4794.61	4704.89		6180.93	5561.32	5621.04	5541.21
0	3.7	18.1824	17.0208	11.3356		245.53	270.341	283.01	247.118		1815.24	1552.79	1470.54	1572.55		5728.22	5035.6	5295.14	5280.35		6180.93	5538.43	5651.62	5642.93
7/10/13 4:58 AM	47.83	65.8285	40.5082	32.4678		639.5	570.959	561.035	530.787		2519.6	2213.21	2095.19	2185.6		6026.22	5315.11	5558.24	5505.8		6181.13	5546.83	5609.23	5629.15
7/10/13 5:58 AM	194	162.889	158.859	161.124		1120.93	903.628	893.196	938.775		3209.94	2747.15	2741.4	2913.56		6106.57	5323.17	5712.76	5643.43		6177.57	5481.21	5609.01	5585.39
7/10/13 6:58 AM	397.67	325.938	355.936	359.739		1569.71	1339.4	1338.67	1427.58		3727.56	3315.08	3565.44	3545.68		5934.46	5255.03	5510.58	5539.04		6174.55	5539.4	5678.69	5817.82
7/10/13 7:49 AM	529.26	514.536	522.21	522.087		1880.1	1804.17	1900.58	1913.68		4015.22	3816.3	4117.39	3938.42		5537.73	5132.43	5236.1	5139.47		6140.63	5717.32	5753.91	5836.48
7/10/13 8:56 AM	642.78	631.809	625.953	628.471		2089.01	2049.46	2137.97	2107.07		4080.8	3919.73	4202.96	4018.73		5008.47	4715.97	4986.26	4837.6		6096.87	5771.25	5750.03	5662.75
7/10/13 9:56 AM	708.06	701.517	695.451	698.265		2157.85	2131.83	2196.48	2181.05		3912.98	3717.78	3885.74	3786.53		4365.69	4127.38	4256.42	4157.93		6054.99	5810.81	5769.94	5748.36
7/10/13 10:56 AM	738.17	728.468	732.773	732.589		2135.12	2081.5	2128.23	2141.36		3506.62	3295.24	3420.37	3400.44		3657.63	3467.09	3347.19	3410.9		6011.79	5834.97	5799.77	5893.09
7/10/13 11:56 AM	711.62	711.562	735.775	728.521		1991.79	1905.48	1975.77	1968.58		2896.63	2711.91	2756	2908.59		2919.46	2771.23	2494.56	2585.07		5997.95	5857.84	5853.11	5926.87
7/10/13 12:56 PM	685.33	644.118	672.091	664.495		1755.13	1598.55	1664.26	1631.46		2206.9	2024.96	2012.26	2152.73		2207.84	2041.78	1862.11	1868.07		5951.91	5810.79	5864.06	5744.12
7/10/13 1:56 PM	594.84	573.849	581.636	585.903		1371.5	1278.36	1260.33	1261.79		1522.51	1455.66	1474.2	1530.9		1522.51	1458.05	1452.77	1420.14		5650.53	5821.24	5961.28	5715.48
7/10/13 2:56 PM	474.96	448.592	438.413	455.159		904.84	862.283	775.352	836.481		927.67	890.565	914.707	875.362		927.67	875.143	1047.16	1000.47		5569.32	5791.54	5958.57	5604.28
7/10/13 3:56 PM	301.7	293.862	274.643	283.282		451.77	482.804	400.985	439.581		452.71	453.414	451.379	422.024		452.71	417.399	678.556	560.223		5553.4	5783.22	5829.45	5816.6
7/10/13 4:56 PM	128.18	157.712	114.124	120.52		151.01	222.774	202.829	132.441		151.01	205.604	175.435	189.181		154.91	141.107	375.293	196.275		5538.69	5702.97	5749.5	6063.55
7/10/13 5:56 PM	21.89	37.8855	39.8337	41.3398		22.83	11.7069	98.0522	59.1046		22.83	0	93.4194	65.8733		71	6.91069	342.578	164.922		5519.69	5629.21	5729.13	5980.63
7/10/13 6:56 PM	0.94	0	0	0		0.94	0	24.5227	17.037		0.94	0	100.301	0		240.09	95.0619	367.323	348.437		5526.9	5322.54	5579.6	5475.78
7/10/13 7:56 PM	0	0	0	0		0	0	13.4952	24.3752		0	0	112.212	9.95502		602.9	538.075	649.047	682.536		5527.09	5457.03	5581	5491.22
7/10/13 8:56 PM	0	0	0	0.646811		0	22.7148	6.96138	38.047		0	28.5016	86.5353	17.2957		1088.4	1098.62	1126.5	1145.02		5527.09	5624.51	5588.66	5614.45
7/10/13 9:46 PM	0	7.7919	0	5.22676		0	46.6654	0	40.1921		0	68.1969	52.8479	60.3848		1689.3	1699.98	1688.27	1707.89		5527.09	5704.84	5575.36	5685.79
0	0	5.8202	0	5.52317		0	0	0	14.8808		3.9	0	16.4768	61.5907		2354.16	2278.47	2340.92	2432.63		5527.09	5392.32	5585.44	5635.23
0	0	0.0898062	0	3.56426		0	0	0	0.72045		48.17	58.3839	138.818	106.442		3078.49	2917.28	3002.35	3081.31		5527.09	5436.19	5592.08	5544.07
0	0	0	0	1.05336		0	0	0	0		239.15	263.873	352.39	248.089		3744.07	3561.6	3651.01	3701.49		5527.09	5487.06	5615.1	5485.44
0	0	0	0	0		3.9	10.3035	0	8.42425		602.9	615.699	658.282	580.679		4128.02	4173.17	4232.66	4254.86		5527.09	5542.05	5635.48	5501.7
0	0	1.07096	0	0		48.17	109.09	71.0014	74.6622		1088.4	1081.34	1044.2	1059.77		4641.65	4688.57	4836.46	4795.81		5527.09	5571.12	5630.16	5558.07
0	3.9	19.6082	15.7423	10.5966		239.15	281.971	292.801	254.868		1689.3	1597.82	1507.05	1631.21		5100.69	5039.08	5305.85	5302.59		5527.09	5543.01	5656.17	5652.32
7/11/13 4:56 AM	44.27	67.9808	42.1755	33.4576		599	590.17	582.531	548.345		2350.26	2256.97	2115.15	2217.6		5383.78	5311.6	5556.09	5484.57		5528.53	5553.03	5615.28	5639.69
7/11/13 5:56 AM	190.98	161.207	160.109	160.191		1040.23	913.221	895.625	920.475		3030.32	2754.63	2758.69	2851.55		5448.69	5289.04	5674.87	5573.85		5542.48	5436.62	5610.46	5563.55
7/11/13 6:56 AM	363.75	329.902	357.964	362.06		1450.15	1349.62	1344.64	1418.94		3504.92	3305.7	3514.78	3520.32		5286.81	5215.45	5487.48	5507.46		5534.69	5495.73	5670.22	5773.96
7/11/13 7:56 AM	485.5	480.914	501.23	494.752		1751.26	1705.15	1794.55	1795.4		3525.12	3643.87	4009.38	3862.12		4924.19	4963.36	5039.68	5027.67		5482.66	5494.1	5694.61	5670.43
7/11/13 8:56 AM	600.9	589.295	596.621	595.869		1990.09	1928.98	2048.34	1994.94		3553.25	3722.19	4129.75	3944.34		4438.69	4540.89	4799.83	4731.04		5465.24	5478.09	5652.59	5486.07
7/11/13 9:56 AM	664.86	665.932	672.422	671.434		2054.77	2029.93	2129.88	2078.54		3411.39	3555.08	3845.91	3626.77		3837.79	3998.61	4106.72	4073.29		5502.73	5436.56	5613.38	5377.88
7/11/13 10:56 AM	724.33	688.805	691.924	695.771		1773.86	1979.62	2050.27	2024.89		3033.52	3173.86	3282.16	3237.31		3172.93	3386.26	3304.44	3355.06		5549.31	5691.59	5658.14	5639.02
7/11/13 11:56 AM	665.58	701.267	715.64	708.759		1563.16	1890.11	1939.39	1951.22		2418.37	2717.99	2735.86	2877.42		2448.6	2788.9	2594.84	2684.27		5402.71	5768.03	5786.35	5812.14
7/11/13 12:56 PM	383.95	604.874	612.242	613.773		1356.62	1503.33	1576.13	1534.29		1781.89	1944.23	1828.53	1839.45		1783.02	1974.17	1821.53	1815.42		5124.39	5620.01	5736.9	5531.63
7/11/13 1:56 PM	513.63	293.96	309.202	305.796		1259.66	587.449	654.066	641.371		1399.07	541.529	652.911	702.997		1399.07	475.227	1087.53	827.939		5056.88	4469.81	5495.67	5158.39
7/11/13 2:56 PM	459.04	385.395	363.458	384.275		855.21	753.907	712.074	723.657		885.44	811.833	684.419	669.506		885.44	802.48	900.853	867.152		4781.63	5522.09	5677.32	5663.46
7/11/13 3:56 PM	286.99	314.15	282.442	291.817		425.27	576.149	447.749	454.03		426.4	635.785	453.607	460.699		426.4	621.231	593.353	586.767		4725.55	5559.01	5599.93	5653.21
7/11/13 4:56 PM	109.18	159.657	115.483	122.195		139.41	258.898	198.038	156.111		139.41	288.764	147.441	176.674		144.75	260.607	260.807	174.18		4686.33	5426.07	5464.24	5679.21
7/11/13 5:56 PM	29.1	31.2656	28.1938	31.9826		30.23	10.9164	56.7772	37.0583		30.23	0	34.6102	0		93.79	28.9992	204.512	86.5568		4691.45	5132.6	5366.19	5401.27
7/11/13 6:56 PM	1.13	0	7.85064	10.103		1.13	0	38.153	14.6691		1.13	0	61.742	12.3159		247.88	145.776	297.004	261.66		4700.71	4884.79	5178.68	5048.45
7/11/13 7:56 PM	0	0	0	0		0	0	20.6708	0		0	0	63.0809	28.7976		558.47	504.175	561.828	583.64		4700.59	4960.09	5198.58	5079.66
7/11/13 8:56 PM	0	0	0	0		0	11.493	15.877	19.5473		0	16.4131	42.6946	34.6407		1026.55	1039.45	1038.78	1094.34		4700.59	5121.76	5204.08	5200.18
7/11/13 9:46 PM	0	6.37979	0.178503	4.85981		0	40.9799	8.80017	29.8547		0	74.0192	14.1468	60.8177		1664.94	1619.83	1616.26	1718.58		4700.59	5201.21	5178.24	5272.69
0	0	4.12747	0.048288	4.94365		0	0	0	8.79547		5.34	0	0	38.1686		2376.38	2174.68	2240.34	2396.93		4700.59	4867.58	5012.71	5086.44
0	0	0	0.282028	3.21063		0	0	0	0		63.56	77.2178	106.503	74.5645		2954.11	2755.48	2759.63	2817.88		4700.59	4906	5020.38	5028.14
0	0	0	0.308126	2.74918		0	0	0	4.92934		246.75	282.447	316.495	213.713		3341.37	3320.69	3404.34	3508.77		4700.59	4952.79	5051.28	5008.48
0	0	0	0	1.41355		5.34	26.5936	0.646354	18.4976		558.47	617.921	627.928	548.678		3657.81	3834.75	4013.11	4114.34		4700.59	4998.45	5099.94	5062.39
0	0	5.19581	2.55275	2.38824		63.56	117.635	93.821	87.2303		1026.55	1048.75	1017.95	1013.98		3896.19	4260.61	4374.07	4417.87		4700.59	5012.31	5147.62	5151.38
0	5.34	21.0423	20.8755	15.541		246.75	274.144	310.508	267.013		1664.94	1520.87	1492.28	1620.07		4299.15	4550.45	4699.98	4806.2		4700.59	4973.94	5202.44	5202.61
7/12/13 4:56 AM	58.22	66.5882	50.1521	40.4598		553.13	568.939	573.942	547.9		2371.04	2142.75	2011.85	2123.96		4541.58	4782.89	4934.51	4956.44		4698.63	5028.98	5168.6	5215.13
7/12/13 5:56 AM	183.19	168.109	193.025	189.405		962.99	905.394	899.082	950.756		2890.55	2640.62	2440.98	2634.74		4597.66	4806.64	5085.33	5052.73		4686.51	4988.84	5185.55	5197.69
7/12/13 6:56 AM	311.72	312.552	328.141	335.781		1418.19	1278.94	1253.64	1363.4		3094.62	3070.28	3095.29	3322.37		4452.83	4707.94	5032.07	5095.18		4689.63	5022.5	5264.15	5298.48
7/12/13 7:56 AM	468.08	424.433	450.747	448.684		1817.91	1533.29	1558.65	1612.74		3099.34	3225.33	3431.07	3573.1		4142.12	4383.7	4535.98	4634.25		4738.77	4954.45	5262.61	5282.13
7/12/13 8:56 AM	638.39	559.945	566.849	567.269		1927.56	1817.5	1885.86	1899.72		2869.64	3380	3459.16	3689.11		3674.04	4118.49	4317.46	4340.05		4776.65	5189.43	5293.58	5432.48
7/12/13 9:56 AM	711.44	690.119	670.121	677.826		1676.43	2041.3	2031.03	2103.82		2634.21	3427.93	3465.55	3514.31		3035.65	3834.55	4082.26	4055.87		4770.6	5474.14	5455	5572.09
7/12/13 10:56 AM	577.73	728.159	717.399	732.71		1281.43	1985.91	1962.66	2055.58		2170.54	3116.82	3149.49	3151.76		2324.21	3312.54	3493.2	3546.54		4756.85	5623.33	5543.91	5703.74
7/12/13 11:56 AM	387.26	539.612	570.347	584.154		942.08	1392.43	1505.1	1429.11		1707.11	2054.87	2070.01	2065.52		1746.48	2107.08	1989.76	2120.04		4913.55	4963.6	5389.81	5151.95
7/12/13 12:56 PM	316.44	286.054	328.174	310.709		957.78	736.802	782.883	812.147		1358.21	939.391	865.715	1009.11		1359.22	876.816	1202.44	898.847		5253.78	4158.57	5060.77	4855.71
7/12/13 1:56 PM	238.38	287.838	276.311	263.728		889.11	651.317	667.984	700.133		1042.78	726.386	601.964	785.198		1042.78	608.468	701.918	644.772		5617.36	4100.14	4930.42	4883.72
7/12/13 2:56 PM	402.96	165.795	194.381	186.13		765.03	259.886	378.692	413.747		804.4	193.419	318.544	425.77		804.4	124.635	576.718	495.052		5974.08	4184.8	4922.97	4852.39
7/12/13 3:56 PM	247.77	293.342	273.684	290.149		400.43	589.867	411.274	456.742		401.44	735.835	379.697	430.013		401.44	740.324	465.108	599.3		6030.15	5206.29	5064.72	5261.91
7/12/13 4:56 PM	114.3	153.423	107.431	113.097		153.67	296.281	166.934	174.109		153.67	389.844	105.897	151.311		157.05	386.89	156.982	184.613		6076.55	4912.23	4860.31	5020.74
7/12/13 5:56 PM	38.36	60.2431	42.9844	50.7255		39.37	108.296	77.1002	65.278		39.37	144.258	23.3873	23.7623		88.85	201.695	134.519	63.8639		6087.72	4590.48	4620.3	4714.31
7/12/13 6:56 PM	1.01	7.83749	14.7901	17.6951		1.01	0	30.7195	10.7435		1.01	0	19.5396	0		236.8	244.639	275.19	201.961		6073.98	4395	4549	4544.54
7/12/13 7:56 PM	0	0	0	0		0	0	9.14439	0		0	0	21.3016	20.259		596.65	520.134	577.849	575.677		6074.43	4338.24	4527.06	4512.43
7/12/13 8:56 PM	0	0	1.31565	0		0	0	9.6986	0		0	0	4.994	60.121		1102.61	1029.33	1055.85	1110.73		6074.43	4469.68	4517.45	4612.69
7/12/13 9:46 PM	0	1.48004	2.24279	2.10717		0	22.3573	8.95005	14.9497		0	70.0073	0	88.2119		1734.95	1607	1563.13	1660.91		6074.43	4569.25	4504.81	4691.37
0	0	0	1.17915	2.84715		0	0	0	6.07165		3.38	9.54502	0	68.0371		2432.64	2154.53	2148.63	2290.38		6074.43	4241.82	4262.73	4419.31
0	0	0	0	3.1735		0	0	0	9.18285		49.48	130.916	86.3318	101.782		3167.07	2660.1	2594.78	2746.81		6074.43	4285.47	4271.7	4395.82
0	0	0	1.44439	4.25834		0	5.28505	0	11.9252		235.79	345.318	302.284	215.199		3894.56	3098.79	2946.35	3066.62		6074.43	4317.46	4298.1	4416.96
0	0	2.09206	2.82123	3.40284		3.38	50.2165	20.0158	25.3039		596.65	665.011	669.86	555.746		4574.58	3464.03	3489.34	3670.45		6074.43	4335.38	4336.15	4490.34
0	0	9.15811	1.40414	0.514671		49.48	137.329	119.926	94.228		1102.61	1070.11	1146.41	1144.03		5169.68	3748.28	3810.68	3977.29		6074.43	4326.55	4377.64	4557.58
0	3.38	24.7152	12.0152	5.53752		235.79	287.432	307.396	266.33		1734.95	1512.63	1521.48	1616.21		5628.71	3936.13	3977.09	4115.86		6074.43	4276.93	4407.83	4578.53
7/13/13 4:56 AM	46.1	69.1968	52.8082	38.1767		593.27	562.2	549.044	528.154		2429.26	2074.33	1859.15	1951.86		5919.5	4081.35	4137.77	4204.3		6075.42	4364.53	4369.09	4553.03
7/13/13 5:56 AM	186.31	154.515	152.122	151.331		1053.13	857.045	838.367	877.273		3117.59	2436.96	2125.77	2353.01		5998.87	4055.58	4370.05	4368.31		6112.82	4305.27	4380.37	4513.22
7/13/13 6:56 AM	360.86	306.195	335.229	338.055		1499.16	1267.01	1246.35	1322.28		3658.77	2808.4	2575.73	2991.76		5837.18	4033.1	4364.15	4390.91		6113.08	4443.53	4504.69	4651.45
7/13/13 7:56 AM	505.96	481.048	472.149	474.05		1835.99	1656.13	1635.41	1674.18		3977.93	3063.7	3226.65	3506.19		5477.78	3936.68	4285.59	4289.7		6128.99	4571.79	4597.95	4763.24
7/13/13 8:56 AM	632.34	600.937	578.289	586.013		2064.46	1813.22	1765.69	1862.72		4067.07	3031.41	3280.29	3378.98		4971.82	3626.2	3968.22	3995.39		6083.39	4734.29	4749.19	4958.32
7/13/13 9:56 AM	697.69	659.903	643.121	665.316		2159.61	1786.95	1784.78	1870.83		3893.76	2839.76	3009.83	2983.08		4339.48	3221.01	3489.11	3511.7		6076.86	5018.53	4938.48	5120.2
7/13/13 10:56 AM	734.43	643.775	681.92	703.554		2141.94	1648.93	1686.25	1729.39		3490.24	2535.38	2613.26	2572.99		3641.79	2753.82	2964.77	2976.43		6025.92	5230.96	5068.51	5219.7
7/13/13 11:56 AM	727.49	635.703	699.711	704.465		2002.61	1606.53	1655.96	1704.79		2881.28	2344.23	2155.24	2258.29		2907.36	2408.72	2679.32	2483.21		5963.85	5363.73	5208.01	5420.62
7/13/13 12:56 PM	680.02	624.475	662.372	651.59		1734.15	1559.86	1558.4	1570.61		2178.41	2105.26	1800.66	2027.34		2179.87	2062.91	1989.06	1796.21		5877.05	5414.9	5290.05	5539.62
7/13/13 1:56 PM	595.1	561.705	576.977	559.709		1348.3	1359.89	1347.69	1314.93		1499.85	1686.44	1409.16	1596.65		1499.85	1591.09	1311.29	1184.08		5352.94	5460.69	5486.66	5605.47
7/13/13 2:56 PM	459.03	500.336	457.119	458.918		878.67	1069.2	1077.83	1007.7		904.75	1236.37	1017.76	1050.85		904.75	1113.65	910.689	949.927		5090.41	5484.75	5637.05	5587.71
7/13/13 3:56 PM	294.17	298.572	267.71	268.283		444.26	523.833	424.138	393.796		445.72	531.679	438.693	439.794		445.72	463.771	588.124	520.71		5114.76	5638.39	5715.12	5784.68
7/13/13 4:56 PM	125.47	156.943	121.428	123.796		151.55	229.177	210.283	143.586		151.55	219.218	177.985	203.515		155.92	146.427	361.384	209.265		5125.04	5592.31	5678.5	5963.9
7/13/13 5:56 PM	24.62	38.8567	43.1914	44.5089		26.08	15.6449	100.18	64.1561		26.08	2.82615	93.163	83.1176		113.95	8.80254	321.3	160.564		5125.17	5560.36	5684.19	5917.94
7/13/13 6:56 PM	1.46	0	0	0		1.46	0	24.2201	15.0436		1.46	0	82.281	0		275.9	94.6183	339.924	323.682		5116.28	5296.72	5549.47	5456.46
7/13/13 7:56 PM	0	0	0	0		0	0	16.061	24.9923		0	0	104.321	10.5527		651.21	516.137	611.867	648.844		5116.18	5400.3	5547.42	5447.62
7/13/13 8:56 PM	0	0	0	1.3446		0	26.4534	9.75639	37.0334		0	38.3099	77.1386	18.3581		1111.57	1052.87	1062.58	1085.23		5116.18	5562.15	5541.17	5561.69
7/13/13 9:46 PM	0	8.00593	0	5.44865		0	47.8944	0	38.7848		0	71.33	46.8084	59.8437		1737.38	1636.03	1622.08	1637.28		5116.18	5629.03	5509.34	5613.41
0	0	5.55929	0	5.24683		0	0	0	13.4976		4.37	0	11.1432	59.8026		2384.13	2207.41	2287.85	2379.42		5116.18	5298.67	5497.66	5532.87
0	0	0	0	3.38999		0	0	0	0		87.87	47.6531	120.534	96.2244		3056.49	2844.69	2933.33	3004.43		5116.18	5344.77	5504.52	5453.13
0	0	0	0	1.37308		0	0	0	0		274.44	243.704	322.156	225.515		3697.18	3490.6	3561	3613.33		5116.18	5397.35	5528.95	5397.94
0	0	0	0	0		4.37	7.11623	0	7.90571		651.21	581.004	623.559	547.878		3853.09	4103.02	4170.03	4177.26		5116.18	5452.47	5554.46	5414.03
0	0	0.452668	0	0		87.87	101.468	71.0244	74.0174		1111.57	1033.97	1006.07	1006.9		4185.66	4618.9	4767.39	4727.97		5116.18	5483.61	5562.86	5483.05
0	4.37	18.3349	17.6775	12.1915		274.44	267.422	279.789	245.295		1737.38	1544.96	1470.28	1575.66		4669.04	4971.54	5216.74	5236.02		5116.18	5460.89	5597.89	5582.79
7/14/13 4:56 AM	83.5	65.6412	41.6945	34.1679		646.84	566.479	561.579	534.622		2379.76	2206.36	2077.89	2172.63		4969.12	5243.65	5438.95	5388.37		5114.76	5499.05	5528.08	5557.07
7/14/13 5:56 AM	186.57	192.864	220.254	219.882		1023.7	980.818	980.555	1068.01		2968.62	2853.7	2848.6	3071.5		5011.22	5353.98	5621.25	5604.64		5076.25	5553.34	5590.75	5726.77
7/14/13 6:56 AM	376.77	316.271	347.067	348.876		1462.94	1316.76	1314.05	1391.97		3422.74	3270.29	3456.75	3530.19		4840.38	5174.81	5443.45	5490.16		5044.92	5433.4	5683.89	5816.9
7/14/13 7:56 AM	460.36	496.586	510.918	509.322		1732.92	1757.77	1828.9	1846.7		3201.88	3731.62	4071.96	3947		4464.97	5027.09	5198.19	5209.43		4890.2	5583.92	5751.87	5839.21
7/14/13 8:56 AM	625.81	566.02	575.603	575.203		1944.92	1874.76	1974.13	1923.58		3074.09	3657.48	3976.55	3955.45		4004.61	4458.34	4664.76	4729.71		4906.95	5490.4	5699.72	5650.32
7/14/13 9:56 AM	646.75	687.912	680.463	684.25		1959.8	2099.03	2167.02	2143.3		2931.66	3663.27	3809.02	3778.93		3378.8	4093.33	4185.8	4159.34		4856.43	5772.28	5754.06	5701.51
7/14/13 10:56 AM	672.36	671.268	678.199	683.317		1468.96	1936.5	2002.38	1988.79		2589.36	3100.15	3175.95	3234.65		2732.05	3283.9	3115.04	3263.05		4840.48	5628.87	5770.97	5668.57
7/14/13 11:56 AM	640.69	653.178	657.04	657.254		1129.17	1757.42	1824.46	1808.12		2042.6	2530.69	2480.83	2568.08		2059.69	2594.06	2283.06	2405.66		4813.68	5573.28	5778.79	5581.85
7/14/13 12:56 PM	155.91	584.957	592.564	590.084		971.86	1448.83	1490.41	1462.93		1417.64	1851.02	1775.4	1891.57		1419	1836.95	1652.9	1718.83		4867.1	5355.61	5815.06	5385.74
7/14/13 1:56 PM	332.57	86.5966	172.424	157.601		1120.4	69.1423	401.344	380.62		1263.09	0	357.117	520.156		1263.09	0	1039.55	562.982		5373.24	3685.08	4979.21	4583.45
7/14/13 2:56 PM	483.38	230.221	257.917	266.939		913.43	386.386	453.611	475.673		930.52	324.53	390.789	435.232		930.52	256.468	700.693	598.465		5641.02	4606.78	5156.16	5176.49
7/14/13 3:56 PM	304.45	355.65	324.47	338.042		445.78	717.077	502.293	520.626		447.14	875.516	506.359	523.732		447.14	871.768	594.496	710.855		5619.7	5484.65	5405.99	5512.71
7/14/13 4:56 PM	125.6	192.48	129.532	138.358		142.69	377.449	237.79	215.19		142.69	486.066	156.605	221.274		145.64	482.793	250.243	255.951		5614.99	5316.6	5137.75	5418.77
7/14/13 5:56 PM	15.73	59.1656	38.7009	47.3608		17.09	98.1092	83.471	73.3249		17.09	123.414	25.4597	31.3405		65.03	190.902	183.203	115.983		5618.78	4957.77	4945.3	5097.62
7/14/13 6:56 PM	1.36	0	0	4.95331		1.36	0	9.19274	0		1.36	0	25.7726	0		204.54	140.694	263.395	200.839		5630.88	4468.91	4750.25	4679.03
7/14/13 7:56 PM	0	0	0	0		0	0	14.1648	0		0	0	35.607	16.0631		425.23	515.082	594.945	586.937		5630.98	4575.25	4818.69	4757.34
7/14/13 8:56 PM	0	0	0	0		0	0	12.1482	0		0	0	17.2344	38.3671		902.34	1062.57	1099.13	1167.17		5630.98	4760.97	4853.97	4905.24
7/14/13 9:46 PM	0	3.30577	1.18586	2.70726		0	30.7442	9.57841	23.1411		0	75.2211	4.38963	85.6539		1477.63	1664.94	1641.44	1790.87		5630.98	4873.4	4838.67	4993.66
0	0	2.82583	1.11625	5.10016		0	0	1.17638	10.9014		2.95	22.4017	0	61.0082		2108.43	2221.19	2273.92	2458.32		5630.98	4566	4635.79	4786.94
0	0	0	1.12383	4.36686		0	0	0	4.08589		47.94	134.854	123.934	108.455		2753.99	2753.23	2663.21	2718.78		5630.98	4597.32	4649.85	4739.14
0	0	0	0.711447	4.21609		0	0	0	10.8776		203.18	351.056	337.824	237.631		3448.1	3238.21	3142.84	3257.69		5630.98	4629.38	4679.22	4737.39
0	0	0.909138	1.35023	2.56585		2.95	53.7308	21.4282	32.6132		425.23	687.603	682.845	610.362		4110.15	3652.67	3780.37	3996.7		5630.98	4659.34	4730.69	4811.61
0	0	10.8244	7.53841	6.96498		47.94	149.514	137.882	104.484		902.34	1102.12	1088.97	1107.03		4710.5	3982.06	4090.91	4219.09		5630.98	4653.92	4779.23	4898.83
0	2.95	27.3256	15.4438	10.4044		203.18	300.35	344.318	319.683		1477.63	1542.86	1554.29	1677.74		5172.56	4202.12	4283.76	4418.23		5630.98	4594.98	4831.9	4923.79
7/15/13 4:56 AM	44.99	73.3623	46.7738	41.5458		422.28	579.381	583.644	544.332		2105.48	2116.15	1933.92	2051.78		5469.35	4386.15	4520.08	4571.49		5630.63	4656.92	4836.51	4942.41
7/15/13 5:56 AM	155.24	148.391	157.862	150.074		854.4	852.155	811.89	842.881		2706.05	2483.44	2071.04	2298.31		5553.75	4338	4762.21	4707.49		5630.1	4593	4802.24	4847.8
7/15/13 6:56 AM	222.05	289.042	277.971	286.181		1274.45	1204.33	1153.64	1248.29		3244.92	2823.13	2602.37	2945.32		5426.34	4234.6	4582.98	4628.4		5654.95	4558.17	4766.59	4751.73
7/15/13 7:56 AM	477.11	346.465	366.04	370.7		1683.2	1314.87	1237.51	1313.79		3684.92	2703.43	3086.66	3109.78		5205.75	3714.81	4322.42	4295.01		5792.35	4048.73	4664.26	4325.9
7/15/13 8:56 AM	575.29	583.863	573.98	581.529		1851.65	1831.4	1858.4	1872.33		3808.16	3189.09	3495.67	3541.16		4728.64	3871.88	4272.75	4210.13		5810.09	4796.06	4812.1	4968.98
7/15/13 9:56 AM	630.8	626.978	637.817	636.983		1970.47	1820.47	1798.38	1872.87		3694.93	2953.72	3277.47	3148.22		4153.35	3346.58	3743.06	3753.1		5862.75	4723.63	4882.77	4892.29
7/15/13 10:56 AM	645.56	635.121	622.893	651.993		2001.72	1673.39	1668.87	1781.46		3363.87	2660.93	2657.64	2693.92		3522.55	2868.39	2992.13	3084.57		5944.88	5104.6	5019.32	5238.44
7/15/13 11:56 AM	694.11	596.707	616.983	642.389		1956.51	1465.68	1546.52	1530.1		2847.7	2210.55	2199.62	2201.45		2876.99	2266.84	2161.87	2321.03		6045.27	4873.98	5053.19	4994.75
7/15/13 12:56 PM	662.05	530.334	616.315	596.219		1724.46	1404.81	1435.28	1482.08		2181.42	1955.66	1723.22	1791.25		2182.88	1972.38	2080.8	1753.62		6091.33	5416.14	5194.49	5453.81
7/15/13 1:56 PM	600.35	618.474	571.706	559.63		1362.15	1565.94	1574.82	1538.07		1520.83	1981.62	1684.63	1865.28		1520.83	1852.53	1425.52	1343.94		6112.97	5199.08	5212.28	5410.49
7/15/13 2:56 PM	462.06	517.8	463.198	469.607		891.19	1113.32	1072.33	1018.52		920.48	1276.6	1042.37	1054.01		920.48	1196.84	927.947	1024.49		6115.29	5359.51	5497.49	5499.97
7/15/13 3:56 PM	299.74	303.542	272.845	285.682		456.96	515.973	439.425	448.022		458.42	506.91	451.524	430.517		458.42	466.999	574.433	514.258		6126.83	5381.06	5527.83	5607.89
7/15/13 4:56 PM	129.39	154.468	111.743	120.2		158.68	208.02	200.099	133.382		158.68	193.956	142.919	191.011		161.28	134.811	258.233	168.826		6135.9	5332.18	5422.71	5676.11
7/15/13 5:56 PM	27.83	33.7339	31.3571	32.7338		29.29	3.49954	84.2615	42.1277		29.29	0	40.6458	55.7976		76.35	0	222.049	87.5171		6137.06	5201	5339.19	5473.73
7/15/13 6:56 PM	1.46	0	7.3798	6.812		1.46	0	38.4703	26.2002		1.46	0	74.0378	45.9291		228.61	66.763	271.08	263.292		6135.64	4947.01	5199.92	5112.67
7/15/13 7:56 PM	0	0	0	0		0	0	17.8923	14.5835		0	0	68.2738	17.9098		586.6	406.816	465.035	534.448		6135.66	5035.35	5234.22	5136.58
7/15/13 8:56 PM	0	0	0	1.01122		0	23.5092	14.8336	28.0445		0	44.8449	43.9136	8.97691		1081.45	887.642	822.604	888.547		6135.66	5186.56	5235.47	5231.51
7/15/13 9:46 PM	0	7.38591	0	4.64281		0	45.8484	8.07199	31.1313		0	74.8136	30.5823	26.4722		1709.4	1410.51	1351.24	1405.99		6135.66	5248.49	5213.49	5272.01
0	0	5.53167	0.0615811	5.00231		0	0.794354	0	13.2083		2.6	0	0	57.3551		2422.33	1939.58	2005.25	2128.04		6135.66	4923.43	5107.34	5165
0	0	1.38634	0	3.6504		0	0	0	0.496441		47.06	29.9599	52.5602	53.0687		3168.28	2525.85	2625.2	2720.43		6135.66	4966.53	5115.05	5122.8
0	0	0	1.43973	2.71833		0	0	0	0		227.15	184.333	231.013	163.503		3908.45	3133.36	3185.05	3259.72		6135.66	5012.92	5140.03	5085.22
0	0	0	0.367118	0		2.6	0	0	8.37676		586.6	461.698	510.705	446.706		4592.14	3723.53	3795.81	3782.12		6135.66	5061.91	5168.94	5090.93
0	0	0	5.93314	2.85239		47.06	75.577	73.4717	69.9817		1081.45	863.004	855.688	835.898		5194.81	4239.41	4349.11	4329.74		6135.66	5101.26	5219.36	5166.69
0	2.6	14.0645	23.8334	17.7364		227.15	216.331	221.962	200.014		1709.4	1337.75	1265.92	1322.08		5668.41	4615.5	4809.18	4848.07		6135.66	5097.69	5272.62	5257.02
7/16/13 4:56 AM	44.46	55.1529	38.1976	33.2321		584	476.856	471.449	459.674		2419.73	1972.46	1838.65	1967.28		5974.62	4907.93	5015.21	5049.76		6135.49	5176.71	5243.51	5293.28
7/16/13 5:56 AM	180.09	136.297	135.777	138.751		1034.39	781.764	799.166	839.593		3121.22	2490.1	2451.98	2619.57		6060.71	4966.29	5202.53	5206.14		6131.18	5134.22	5260.27	5273.05
7/16/13 6:56 AM	359.45	284.938	329.795	327.911		1482.25	1237.85	1246.05	1362.05		3681.3	3104.06	3214.54	3402.4		5907.03	4999.05	5324.19	5300.14		6141.08	5246.59	5391.32	5521.29
7/16/13 7:56 AM	494.85	498.192	496.672	511.414		1835.73	1745.54	1778.71	1860.46		4005.54	3688.04	3928.41	3895.54		5549.06	4977.76	5125.37	5160.37		6160.26	5461.82	5502	5772.87
7/16/13 8:56 AM	627.95	588.067	586.888	598.06		2086.83	1907.92	1972.64	2007.05		4113.36	3702.19	3884.51	3896.49		5054.21	4496.57	4823.63	4781.38		6194.18	5504.55	5559.25	5632.68
7/16/13 9:56 AM	712.93	683.123	670.684	683.225		2199.05	2078.23	2098.03	2112.5		3959.01	3649.33	3618.02	3689.61		4426.26	4053.02	4275.78	4211.39		6228.87	5663.08	5640.1	5729.21
7/16/13 10:56 AM	745.95	728.224	720.71	724.957		2169.81	2098.1	2071.11	2128.14		3554.89	3333.42	3260.78	3404.56		3713.33	3486.43	3568.87	3559.38		6246.68	5761.36	5750.68	5960.75
7/16/13 11:56 AM	740.17	729.389	730.932	728.577		2026.53	1960.31	1947.09	1993.47		2939.49	2804.77	2699.55	2984.23		2967.38	2829.37	2675.09	2733.9		6269.4	5782.14	5852.53	6067.4
7/16/13 12:56 PM	683.69	667.999	689.418	687.078		1759.96	1656.77	1712.07	1722.48		2225.73	2128.33	2107.35	2341.53		2227.21	2122.05	1983.55	1974.84		6286.16	5814.3	5937.84	6048.01
7/16/13 1:56 PM	602.67	572.643	582.822	589.607		1385.08	1281.04	1287.8	1281.14		1543.52	1476.51	1473.51	1582.34		1543.52	1456.01	1467.97	1419.06		6311.34	5750.81	5968.04	5776.29
7/16/13 2:56 PM	473.6	449.134	443.85	456.589		912.96	885.85	802.176	850.359		940.85	926.221	931.55	921.824		940.85	886.297	1052.84	972.978		6321.33	5742.72	5959.01	5680.13
7/16/13 3:56 PM	308.81	308.3	279.704	285.542		465.77	521.808	429.709	431.562		467.25	501.572	465.72	451.526		467.25	434.172	627.573	558.606		6323.17	5668.51	5782.71	5826.31
7/16/13 4:56 PM	130.55	160.606	117.22	124.115		158.44	220.538	204.422	140.024		158.44	197.998	173.223	207.484		160.87	128.196	357.386	223.547		6319.84	5663.64	5685.3	6019.27
7/16/13 5:56 PM	26.41	36.6127	33.8921	36.0592		27.89	4.62669	93.4516	55.9716		27.89	0	75.5371	55.1427		70.47	0	307.877	187.379		6317.83	5554.06	5609.53	5836.71
7/16/13 6:56 PM	1.48	0	1.51681	2.67332		1.48	0	34.081	27.9663		1.48	0	98.2833	3.89987		234.05	87.3966	353.741	343.693		6319.63	5291.61	5498.74	5411.74
7/16/13 7:56 PM	0	0	0	0		0	0	15.0979	23.1968		0	0	107.286	0		611.2	488.37	599.743	638.583		6319.67	5389.23	5536.9	5423.45
7/16/13 8:56 PM	0	0	0	0.282699		0	21.4604	8.48758	35.2953		0	24.5146	81.7533	4.75938		1139.97	1028.03	1051.39	1076.05		6319.67	5565.53	5556.43	5555.79
7/16/13 9:46 PM	0	7.7894	0	4.75073		0	45.2037	0	37.2881		0	61.8823	50.5726	48.564		1802.61	1616.93	1609.88	1622.45		6319.67	5652.62	5552.25	5641
0	0	5.98315	0	5.46268		0	0	0	14.4471		2.43	0	12.9886	63.4193		2533.35	2195.61	2280.5	2365.25		6319.67	5347.59	5548.38	5597.02
0	0	0.13291	0	3.4898		0	0	0	0		42.58	41.3083	120.05	101.186		3302.02	2839.07	2930.35	2997.05		6319.67	5393.71	5554.76	5514.78
0	0	0	0	1.27871		0	0	0	0		232.57	232.383	315.081	221.469		4058.95	3492.83	3565.99	3617.59		6319.67	5446.71	5577.61	5449.75
0	0	0	0	0		2.43	4.5718	0	5.79735		611.2	565.852	609.039	529.056		4767.82	4114.32	4177.27	4191.32		6319.67	5503.09	5599.28	5457.16
0	0	0.0100568	0	0		42.58	96.2684	63.1318	68.0893		1139.97	1016.65	996.794	994.265		5380.48	4640.31	4773.9	4725.73		6319.67	5535.57	5600.89	5520.6
0	2.43	17.13	15.9756	10.5981		232.57	259.466	269.476	236.864		1802.61	1529.94	1461.65	1561.05		5855.92	5004.17	5245.95	5248.06		6319.67	5515.41	5630.01	5620.45
7/17/13 4:56 AM	40.15	61.9386	35.9254	28.0991		608.77	552.335	543.906	511.016		2530.92	2190.81	2068.67	2148.23		6158.97	5281.89	5478.5	5421.2		6319.5	5537.49	5564.61	5588.98
7/17/13 5:56 AM	189.99	151.428	143.367	144.813		1097.39	871.274	863.755	902.58		3259.44	2710.98	2707.28	2832.57		6247.36	5281.35	5657.08	5567.47		6320.01	5446.48	5564.35	5521.96
7/17/13 6:56 AM	378.63	323.277	354.013	359.264		1570.04	1337.02	1343.53	1425.47		3826.38	3321.28	3513.4	3564.24		6085.58	5258	5600.44	5599.29		6307.42	5531.19	5654.88	5790.47
7/17/13 7:56 AM	528.77	498.209	511.351	510.533		1922.15	1769.81	1848.04	1864.89		4156.62	3766.36	4126.13	3925.61		5708.47	5083	5232.79	5175.33		6292.98	5662.41	5694.97	5788.05
7/17/13 8:56 AM	662.64	633.107	623.115	626.083		2162.05	2054.31	2131.22	2116.33		4240.51	3903	4179.39	3980.02		5179.7	4688.2	4937.75	4779.74		6261.93	5728.57	5681.54	5627
7/17/13 9:56 AM	730.74	723.337	710.885	714.957		2256.34	2181.44	2226.55	2233.08		4053.31	3756.75	3896.34	3783.32		4517.06	4155.01	4315.75	4224.54		6225.92	5853.4	5779.02	5856.68
7/17/13 10:56 AM	768.67	745.861	755.785	757.919		2234.47	2113.72	2157.3	2197.09		3628.05	3314.81	3465.26	3513.85		3786.32	3468.39	3448.94	3534.07		6180.56	5907.85	5874.62	6132.35
7/17/13 11:56 AM	756.93	733.082	763.433	759.494		2078.46	1939.64	2014.39	2032.59		2987.92	2742.33	2851.47	3135.6		3017.65	2774.87	2556.86	2690.23		6139.58	5914.71	5949.25	6239.21
7/17/13 12:56 PM	708.87	671.777	710.503	707.257		1796.97	1644.75	1742.3	1722.55		2259.2	2082.15	2183.05	2415.03		2260.72	2071.3	1919.81	1927.79		6113.5	5894.6	5987.11	6181.43
7/17/13 1:56 PM	612.66	584.041	606.64	612.312		1393.58	1295.85	1309.4	1302.68		1551.85	1470.25	1549.27	1646		1551.85	1442.09	1474.98	1415.92		6123.87	5860.64	6022.69	5969.4
7/17/13 2:56 PM	475.44	454.672	453.17	463.776		909.46	884.343	792.292	852.398		939.19	897.127	946.996	917.663		939.19	850.167	1048.16	979.007		6137.39	5767.13	5963.33	5663.62
7/17/13 3:56 PM	305.48	304.68	278.149	282.934		462.23	497.749	412.835	425.745		463.75	450.188	461.276	426.801		463.75	379.231	637.52	573.694		6137.97	5713.8	5807.38	5823.18
7/17/13 4:56 PM	128.54	153.055	110.413	117.36		158.27	192.677	192.435	129.406		158.27	147.675	169.904	184.447		160.53	75.2519	364.783	241.474		6189.48	5713.89	5714.04	6044.27
7/17/13 5:56 PM	28.21	32.5466	30.2388	31.7971		29.73	0	84.7701	51.242		29.73	0	81.9944	34.9668		72.65	0	320.656	207.6		6194.25	5614.37	5655.01	5881.93
7/17/13 6:56 PM	1.52	0	2.82527	3.38711		1.52	0	32.0649	32.7696		1.52	0	116.46	3.54942		221.84	97.4883	385.947	375.231		6189.96	5413.53	5580.4	5511.83
7/17/13 7:56 PM	0	0	0	0		0	0	11.1262	27.8514		0	0	123.945	0		584.51	514.224	650.473	681.459		6189.3	5524.43	5615.62	5524.06
7/17/13 8:56 PM	0	0	0	0.0234562		0	21.2783	3.90821	38.5727		0	17.2065	97.1967	4.93914		1082.23	1072.44	1118.28	1120.84		6189.3	5695.83	5634.84	5656.7
7/17/13 9:46 PM	0	7.87167	0	4.35165		0	44.2891	0	40.3028		0	53.9447	61.8975	59.0629		1708.86	1683.53	1691.96	1673.98		6189.3	5790.46	5620.78	5739.2
0	0	5.92893	0	5.29309		0	0	0	14.0302		2.26	0	23.6091	79.6374		2394.24	2282.07	2370.23	2444.12		6189.3	5504.24	5694.31	5790.75
0	0	0	0	2.96266		0	0	0	0		42.92	40.2751	135.129	116.693		3121.93	2946.59	3027	3094.06		6189.3	5552.67	5699.3	5688.55
0	0	0	0	0.370839		0	0	0	0		220.32	241.668	339.897	240.342		3852.78	3618.39	3663.82	3721.82		6189.3	5607.82	5719.36	5611.7
0	0	0	0	0		2.26	3.11096	0	1.27853		584.51	592.039	648.283	569.003		4572.02	4253.77	4274.57	4289.35		6189.3	5665.99	5730.33	5607.05
0	0	0	0	0		42.92	99.174	52.0719	64.7765		1082.23	1064.51	1041.11	1035.64		5198.2	4787.77	4892.66	4833.23		6189.3	5699.53	5702.91	5643.79
0	2.26	17.6174	11.6769	6.29455		220.32	271.011	269.68	233.937		1708.86	1598.31	1518.02	1624.18		5674.22	5151.95	5397.9	5379.14		6189.3	5677.86	5719.93	5742.16
7/18/13 4:56 AM	40.66	63.4002	31.1224	22.6616		582.25	575.416	555.469	522.356		2391.98	2273.12	2139.4	2206.85		6028.95	5428.59	5643.03	5547.22		6188.89	5683.34	5652.54	5687.41
7/18/13 5:56 AM	177.4	157.123	152.436	151.909		1039.31	906.289	888.3	918.19		3079.01	2798.95	2808.12	2876.53		6121.6	5411.59	5750.67	5609.59		6187.53	5583.88	5642.62	5599.13
7/18/13 6:56 AM	364.19	315.918	348.069	348.132		1488.54	1333.32	1325.82	1381.84		3632.46	3341.48	3544.28	3504.28		5968.12	5308.64	5564.31	5550.06		6187.51	5581.19	5717.82	5800.82
7/18/13 7:56 AM	497.72	490.422	507.771	500.627		1809.73	1759.72	1849.01	1826.2		3987.51	3780.13	4169.37	3926.95		5604.79	5124.05	5113.56	5114.38		6179.67	5699.98	5771.09	5820.91
7/18/13 8:56 AM	626.63	607.089	608.121	605.843		2039.7	1995.29	2121.03	2051.33		4115.97	3851.22	4243.57	4014.77		5107.07	4673.65	4794.48	4714.72		6176.43	5659.83	5731.3	5558.49
7/18/13 9:56 AM	685.38	691.381	694.245	693.422		2143.92	2113.77	2218.78	2165.88		3965.36	3691.37	3991.78	3787.5		4480.44	4133.61	4168.61	4115.28		6176.08	5718.44	5730.32	5593.82
7/18/13 10:56 AM	727.69	711.406	721.991	721.676		2177.78	2043.13	2126.52	2101.56		3636.97	3248.32	3464.41	3352.03		3795.06	3455.24	3355.27	3412.57		6187.88	5779.9	5730.82	5747.33
7/18/13 11:56 AM	730.85	704.925	729.75	722.134		2076.27	1887.67	1976.44	1962.44		3042.59	2694.91	2806.23	2876.29		3067.37	2771.22	2508.5	2638.58		6190.06	5762.65	5803.87	5798.94
7/18/13 12:56 PM	719.24	659.824	689.174	683.806		1821.44	1629.19	1718.23	1687.9		2335.66	2085.41	2141.23	2294.35		2336.52	2108.52	1937.3	1986.54		6179.5	5801.09	5890.61	5863.04
7/18/13 1:56 PM	626.18	603.587	630.305	634.586		1459.19	1362.15	1362.23	1380.26		1617.28	1582.07	1663.87	1891.38		1617.28	1592.95	1600.75	1572.13		6136.56	5886.18	5981.06	5912.28
7/18/13 2:56 PM	476.02	475.073	482.499	493.071		966.32	948.094	850.841	921.706		991.1	996.212	1032.58	1072.91		991.1	981.463	1129.36	1067.84		6098.03	5743.76	5910.41	5559.19
7/18/13 3:56 PM	356.99	308.906	282.728	288.843		514.22	515.534	431.156	439.189		515.08	480.949	476.666	439.533		515.08	430.691	644.862	562.981		6084.58	5642.19	5780.23	5729.23
7/18/13 4:56 PM	133.31	199.703	143.024	152.083		158.09	307.68	244.597	170.666		158.09	306.237	228.721	236.974		159.94	249.701	459.633	294.198		5966.36	5808.96	5782.56	6033.13
7/18/13 5:56 PM	23.92	34.1772	35.3778	35.6355		24.78	0	88.5731	47.3369		24.78	0	80.7833	46.676		65.93	0	313.082	148.557		5955.52	5527.86	5677.87	5886.61
7/18/13 6:56 PM	0.86	0	0	0		0.86	0	26.5422	20.6057		0.86	0	102.585	6.41719		219.39	42.1032	346.584	334.199		5951.92	5268.5	5515.71	5409.88
7/18/13 7:56 PM	0	0	0	0		0	0	12.8775	24.1847		0	0	113.74	4.87626		574.88	468.435	600.388	642.538		5951.87	5416.41	5555.81	5456.11
7/18/13 8:56 PM	0	0	0	0		0	19.1326	7.74867	37.7374		0	24.9899	88.52	11.1094		1069.36	1016	1036.95	1065.05		5951.87	5602.63	5569.65	5581.9
7/18/13 9:46 PM	0	7.46705	0	4.56965		0	47.4758	0	41.1645		0	67.3113	53.063	36.6279		1695.64	1603.33	1570.89	1587.52		5951.87	5694.08	5562.64	5663.27
0	0	7.23712	0	6.26943		0	3.39175	0	18.6694		1.85	0	13.581	59.3277		2392.82	2174.19	2235.58	2324.69		5951.87	5392.44	5591.99	5655.49
0	0	1.43474	0	4.1535		0	0	0	2.35354		41.15	41.9153	120.725	100.042		3122.69	2806.32	2904.12	2976.85		5951.87	5433.24	5597.63	5568.72
0	0	0	0	1.52347		0	0	0	0		218.53	224.804	314.426	216.138		3842.98	3455.85	3537.94	3591.99		5951.87	5482.19	5619.33	5500.99
0	0	0	0	0		1.85	1.34483	0	3.16163		574.88	552.815	605.119	533.67		4519.28	4085.26	4142.95	4150.18		5951.87	5538.65	5639.25	5498.76
0	0	0	0	0		41.15	91.772	54.8312	62.9105		1069.36	1000.27	969.438	975.571		5106.93	4628.13	4741.94	4694.03		5951.87	5574.58	5632.98	5544.6
0	1.85	16.3085	14.2288	9.29775		218.53	254.264	261.205	225.459		1695.64	1509.18	1419.92	1518.04		5569.5	5012.1	5285.28	5240.91		5951.87	5557.72	5656.43	5646.57
7/19/13 4:56 AM	39.3	59.7048	33.2655	25.5709		573.03	544.016	536.906	500.156		2390.97	2159.48	2004.34	2085.67		5806.42	5306.57	5520.81	5427.04		5952.17	5582.01	5580.62	5612.62
7/19/13 5:56 AM	177.38	149.303	142.699	143.823		1028.21	862.894	856.4	889.853		3081.54	2678.49	2689.97	2799.69		5889.59	5321.91	5694.4	5593.01		5952.99	5490.48	5584.97	5560.45
7/19/13 6:56 AM	356.35	309.663	340.118	343.92		1477.11	1293.69	1286.16	1370.69		3624.45	3249.42	3405.03	3461.37		5732.53	5265.41	5561.3	5545.3		5950.4	5516.35	5668.65	5768.22
7/19/13 7:56 AM	494.48	474.691	492.773	489.073		1817.94	1700.44	1766.67	1803.47		3944.4	3691.4	4122.15	3902.41		5376.99	5092.8	5188.29	5201.3		5946.19	5598	5751.55	5818.83
7/19/13 8:56 AM	626.28	601.577	598.973	601.08		2053.33	1975.33	2088.5	2040.91		4037.57	3856.05	4173.81	3993.52		4882.51	4735.36	4982.67	4886.39		5937.41	5640.71	5742.45	5601.28
7/19/13 9:56 AM	697.18	690.647	693.44	694.569		2147.34	2124.34	2204.62	2164.61		3873.86	3761.49	3946.97	3815.99		4256.23	4239.81	4392.05	4301.38		5865.28	5787.16	5753.13	5660.45
7/19/13 10:56 AM	729.87	726.556	728.552	726.22		2126.46	2107.4	2144.31	2142.38		3415.45	3388.7	3500.61	3477.21		3559.05	3601.65	3591.15	3589.05		5875.93	5847.74	5778.22	5840.75
7/19/13 11:56 AM	720.29	714.76	732.178	723.689		1984.24	1942.69	1989.38	2001.66		2808.05	2819.07	2836.22	2949.92		2829.18	2905.36	2634.34	2720.97		5888.2	5861.85	5817.18	5852.39
7/19/13 12:56 PM	676.3	661.821	682.484	676.83		1726.52	1653.09	1725.84	1697.58		2108.08	2149.8	2127.17	2249.24		2108.89	2185.83	1955.23	1990.45		5899.68	5835.29	5875.19	5767.64
7/19/13 1:56 PM	587.65	565.499	582.088	586.568		1288.99	1280.15	1305.05	1277.14		1432.59	1488.67	1491.07	1552.39		1432.59	1506.17	1499.98	1450.97		5910.12	5853.65	5972.85	5690.19
7/19/13 2:56 PM	462.57	442.89	436.71	448.402		823.81	886.479	806.084	845.704		844.94	924.993	922.693	893.608		844.94	912.919	1085.4	999.666		5920.92	5747.18	5947.13	5586.98
7/19/13 3:56 PM	238.77	310.816	282.379	291.515		381.56	519.712	443.908	445.885		382.37	498.861	471.459	449.932		382.37	455.938	631.411	564.839		5933.89	5683.02	5841.13	5824.01
7/19/13 4:56 PM	122.47	91.5786	85.6633	85.5403		143.6	46.3062	145.439	97.5211		143.6	0	111.304	104.114		145.75	0	250.007	50.3182		5988.71	5419.19	5725.57	5984.26
7/19/13 5:56 PM	20.32	31.3417	31.8116	33.5562		21.13	1.06785	79.0214	42.1591		21.13	0	66.5282	38.6801		63.4	0	287.689	127.136		5987.58	5519.66	5680.41	5882.83
7/19/13 6:56 PM	0.81	0	0	1.04183		0.81	0	25.0317	17.0205		0.81	0	86.3609	2.20469		217.87	103.844	319.776	312.821		5991.75	5189.16	5470.32	5343.57
7/19/13 7:56 PM	0	0	0	0		0	0	17.3424	23.762		0	0	92.4838	3.7095		569.2	516.925	576.121	626.5		5991.63	5316.44	5458.46	5347.71
7/19/13 8:56 PM	0	1.69175	0	1.72889		0	31.1385	12.2814	35.1698		0	42.9942	66.1928	4.93385		1054.9	1039.52	1035.69	1066.38		5991.63	5459.48	5463.94	5456.06
7/19/13 9:46 PM	0	8.7469	0	5.45551		0	46.5456	2.27662	33.7223		0	64.2109	36.8563	51.9205		1609.05	1608.22	1595.76	1618.02		5991.63	5514.98	5450.67	5517
0	0	4.92592	0	4.56608		0	0	0	9.47614		2.15	0	0	48.1489		2316.88	2175.85	2256.96	2344.9		5991.63	5196.63	5392.94	5415.78
0	0	0	0	2.81647		0	0	0	0		42.27	37.4149	107.375	83.8469		3059.02	2811.77	2890.35	2961.06		5991.63	5244.75	5399.15	5346.06
0	0	0	0	1.19733		0	0	0	0		217.06	232.452	306.274	210.246		3790.79	3456.91	3501.5	3544.1		5991.63	5300.27	5424.93	5299.49
0	0	0	0	0		2.15	4.38228	0	6.44465		569.2	568.287	607.957	525.29		4477.53	4066.47	4086.29	4086.55		5991.63	5357.6	5459.06	5326.05
0	0	0	0	0		42.27	96.6362	67.1482	69.8086		1054.9	1019.39	995.644	991.014		5075.98	4576.69	4722.92	4669.9		5991.63	5389.75	5478.85	5402.09
0	2.15	17.2318	18.0516	13.1515		217.06	261.129	275.034	240.26		1609.05	1530.33	1463.74	1558.2		5551.52	4921.95	5128.94	5178.2		5991.63	5369.36	5519.05	5497.51
7/20/13 4:56 AM	40.12	61.9807	39.1903	30.904		567.05	557.053	553.667	522.148		2314.73	2191.63	2078.27	2161.96		5842.96	5181.01	5318.01	5297.56		5991.33	5420.63	5463.05	5488.82
7/20/13 5:56 AM	174.79	152.596	147.464	149.454		1012.63	876.989	880.09	916.042		3016.75	2704.44	2716.12	2825.02		5924.18	5169.58	5454.71	5399.36		5989.87	5320.72	5478.15	5423.7
7/20/13 6:56 AM	352.14	308.036	342.51	346.539		1391.99	1296.52	1306.44	1388.92		3573.73	3243.08	3435.99	3439.16		5773.88	5085.55	5347.78	5360.28		5981.29	5375.06	5547.95	5637.19
7/20/13 7:56 AM	485.7	473.369	494.77	491.755		1747.68	1700.23	1790.59	1786.84		3908.33	3645.53	3835.41	3807.9		5422.43	4889.62	5059.9	5059.79		5970.29	5428.17	5598.71	5669.21
7/20/13 8:56 AM	554.15	592.505	594.766	596.255		2004.12	1948.52	2026.79	2005.8		4021.08	3753.33	3997.03	3961.07		4936.73	4507.01	4655.99	4671.19		5969.93	5554.21	5596.28	5625.13
7/20/13 9:56 AM	707.83	621.963	621.734	628.034		2181.74	1923.4	2005.98	1969.01		3942.47	3400.43	3534.29	3623.36		4382.58	3785.99	3737.76	3871.22		6033.79	5423.84	5565.5	5541.5
7/20/13 10:56 AM	742.14	721.488	687.715	702.579		2160.65	2062.75	2088.14	2112.09		3528.23	3272.79	3203.25	3394.09		3674.75	3465.41	3400.39	3448.26		6012.35	6018.39	5714.11	6085.21
7/20/13 11:56 AM	731.77	715.879	730.52	727.862		2016.96	1912.12	1945.97	1973.11		2907.43	2704.33	2739.63	2937.91		2932.61	2756.47	2688.68	2780.63		5992.98	5741.4	5789.24	5935.81
7/20/13 12:56 PM	686.74	659.624	682.725	680.747		1760.73	1624.79	1678.84	1679.62		2200.15	2061.79	2074.68	2253.3		2200.84	2070.87	1999.97	2012.98		5980.66	5716.69	5823.72	5879.83
7/20/13 1:56 PM	598.45	570.339	583.597	592.673		1367.58	1262.49	1289.46	1286.88		1514.1	1447.21	1483.04	1546.27		1514.1	1442.94	1501.25	1446.17		5957.32	5682.39	5873.35	5733.86
7/20/13 2:56 PM	475.54	446.775	440.005	455.159		890.47	866.511	794.398	840.664		915.65	908.316	915.324	900.672		915.65	882.48	1024.01	961.276		5905.7	5619.35	5838.25	5573.71
7/20/13 3:56 PM	293.59	297.623	271.735	275.964		439.42	509.159	406.384	414.785		440.11	499.466	452.334	429.661		440.11	446.594	621.627	517.583		5808.36	5605.21	5731.77	5719.25
7/20/13 4:56 PM	121.34	158.647	120.166	123.864		146.52	229.519	205.604	141.623		146.52	222.942	178.146	206.822		148.37	145.808	345.616	198.382		5734.93	5532.13	5637.15	5901.61
7/20/13 5:56 PM	24.49	29.0749	31.1949	32.5107		25.18	0	79.3876	46.0595		25.18	0	68.8386	50.1925		65.69	0	292.299	143.541		5745.99	5470.21	5628.39	5810.1
7/20/13 6:56 PM	0.69	0	4.07829	4.62231		0.69	0	32.9075	27.2072		0.69	0	98.015	27.7935		207.41	92.4332	337.011	326.318		5738.17	5224.22	5487	5375.73
7/20/13 7:56 PM	0	0	0	0		0	0	16.8692	22.1723		0	0	96.0455	3.74585		547.86	479.217	549.705	596.653		5738.15	5307.5	5471.13	5352.02
7/20/13 8:56 PM	0	0	0	0.693597		0	25.8328	11.7254	34.5487		0	34.6256	69.9854	0		1033.2	996.739	989.725	1033.31		5738.15	5458.33	5472.19	5454.04
7/20/13 9:46 PM	0	8.83274	0	5.36953		0	49.577	1.16764	36.7801		0	70.609	39.3853	41.5779		1651.21	1560.41	1544.12	1576.98		5738.15	5544.5	5459.52	5537.86
0	0	6.4923	0	5.57222		0	0	0	12.3385		1.85	0	2.87224	48.2545		2337.6	2120.1	2190.51	2271.68		5738.15	5224.73	5427.25	5457.95
0	0	0.104714	0.457591	3.55823		0	0	0	0		40.51	34.8763	107.514	81.5926		3060.37	2750.09	2845.68	2909.14		5738.15	5268.24	5433.48	5395.13
0	0	0	0	1.50031		0	0	0	0		206.72	219.079	305.727	228.058		3779.82	3398.36	3473.15	3513.36		5738.15	5322.28	5458.26	5336.48
0	0	0	0	0		1.85	3.56887	0	5.73636		547.86	543.101	565.174	480.068		4443.22	4019.1	4070.89	4078.05		5738.15	5381.44	5489.78	5349.12
0	0	0.278805	0	0		40.51	92.5426	62.7182	65.7208		1033.2	979.29	952.673	952.549		4990.05	4545.77	4688.61	4638.13		5738.15	5414.97	5505.98	5417.7
0	1.85	16.2156	17.7461	13.474		206.72	249.387	267.742	233.251		1651.21	1473.51	1418.61	1507.64		5368.25	4910.28	5146.52	5147.42		5738.15	5394.48	5540.73	5514.46
7/21/13 4:56 AM	38.66	59.1685	38.3482	29.6881		546.01	537.383	541.366	507.793		2335.75	2130.45	2027.83	2119.34		5586.56	5191.67	5346.27	5325.53		5737.92	5445.34	5500.13	5530.54
7/21/13 5:56 AM	166.21	146.905	141.52	143.989		992.69	847.846	837.011	871.165		3019.86	2652.76	2660.91	2772.83		5680.3	5200.99	5496.17	5448.97		5736.09	5356.01	5519.13	5491.12
7/21/13 6:56 AM	341.14	297.277	326.562	332.771		1444.49	1253.94	1247.47	1350		3573.1	3207.14	3366.39	3428.83		5530.76	5131.97	5442.8	5469.59		5726.92	5413.23	5594.56	5705.42
7/21/13 7:56 AM	485.34	459.322	481.721	483.137		1789.74	1662.85	1750.24	1758.2		3895.36	3643.39	3890.07	3857.48		5190.29	4963.12	5115.78	5159.21		5697.13	5526.35	5656.36	5802.64
7/21/13 8:56 AM	618.01	585.269	594.479	594.179		2027.17	1963.24	2050.57	2026.17		3956.85	3813.35	4046.3	3976.35		4704.95	4609.94	4918.64	4849.83		5624.65	5585.7	5649.19	5654.41
7/21/13 9:56 AM	686.39	703.892	675.064	679.855		2128.61	2158.14	2159.63	2160.89		3717.04	3760.44	3853.95	3826.15		4086.94	4163.89	4308.93	4268.25		5615.57	5698.11	5702.27	5709.83
7/21/13 10:56 AM	722.77	712.108	713.154	716.401		2105.62	2046.03	2093.18	2101.04		3250.81	3251.36	3402.04	3404.79		3400.55	3431.77	3370.42	3471.08		5578.17	5701.96	5760.22	5775.54
7/21/13 11:56 AM	719.45	699.662	715.132	713.017		1929.68	1877.35	1942.59	1954.47		2660.44	2686.79	2731.17	2890.33		2677.78	2745.27	2551.02	2669.75		5577.88	5720.08	5816.04	5842.87
7/21/13 12:56 PM	663.4	649.293	670.908	668.128		1588.43	1607.78	1687.26	1673.6		1957.66	2061.27	2061.56	2220.67		1958.33	2072.33	1938.87	1963.37		5574.37	5718.31	5871.19	5827.76
7/21/13 1:56 PM	546.83	552.243	560.776	567.214		1145.19	1235.46	1247.95	1237.44		1294.93	1419.85	1414	1454.92		1294.93	1412.59	1441.76	1395.3		5580.67	5649.26	5901.15	5634.6
7/21/13 2:56 PM	378.2	404.878	385.098	400.367		730.76	775.564	708.602	738.19		748.1	781.563	788.655	720.06		748.1	739.595	923.31	856.205		5621.06	5426.05	5827.69	5553.36
7/21/13 3:56 PM	220.16	223.5	214.65	217.551		369.23	319.529	325.543	314.406		369.9	241.799	316.695	292.774		369.9	175.935	463.048	347.44		5700.09	5242.63	5637.21	5727.13
7/21/13 4:56 PM	132.4	88.5417	82.9377	78.6773		149.74	58.0479	127.682	78.8638		149.74	0	93.3144	81.1814		151.36	0	178.922	76.3142		5767.78	5122.07	5496.31	5609.32
7/21/13 5:56 PM	16.67	45.3207	39.6741	39.5296		17.34	40.9012	72.1177	39.8197		17.34	40.6647	59.4888	20.4992		55.79	47.4717	252.169	154.025		5751.5	5249.65	5499.49	5531.7
7/21/13 6:56 PM	0.67	0	0	0.351558		0.67	0	15.6061	8.05028		0.67	0	66.6461	0		196.16	122.245	272.836	273.181		5758.31	5064.85	5384.83	5228.82
7/21/13 7:56 PM	0	0	0	0		0	0	18.4489	22.9926		0	0	76.9882	5.80781		506.84	522.83	540.539	588.48		5758.54	5206.11	5370.57	5253.92
7/21/13 8:56 PM	0	2.77145	0	3.11614		0	31.5728	15.1841	28.7025		0	43.9839	55.2258	23.1142		919.7	1016.62	1005.11	1030.9		5758.54	5310.17	5374.93	5339.32
7/21/13 9:46 PM	0	7.33243	0.299454	4.88609		0	41.9837	7.10439	25.8196		0	59.0952	28.9612	60.0353		1528.63	1572.59	1572.59	1600.9		5758.54	5362.08	5357.84	5403.02
0	0	3.39745	0	3.29365		0	0	0	4.70211		1.62	0	0	42.7725		2177.62	2140.73	2225.16	2322.63		5758.54	5022.88	5204.06	5237.47
0	0	0	0.0563576	2.48713		0	0	0	0		38.45	36.3978	90.6578	78.1427		2900.1	2775.04	2826.49	2908.45		5758.54	5076.49	5210.58	5183.71
0	0	0	0	1.2745		0	0	0	0		195.49	230.63	289.276	198.904		3616.04	3409.39	3419.61	3460.5		5758.54	5131.83	5236.83	5145.32
0	0	0	0	0		1.62	5.38718	0	9.22469		506.84	562.133	594.157	507.447		4285.74	3998.94	4051.26	4040.49		5758.54	5187.32	5278.58	5178.79
0	0	0.320156	1.27578	0.961181		38.45	98.0701	71.8766	74.365		919.7	1008.77	987.297	969.667		4872.96	4482.35	4631.35	4627.68		5758.54	5218.62	5317.39	5266.92
0	1.62	17.9782	19.7082	15.371		195.49	259.114	271.987	241.524		1528.63	1514.61	1464.47	1549.95		5330.19	4799.3	4951.21	5063.38		5758.54	5197.05	5366.2	5353.77
7/22/13 4:56 AM	36.83	61.9375	38.7079	31.5655		505.22	554.057	551.507	516.494		2176	2184.3	2094.25	2225.91		5616.42	5045.91	5098.92	5146.97		5758.6	5278.39	5392.14	5427.06
7/22/13 5:56 AM	157.04	146.207	139.837	141.751		881.25	860.375	868.577	896.737		2861.65	2677.01	2714.38	2784.17		5695.71	5016.39	5224.47	5197.8		5758.22	5176.59	5372.87	5341.29
7/22/13 6:56 AM	311.35	291.334	329.866	332.358		1333.14	1258.44	1269.68	1340.4		3420.55	3176.21	3296.9	3357.88		5562.15	4913.36	5289.39	5289.68		5777.58	5154.67	5456.57	5484.26
7/22/13 7:56 AM	412.86	431.279	463.477	455.276		1670.78	1594.37	1646.5	1658.21		3778.9	3485.6	3403.23	3659.37		5251.7	4659.87	4434.35	4662.62		5819.71	5265.75	5464.51	5587.19
7/22/13 8:56 AM	608.93	526.609	540.028	539.97		1980.4	1778.43	1829.96	1808.26		3953.26	3476.96	3715.86	3839.47		4838.84	4171.14	4216.46	4413.85		5902.2	5169.51	5381.28	5439.04
7/22/13 9:56 AM	648.99	675.592	651.804	661.278		2087.41	2064.69	2094.67	2089.08		3801.56	3547.27	3598.63	3658.05		4229.91	3914.9	3932.46	3985.84		5919.47	5515.18	5478.57	5553.78
7/22/13 10:56 AM	722.48	688.689	693.509	694.416		2108.12	1983.28	1974.67	1996.16		3440.42	3090.29	3240.44	3260.46		3580.92	3260.21	3379.52	3481.16		5976.87	5474.98	5500.24	5504.26
7/22/13 11:56 AM	715.94	703.334	705.731	700.735		1972.86	1866.48	1878.89	1918.24		2834.06	2622.44	2633.05	2742.1		2858.44	2696.58	2688.53	2754.21		5973.27	5582.15	5589.18	5650.55
7/22/13 12:56 PM	669.7	644.696	666.543	667.417		1714.15	1566.93	1632.77	1638.16		2141.6	2002.51	2016.97	2147.62		2142.5	2033.64	2040.68	2057.62		5988.76	5601.02	5688.46	5688.96
7/22/13 1:56 PM	587.22	548.277	563.95	574.186		1332.3	1206.17	1231.02	1234.74		1472.8	1407.56	1419.1	1477.55		1472.8	1410.92	1484.65	1429.59		6004.65	5530.09	5708.47	5581.31
7/22/13 2:56 PM	457.23	429.917	423.217	432.884		861.2	857.986	774.385	804.237		885.58	927.512	870.552	870.308		885.58	889.673	959.87	897.352		6012.49	5445.11	5645.82	5523.75
7/22/13 3:56 PM	287.85	299.639	264.508	263.8		427.45	538.26	425.43	395.484		428.35	555.279	432.652	422.866		428.35	483.624	513.713	479.207		6021.26	5368	5471.77	5569.57
7/22/13 4:56 PM	116.12	162.383	127.383	130.264		140.5	241.6	222.517	159.808		140.5	245.146	176.643	218.418		142.18	168.312	303.204	218.653		6020.22	5350.76	5439.69	5660.06
7/22/13 5:56 PM	23.48	24.2202	25.0425	26.5934		24.38	0	69.9687	36.5534		24.38	0	44.8443	37.2956		62.51	0	235.016	118.437		6023.88	5316.31	5486.96	5624.29
7/22/13 6:56 PM	0.9	0	4.00018	4.96672		0.9	0	33.2082	25.9042		0.9	0	82.9393	35.1979		215.43	78.7631	280.634	268.524		6022.04	5051.27	5318.17	5204.27
7/22/13 7:56 PM	0	0	0	0		0	0	18.4152	19.1306		0	0	79.2367	11.7121		568.01	441.399	492.178	551.072		6022.05	5156.38	5340.39	5226.09
7/22/13 8:56 PM	0	0.72784	0	1.46541		0	29.4211	15.078	30.8031		0	47.5852	55.78	7.62215		1063.36	930.362	899.16	950.852		6022.05	5302.26	5344.36	5321.71
7/22/13 9:46 PM	0	8.80346	0	5.65378		0	50.0103	6.48934	32.9488		0	75.2679	26.6391	36.7037		1689.56	1468.91	1427.35	1463.38		6022.05	5368.77	5317.78	5386.07
0	0	5.91609	0	5.07233		0	0	0	10.3322		1.68	0	0	39.9874		2395.95	2013.37	2101.38	2200.77		6022.05	5030.57	5222.32	5264.26
0	0	0.189548	0.868628	3.16422		0	0	0	0		38.13	23.8961	84.0125	77.5375		3114.83	2626.61	2709.55	2779.53		6022.05	5074.4	5228.51	5210.92
0	0	0	0.0877798	1.75892		0	0	0	0		214.53	192.742	243.427	160.1		3846.26	3259.46	3318.02	3366.2		6022.05	5127.99	5253.29	5167.09
0	0	0	0	0		1.68	0	0	5.1531		568.01	493.627	533.476	468.112		4531.85	3866.55	3914.39	3921.21		6022.05	5184.47	5291.24	5181.52
0	0	0	1.61387	1.01863		38.13	80.3131	61.8445	64.6222		1063.36	908.102	890.189	867.928		5126.91	4384.08	4514.1	4465.88		6022.05	5219.49	5324.16	5253.76
0	1.68	14.3568	19.6936	14.7112		214.53	227.856	247.752	218.793		1689.56	1395.28	1351.65	1417.19		5592.91	4748.86	4928.45	4966.27		6022.05	5209.6	5374.4	5351.18
7/23/13 4:56 AM	36.45	54.8275	39.0186	31.2757		566.33	499.011	495.105	467.174		2394.27	2039.46	1943.72	2033.16		5878.04	5023.54	5119.08	5142.75		6021.81	5263.26	5336.03	5364.21
7/23/13 5:56 AM	176.4	137.578	126.44	129.104		1025.23	801.417	813.762	857.921		3076.7	2565.79	2567.83	2687.63		5961.37	5050.6	5305.89	5290.47		6019.18	5201.2	5333.28	5304.57
7/23/13 6:56 AM	353.48	298.507	335.463	342.631		1475.03	1255.43	1273.09	1384.02		3631.73	3179.63	3326.35	3415.47		5806.61	5048.1	5380.97	5371		6028.24	5305.93	5423.95	5522.21
7/23/13 7:56 AM	495.35	468.026	489.663	490.897		1827.94	1698.29	1756.69	1807.99		3963.84	3655.44	3928.49	3850.33		5454.04	4927.99	5237.56	5205.27		6044.6	5410.32	5539.5	5675.27
7/23/13 8:56 AM	626.2	615.566	597.749	606.256		2051.47	2008.27	2049.67	2034.46		4063.55	3838.17	4055.7	3928.58		4958.69	4599.87	4922.77	4863.18		6051.98	5445.6	5551.69	5554.74
7/23/13 9:56 AM	706.39	686.05	681.218	685.033		2156.7	2102.58	2136.02	2141.63		3903.35	3657.6	3771.41	3733.3		4332.49	4057.9	4267.25	4200.52		6053.48	5628.75	5651.88	5637.81
7/23/13 10:56 AM	718.88	736.517	721.114	723.724		2135.9	2102.96	2084.44	2129.71		3483.77	3306.36	3334.83	3391.99		3626.1	3460.9	3500.71	3541.43		6042.05	5701.33	5726.71	5847.92
7/23/13 11:56 AM	731.43	696.591	719.339	714.015		2012.08	1859.15	1906.8	1934.75		2884.67	2633.16	2675.53	2837.47		2907.22	2669.1	2477.81	2602.79		6060.32	5563.88	5794.13	5721.68
7/23/13 12:56 PM	685.59	658.241	681.018	675.601		1746.65	1622.4	1690.79	1689.86		2174.88	2069.53	2076	2225.67		2175.79	2083.17	1969.71	1974.48		6072.03	5731.68	5835.4	5845.5
7/23/13 1:56 PM	595.06	570.812	583.88	589.61		1347.87	1274.48	1278.95	1278.53		1490.2	1465	1478.35	1563.35		1490.2	1458.31	1488.61	1442.51		6081.38	5706.28	5895.34	5717.59
7/23/13 2:56 PM	466	445.765	437.018	449.664		872.59	876.605	786.041	832.745		895.14	914.995	911.717	900.04		895.14	880.021	1022.9	966.881		6077.7	5639.02	5867.36	5596.44
7/23/13 3:56 PM	286.81	300.543	270.857	277.206		428.23	503.299	413.558	414.158		429.14	481.442	443.961	422.223		429.14	419.893	592.103	528.014		6078.33	5584.06	5707.54	5749.37
7/23/13 4:56 PM	119.78	143.089	103.209	109.733		142.33	183.562	185.158	119.493		142.33	153.218	149.788	170.529		143.77	84.9299	316.687	181.9		6085.08	5541.31	5628.19	5903.68
7/23/13 5:56 PM	21.64	30.4343	32.8184	34.5866		22.55	0	87.5573	50.7452		22.55	0	74.4121	51.9728		57.81	0	297.638	161.004		6081.89	5473.63	5598.54	5774.46
7/23/13 6:56 PM	0.91	0	0.482225	1.46812		0.91	0	31.1643	24.0185		0.91	0	94.0128	8.88322		221.63	88.1285	330.356	322.063		6080.17	5234.92	5473.71	5369.04
7/23/13 7:56 PM	0	0	0	0		0	0	16.3636	23.141		0	0	98.7602	4.31133		590.56	494.131	577.9	624.468		6079.77	5338.9	5484.52	5373.55
7/23/13 8:56 PM	0	0.527381	0	0.878545		0	27.2247	11.5202	35.8448		0	36.6388	72.4224	9.34213		1093.29	1024.43	1033.09	1061.67		6079.77	5496.4	5479.91	5480.27
7/23/13 9:46 PM	0	8.42403	0	5.06765		0	48.4214	0.285256	38.111		0	68.2793	39.3983	50.2451		1720.99	1601.7	1579.45	1588.71		6079.77	5574.97	5447.12	5543.61
0	0	5.81072	0	5.23845		0	0	0	12.7836		1.44	0	1.83283	52.7521		2415.95	2171.81	2248.27	2338.85		6079.77	5255.24	5453.16	5483.83
0	0	0	0	3.12062		0	0	0	0		35.26	35.6596	107.666	84.9801		3153.1	2806.65	2895.12	2967.41		6079.77	5300.45	5458.75	5408.06
0	0	0	0	1.23521		0	0	0	0		220.72	225.411	304.159	205.683		3896.24	3453.49	3503.94	3549.1		6079.77	5354.02	5483.53	5353.85
0	0	0	0	0		1.44	2.21209	0	4.71095		590.56	557.82	600.88	516.054		4591.18	4069.3	4105.97	4112.22		6079.77	5411.47	5514.53	5374.88
0	0	0	0	0		35.26	92.8188	60.6819	66.062		1093.29	1008.14	989.927	990.435		5182.56	4590.02	4722.37	4674.65		6079.77	5445.44	5526.24	5444.28
0	1.44	16.4046	16.9445	11.7371		220.72	255.803	267.151	230.936		1720.99	1520.39	1443.83	1534.99		5649.19	4948.67	5173.58	5191.74		6079.77	5427.55	5562.38	5543.21
7/24/13 4:56 AM	33.82	59.3466	34.612	26.8641		589.12	544.86	541.78	510.229		2414.51	2170.82	2043.25	2096.62		5941.31	5209.63	5361.54	5300.3		6079.8	5471.38	5448.28	5476.32
7/24/13 5:56 AM	185.46	148.146	137.095	140.829		1058.03	863.877	867.412	908.219		3117.84	2684.79	2713.23	2807.97		6024.08	5200.85	5566.03	5492.22		6079.72	5363.18	5464.18	5391.89
7/24/13 6:56 AM	369.84	322.02	351.944	361.478		1500.27	1341.54	1357.99	1432.01		3675.52	3329.66	3497.58	3649.19		5858.54	5227.6	5541.26	5560.57		6071.24	5654.94	5597.03	5857.09
7/24/13 7:56 AM	502.73	492.247	507.141	506.098		1825.39	1755.88	1834.12	1849.08		4000.62	3743.52	4065.03	3928.34		5489.21	5037.72	5208.92	5212.01		6038.9	5592.93	5707.27	5831.25
7/24/13 8:56 AM	627.7	613.612	609.657	612.807		2059.81	2009.31	2087.74	2059.5		4089.27	3854.82	4202.96	4011.22		4986.48	4655.18	4977.54	4900.3		6016.68	5607.07	5701.24	5600.52
7/24/13 9:56 AM	694.96	697.316	692.564	693.711		2175.25	2126.06	2179.71	2145.1		3928.2	3703.57	3921.74	3775.51		4358.78	4140.78	4328.54	4255.71		6010.85	5699.16	5701.97	5595.15
7/24/13 10:56 AM	737.15	719.039	730.8	725.444		2175.23	2071.61	2105.06	2112.88		3526.8	3284.92	3431.18	3376.26		3663.82	3497.77	3488.04	3529.16		6003.7	5759.97	5735.1	5702.4
7/24/13 11:56 AM	743.14	720.969	739.479	728.84		2029.46	1937.35	1963.47	1985.44		2906.24	2769.29	2767.42	2959.58		2926.67	2854.11	2679.23	2763.16		5984.98	5856.58	5819.74	5862.65
7/24/13 12:56 PM	694.94	673.371	703.936	698.153		1752.95	1672.09	1729.84	1723.97		2183.02	2156.27	2158.05	2437.53		2183.53	2195.29	2079.69	2087.51		5952.65	5987.98	5953.18	6042.9
7/24/13 1:56 PM	591.38	580.974	601.336	608.06		1351.57	1308.32	1313.46	1313.23		1488.59	1528.37	1528.66	1667.83		1488.59	1554.48	1597.2	1524.77		5924.13	5965.38	5976.22	5831.5
7/24/13 2:56 PM	466.63	445.189	440.018	452.826		876.78	877.915	794.806	842.571		897.21	927.537	914.41	928.128		897.21	918.777	1081.44	1005.81		5922.85	5805.57	5933.42	5596.2
7/24/13 3:56 PM	293.56	300.348	275.259	281.293		430.07	505.709	416.684	421.238		430.58	494.141	456.675	446.604		430.58	450.21	647.061	546.481		5915.32	5749.54	5838.85	5821.61
7/24/13 4:56 PM	116.59	150.021	111.221	118.358		137.02	204.526	196.465	127.604		137.02	194.594	172.583	199.826		138.49	137.872	376.377	152.624		5910.71	5757.25	5817.68	6159.38
7/24/13 5:56 PM	19.92	27.1337	33.8186	35.6321		20.43	0	84.1998	50.84		20.43	0	87.4527	66.8197		55.64	0	336.236	82.5796		5908.37	5688.05	5829.22	6143.91
7/24/13 6:56 PM	0.51	0	1.65433	2.25735		0.51	0	28.9698	25.4041		0.51	0	105.117	20.1251		212.7	99.0326	349.042	321.823		5908.12	5341.65	5597.59	5504.63
7/24/13 7:56 PM	0	0	0	0		0	0	15.5447	27.6286		0	0	107.917	20.8159		549.69	514.919	604.336	637.274		5908.21	5449.1	5569.81	5489.62
7/24/13 8:56 PM	0	0.784664	0	1.80412		0	32.0219	10.9208	39.8911		0	48.8015	79.7809	23.7988		1030.2	1049.8	1056.76	1074.48		5908.21	5587.32	5537.6	5568.82
7/24/13 9:46 PM	0	8.72995	0	5.67422		0	51.7975	0	40.2383		0	75.3902	42.8151	54.9304		1652.07	1630.51	1608.77	1619.41		5908.21	5649.52	5514.01	5625.83
0	0	6.26037	0	5.43805		0	0	0	13.061		1.47	0	4.41433	53.3533		2339.88	2198.96	2277.12	2366.98		5908.21	5304.86	5501.84	5537.54
0	0	0	0	3.14881		0	0	0	0		35.21	37.4163	116.936	90.304		3058.31	2838.07	2920.49	2987.89		5908.21	5348.71	5506.88	5456.24
0	0	0	0	1.09122		0	0	0	0		212.19	231.486	316.697	213.637		3769.12	3490.57	3539.09	3579.61		5908.21	5402.78	5532.1	5401.96
0	0	0	0	0		1.47	2.76942	0	3.54338		549.69	571.246	615.206	536.292		4435.54	4112.21	4149.37	4157.88		5908.21	5461.88	5562.07	5421.52
0	0	0	0	0		35.21	96.0062	57.4802	66.0094		1030.2	1027.48	996.07	995.656		5025.64	4636.13	4772.21	4720.91		5908.21	5495.85	5563.5	5483.1
0	1.47	16.9937	15.7855	11.3083		212.19	262.351	274.924	233.56		1652.07	1541.48	1462.96	1560.86		5484.74	4994.13	5227.95	5233.45		5908.21	5475.47	5597.14	5583.7
7/25/13 4:56 AM	33.74	60.4671	35.0909	27.1239		548.22	557.602	553.346	521.975		2338.41	2196.52	2077.85	2130.39		5772.22	5257.7	5426.07	5352.32		5908.02	5519	5489.44	5519.59
7/25/13 5:56 AM	176.98	150.82	142.53	145.285		994.99	876.258	877.674	915.173		3023.1	2710.44	2746.17	2829.54		5852.73	5246.59	5593.86	5501.32		5906.22	5419.7	5512.51	5456.9
7/25/13 6:56 AM	337.5	313.497	345.177	350.262		1439.88	1311.67	1311.25	1392.31		3556.93	3281.25	3481.24	3497.03		5695.42	5184.66	5551.44	5546.49		5893.88	5474.99	5627.52	5734.86
7/25/13 7:56 AM	480.51	462.282	485.974	483.266		1790.19	1677.73	1756.04	1750.86		3885.85	3650.92	4023.86	3887.17		5358.52	4964.66	5211.53	5252.41		5899.16	5485.2	5707.71	5779.34
7/25/13 8:55 AM	621.87	594.392	596.379	600.406		2028.11	1966.78	2068.26	2012.01		3995.44	3812.2	4181.08	4010.13		4878.01	4612.59	4923.51	4885.81		5909.28	5562.11	5678.8	5601.5
7/25/13 9:55 AM	687.81	692.101	688.118	688.031		2117.05	2127.52	2185.7	2149.73		3832.67	3715.86	3928.76	3789.4		4256.14	4151.67	4309.01	4244.46		5911.72	5670.04	5681.32	5572.96
7/25/13 10:55 AM	718.43	720.535	721.722	718.697		2095.66	2081.43	2102.29	2112.06		3433.81	3303.21	3444.18	3407.42		3568.33	3504.84	3506.31	3554.96		5926.89	5736.06	5714.66	5709.1
7/25/13 11:55 AM	710.81	704.623	722.169	714.087		1967.33	1895.52	1942.39	1952.73		2829.63	2713.63	2746.69	2855.65		2849.9	2800.61	2611.64	2717.28		5939.72	5735.31	5761.17	5708.44
7/25/13 12:55 PM	666.42	646.085	671.96	666.851		1715.62	1603.48	1682.53	1656.52		2138.49	2068.9	2051.22	2203.35		2139.09	2118.21	1984.38	2011.59		5948.28	5800.52	5849.01	5716.85
7/25/13 1:55 PM	590.1	556.739	570.276	576.617		1338.15	1255.99	1268.08	1262.56		1472.67	1466.92	1439	1543.36		1472.67	1487.02	1528.77	1469.68		5961.97	5823.84	5944.57	5686.21
7/25/13 2:55 PM	459.1	447.578	437.026	450.458		862.3	892.572	801.438	845.647		882.57	956.241	916.44	923.88		882.57	940.577	1059.69	999.211		5958.92	5719.96	5911.18	5605.37
7/25/13 3:55 PM	288.95	298.55	270.961	279.261		422.87	507.528	414.201	420.618		423.47	505.879	447.305	443.512		423.47	457.221	609.36	518.262		5948.72	5649.35	5786.82	5814.54
7/25/13 4:55 PM	114.25	147.304	107.04	115.485		134.52	202.34	188.834	125.866		134.52	196.806	158.034	192.461		135.8	135.374	332.4	140.858		5939.51	5629.35	5725.6	6040.28
7/25/13 5:55 PM	19.67	27.4521	33.3153	35.8886		20.27	0.345222	83.376	50.248		20.27	2.56222	76.5264	70.2615		53.49	0	305.767	73.1314		5937.44	5558.1	5736.95	5984.66
7/25/13 6:55 PM	0.6	0	1.99724	2.84651		0.6	0	29.7367	20.9556		0.6	0	93.1316	22.9084		198.46	87	314.805	288.458		5936.7	5195.63	5491.38	5363.43
7/25/13 7:55 PM	0	0	0	0		0	0	17.9544	20.9319		0	0	92.9778	14.2234		540.64	487.952	560.194	605.705		5936.67	5300.32	5479.69	5360.56
7/25/13 8:55 PM	0	0.633942	0	1.78684		0	29.8131	13.9323	33.7662		0	46.9766	67.4592	17.0689		1031.27	1009.6	1004.28	1041.79		5936.67	5449.6	5481.93	5468.35
7/25/13 9:45 PM	0	8.59491	0.0123407	6.03464		0	50.1699	3.27403	35.3191		0	75.6225	35.6419	45.4419		1655.58	1575.65	1554.2	1586.59		5936.67	5509.69	5459.94	5529.73
0	0	5.79469	0	5.2455		0	0	0	12.0225		1.28	0	0	46.2498		2358.56	2133.13	2206.19	2304.59		5936.67	5161.82	5354.9	5383.55
0	0	0	0	3.11563		0	0	0	0		33.22	34.7112	98.3921	75.8037		3089.82	2756.62	2840.83	2913.1		5936.67	5205.3	5360.33	5314.18
0	0	0	0	1.49907		0	0	0	0		197.86	220.462	288.516	189.529		3809.19	3392.44	3451.73	3504.2		5936.67	5258.33	5386.78	5267.7
0	0	0	0	0		1.28	2.48085	0	5.14005		540.64	545.564	587.639	507.023		4489.3	3998.26	4048.96	4054.2		5936.67	5314.68	5422.33	5292.29
0	0	0	0	0		33.22	90.5585	62.3681	67.6589		1031.27	986.865	967.441	960.7		5076.35	4511.57	4637.01	4597.51		5936.67	5348.08	5444.17	5365.59
0	1.28	15.9886	18.6206	13.2158		197.86	250.111	266.088	227.297		1655.58	1491.28	1425.22	1515.89		5525.25	4867.1	5076.83	5106.8		5936.67	5331.69	5488.59	5463.35
7/26/13 4:55 AM	31.94	58.9074	37.1101	28.6004		539.36	544.017	535.814	506.615		2357.28	2159.57	2028.46	2136.37		5803.71	5148.65	5279.91	5265.36		5936.42	5419.54	5455.74	5508.33
7/26/13 5:55 AM	164.64	144.641	133.129	136.546		998.05	852.481	855.367	887.385		3056.6	2664.54	2676.75	2805.57		5883.95	5149.38	5451.5	5422.65		5936.05	5318.28	5486.8	5467.24
7/26/13 6:55 AM	342.78	297.186	331.146	335.079		1457.72	1274.68	1273.81	1356.14		3611.33	3212.34	3402.31	3496.38		5738.24	5093.14	5536.47	5575.65		5933.69	5329.66	5625.34	5733.25
7/26/13 7:55 AM	490.63	470.199	490.096	490.996		1817.92	1704.67	1769.65	1790.72		3948.66	3666.83	3990.84	3919.49		5396.03	4954.23	5249.95	5301.4		5924.85	5487.78	5677.89	5838.39
7/26/13 8:55 AM	624.31	604.044	599.369	605.45		2058.55	1984.93	2056	2041.76		4045.08	3817.14	4084.19	4012.92		4905.4	4596.41	4885.87	4879.06		5900.15	5591.98	5675.71	5689.96
7/26/13 9:55 AM	702.98	691.13	683.995	690.271		2153.61	2111.82	2150.64	2150.57		3869.67	3682.6	3834.41	3829.55		4281.09	4089.81	4259.78	4247.8		5882.13	5713.09	5726.74	5711.59
7/26/13 10:55 AM	731.26	727.646	725.136	728.196		2130.74	2086.42	2091.38	2131.59		3446.43	3301.75	3393.17	3500.74		3578.11	3469.63	3499.91	3588.56		5859.49	5764.77	5797.49	5888.83
7/26/13 11:55 AM	719.37	709.82	728.116	724.669		1986.53	1907.39	1939.31	1974.14		2827.35	2729.64	2727.29	3022.25		2846.85	2784.11	2665.43	2765		5836.31	5805.72	5868.46	5957.21
7/26/13 12:55 PM	680.11	651.507	675.01	671.95		1716.06	1619.87	1682.97	1684.98		2126.91	2087.74	2041.92	2294.44		2127.48	2103.83	2008.28	2004.76		5816.1	5826.39	5926.48	5915.3
7/26/13 1:55 PM	587.05	568.447	578.376	584.713		1315.69	1278.05	1285.96	1284.76		1447.37	1489.37	1458.57	1571.18		1447.37	1489.63	1519.95	1455.62		5791.15	5816.02	5975.69	5796.07
7/26/13 2:55 PM	448.9	439.683	429.452	443.574		840.82	867.368	778.174	825.394		860.32	917.343	894.319	896.419		860.32	886.555	1028.35	959.725		5778.02	5694.22	5932.18	5645.56
7/26/13 3:55 PM	279.74	287.944	260.79	267.98		410.85	479.678	395.896	396.881		411.42	466.477	425.397	420.261		411.42	407.932	580.486	492.64		5769.76	5611.37	5776.03	5828.81
7/26/13 4:55 PM	112.18	138.973	102.117	109.63		131.68	183.104	178.647	118.308		131.68	172.529	149.973	184.834		132.71	104.168	321.423	130.709		5762.43	5618.77	5727.49	6050.52
7/26/13 5:55 PM	18.93	26.3938	31.856	34.4576		19.5	0	83.0502	50.9396		19.5	0.731793	75.9281	65.425		52.1	0	303.802	95.3182		5757.71	5560.76	5715.48	5949.73
7/26/13 6:55 PM	0.57	0	1.92297	3.08987		0.57	0	29.9034	23.2384		0.57	0	96.7555	19.507		195.45	92.8618	321.043	293.018		5758.89	5246.63	5532.27	5407.65
7/26/13 7:55 PM	0	0	0	0		0	0	17.5827	22.3543		0	0	96.9958	9.41078		528.82	492.997	559.987	600.069		5758.92	5348.89	5534.66	5408.23
7/26/13 8:55 PM	0	1.5778	0	2.63212		0	32.0541	13.508	33.706		0	47.4192	72.6401	15.7352		994.75	1011.64	1015.97	1045.71		5758.92	5472.25	5519.76	5488.56
7/26/13 9:45 PM	0	8.91168	0.509804	6.52682		0	50.8781	2.81576	35.1114		0	73.2395	40.6705	54.7313		1601.04	1582.05	1578.18	1599.01		5758.92	5534.06	5490.83	5555.7
0	0	5.59445	0	4.90914		0	0	0	10.7679		1.03	0	0	49.8085		2281.38	2147.05	2224.29	2311.68		5758.92	5186.05	5379.67	5406.52
0	0	0	0	2.8088		0	0	0	0		32.6	27.5826	94.1184	73.4746		2989.46	2781.53	2856.48	2929.79		5758.92	5231.67	5384.76	5336.1
0	0	0	0	1.02981		0	0	0	0		194.88	213.757	288.855	191.038		3688.62	3426.74	3465.87	3511.83		5758.92	5286.25	5409.19	5285.15
0	0	0	0	0		1.03	0	0	4.10768		528.82	542.908	587.507	496.44		4343.78	4038.83	4064.74	4063.25		5758.92	5344.8	5444.92	5311.88
0	0	0	0	0		32.6	88.2126	55.846	63.4251		994.75	991.883	976.761	963.917		4917.7	4554.44	4672.79	4635.12		5758.92	5380.37	5466.32	5388.97
0	1.03	15.5892	16.319	11.7601		194.88	248.017	257.469	222.607		1601.04	1505.31	1443.45	1532.76		5358.34	4908.28	5107.22	5142.67		5758.92	5364.57	5505.36	5484.4
7/27/13 4:55 AM	31.57	57.9485	35.208	26.076		527.79	543.404	535.96	498.267		2280.35	2178.87	2059.38	2178.28		5629.72	5185.51	5301.75	5310.03		5758.97	5421.4	5514.3	5542.96
7/27/13 5:55 AM	162.28	142.098	131.995	133.285		962.15	853.669	855.001	880.139		2956.86	2683.56	2707.26	2788.27		5705.61	5171.52	5439.04	5391.83		5759.25	5315.13	5493.69	5445.43
7/27/13 6:55 AM	333.94	298.096	333.566	337.17		1406.16	1282.06	1285.41	1362.72		3493.74	3236	3419.21	3432.98		5563.44	5101.36	5462.95	5477.34		5758.46	5349.82	5586.45	5673.82
7/27/13 7:55 AM	465.93	463.94	486.669	486.081		1752.56	1693.85	1763.37	1765.8		3814.96	3662.58	3983.08	3901.49		5230.1	4936.09	5218.96	5287.46		5751.35	5474.04	5683.34	5830.75
7/27/13 8:55 AM	606.29	583.637	586.113	590.461		1994.71	1941.33	2025.16	1985.99		3922.95	3759.2	4104	4011.51		4764.17	4529.94	4836.88	4866.48		5763.15	5499.32	5653.33	5644.25
7/27/13 9:55 AM	680.34	678.544	671.215	676.418		2087.58	2083.86	2135.67	2117.44		3757.3	3643.85	3820.03	3812.93		4157.88	4055.09	4148.32	4174.95		5754.21	5638.07	5680.44	5624.77
7/27/13 10:55 AM	708.08	707.88	705.324	708.881		2062.4	2040.48	2067.65	2080.02		3349.37	3240.67	3357.2	3424.12		3477.54	3428.21	3404.54	3512.16		5073.87	5699.56	5732.14	5737
7/27/13 11:55 AM	699.16	690.152	704.036	700.347		1928.24	1859.37	1901.18	1922.35		2748.75	2661.34	2666.47	2848.83		2769.46	2731.19	2579.8	2696.1		4365.79	5664.54	5773.13	5717.21
7/27/13 12:55 PM	655.16	636.718	654.085	650.805		1669.72	1579.55	1642.69	1636.06		2069.7	2034.28	1981.53	2142.48		2070.3	2064.84	1954.67	1981.99		3666.63	5669.47	5817.07	5663.59
7/27/13 1:55 PM	573.92	547.27	553.923	561.24		1286.97	1227.58	1237.17	1232.8		1415.14	1431.25	1390.05	1456.63		1415.14	1444.31	1480.61	1433.6		3011.47	5680.78	5869.46	5602.94
7/27/13 2:55 PM	440.64	431.622	418.786	433.172		820.51	858.487	771.908	812.05		841.22	923.733	870.566	869.671		841.22	908.28	1019.23	957.548		2437.55	5631.55	5851.52	5583.15
7/27/13 3:55 PM	272.41	285.48	257.948	265.067		399.98	487.12	397.976	393.5		400.58	494.189	418.809	423.458		400.58	445.846	561.578	470.547		1996.91	5567.97	5735.75	5790.82
7/27/13 4:55 PM	107.46	137.371	102.726	109.2		128.17	186.845	176.925	119.065		128.17	184.782	144.441	176.526		129.25	120.939	292.437	112.503		1724.5	5510.14	5658.05	5929.14
7/27/13 5:55 PM	20.11	24.1444	31.3362	33.2888		20.71	0	74.5901	44.7874		20.71	0	65.5823	55.7648		53.64	0	269.261	76.9832		1617.04	5405.98	5634.75	5788.29
7/27/13 6:55 PM	0.6	0	3.27151	4.24047		0.6	0	29.261	19.8652		0.6	0	84.5316	24.9784		195.02	97.9773	291.25	268.463		1741.69	5114.89	5427.78	5285.25
7/27/13 7:55 PM	0	0	0	0		0	0	18.8671	19.4927		0	0	83.8286	19.2423		521.25	485.498	526.587	572.75		2087.83	5231.81	5441.43	5309.7
7/27/13 8:55 PM	0	1.25793	0	2.44048		0	32.5222	16.0377	31.2263		0	54.2979	59.8129	21.8093		998.98	989.217	972.646	1016.35		2550.46	5358.09	5425.41	5392.39
7/27/13 9:45 PM	0	8.58595	0.648897	6.27985		0	50.059	6.7582	31.7649		0	76.8672	29.1935	47.3337		1596.33	1540.38	1518.84	1562.18		3139.1	5404.15	5402.56	5450.21
0	0	5.35344	0	4.82406		0	0	0	9.22397		1.08	0	0	37.8204		1596.33	2088.96	2158.96	2262.54		3787.07	5038.92	5222.56	5259.12
0	0	0	0.0856819	2.83434		0	0	0	0		32.93	29.7572	85.4648	65.5996		1596.33	2704.17	2779.52	2859.98		4476.68	5083.01	5227.87	5200.99
0	0	0	0.134999	1.47034		0	0	0	0		194.42	211.793	272.728	179.339		1596.33	3331.13	3381.18	3431.52		5145.85	5136.55	5253.62	5160.43
0	0	0	0	0		1.08	1.74741	0	5.85109		521.25	531.406	566.675	481.468		1596.33	3926.69	3971.77	3978.27		5783.65	5193.31	5295.03	5189.92
0	0	0	0.0706603	0		32.93	87.5642	60.8759	65.2458		998.98	965.659	948.449	937.293		1596.33	4429.34	4555.82	4530.61		6338.97	5226.87	5330.1	5268.25
0	1.08	15.4581	18.9509	14.2489		194.42	242.86	259.042	223.848		1596.33	1463.04	1404.45	1487.09		1596.33	4775.76	4954.38	5007.78		6765.68	5211.09	5378.04	5357.75
7/28/13 4:55 AM	31.85	56.9058	38.2073	29.499		520.17	529.798	527.956	494.884		1595.25	2118.4	2000.44	2100.55		1595.25	5040.79	5125.86	5140.33		7026.26	5288.01	5348.45	5391.03
7/28/13 5:55 AM	161.49	140.224	131.061	133.221		966.05	834.616	841.712	870.776		1563.4	2618.12	2631.76	2725.35		1563.4	5038.23	5285.51	5264.09		7098.06	5184.84	5366.65	5326.4
7/28/13 6:55 AM	326.83	293.588	328.461	334.065		1401.91	1256.3	1261.78	1353		1401.91	3166.08	3325.25	3387.92		1546.67	4981.61	5358.94	5369.83		6956.6	5240.2	5467.91	5538.89
7/28/13 7:55 AM	477.73	452.287	477.348	477.816		1075.08	1652.03	1716.45	1735.09		1075.08	3570.41	3863.26	3843.14		1566.58	4820.49	5181.07	5217.76		6630.13	5314.59	5555.83	5652.41
7/28/13 8:55 AM	597.35	593.06	590.707	596.276		597.35	1957.68	2016.91	2005.58		597.35	3763.07	3999.58	3980.13		1551.48	4526.34	4849.58	4870.83		6152.4	5457.01	5603.59	5609.71
7/28/13 9:45 AM	0	667.942	661.584	667.325		0	2051.69	2084.34	2082.96		0	3588.01	3718.43	3779.66		1542.77	3995.65	4126.71	4183.6		5555.05	5531.63	5651.12	5570.36
0	0	54.7648	46.5642	56.6672		0	280.285	232.61	207.836		0	640.18	864.048	447.809		2190.74	730.967	1708.68	1612.44		5555.05	2730.64	4183.73	3545.25
0	0	38.6115	40.9353	41.8554		0	159.497	271.021	193.174		0	253.636	535.571	390.547		2880.35	243.863	1475.85	1206.57		5555.05	2588.94	3803.85	3263.3
0	0	28.6223	42.7962	36.5119		0	83.9293	333.338	223.023		144.76	35.096	405.777	473.877		3549.52	40.3558	1245.1	1177.26		5555.05	2572.99	3612.77	3196.7
0	0	18.4849	42.5039	32.9102		0	24.1231	346.68	291.828		491.5	0	319.733	414.32		4187.32	0	964.849	1002.35		5555.05	2573.52	3299.54	3053.45
0	0	7.62973	51.0827	48.2799		0	0	187.384	295.148		954.13	0	236.935	291.127		4742.64	0	626.438	691.087		5555.05	2520.96	2745.36	2638.58
0	0	0	45.721	53.5721		144.76	0	72.5755	149.913		1542.77	0	126.036	143.683		5169.35	52.286	254.138	345.868		5555.05	2382.96	2365.29	2334.93
7/29/13 4:55 AM	0	0	2.7439	9.3376		491.5	0	0	0		2190.74	0	23.3775	0		5431.01	178.628	102.939	169.454		5555.7	2212.25	2321.88	2245.28
7/29/13 5:55 AM	144.76	0	0	0		954.13	19.7729	0	0		2880.35	92.9142	0	0		5534.66	367.017	243.734	160.733		5586.22	2574.09	2853.3	2718.32
7/29/13 6:25 AM	346.74	146.521	119.135	137.964		1398.01	406.068	365.572	350.178		3404.76	629.721	328.731	443.419		5409.93	1053.44	634.32	563.727		5588.02	2980.69	3444.87	3558.69
7/29/13 7:59 AM	462.63	330.833	325.348	344.749		1699.24	853.972	1130.87	926.919		3695.82	1219.91	966.653	956.252		5063.55	1851.43	679.137	733.954		5554.1	3593.8	4303.59	4153.06
7/29/13 8:59 AM	588.64	428.877	442.104	455.666		1926.22	1087.79	1460.5	1180.41		3788.51	1509.01	1349.67	1338.96		4600.92	2382.83	2308.95	2144.57		5541.64	4007.59	4639.14	4466.87
7/29/13 9:59 AM	647.97	526.518	561.426	574.163		2006.75	1311.37	1721.27	1401.48		3626.58	1785.28	1518.94	1790.37		4012.28	2853.48	3099.78	3168.31		5554.33	4513.52	4929.21	4811.83
7/29/13 10:59 AM	689.61	571.138	616.499	631.687		1996.58	1402.58	1765.84	1544.1		3240.27	1918.25	1701.22	2277.76		3364.31	3056.22	3043.2	2999.72		5589.2	4945.49	5103.66	5033.79
7/29/13 11:59 AM	669.17	592.542	661.876	664.956		1862.29	1430.05	1769.92	1649.54		2654.31	2026.03	1767.9	2604.6		2674.7	3108.47	2654.81	2460.71		5620.02	5397.5	5442.03	5412.36
7/29/13 12:59 PM	637.8	557.77	637.204	637.78		1619.83	1331.19	1710.9	1648.58		2005.17	2046.01	1924.74	2483.68		2005.53	2935.69	2021.65	1873.04		5670.48	5725.94	5456.37	5552.89
7/29/13 1:59 PM	555.32	514.752	583.175	599.128		1243.69	1240.62	1560.97	1515.42		1367.73	2114.51	2005.96	2264.56		1367.73	2701.27	1447.39	1405.22		5705.42	5977.27	5601	5745.25
7/29/13 2:59 PM	426.71	436.244	495.094	527.187		792.02	1102.21	1245.81	1281.53		812.41	2086.45	1586.12	1263.82		812.41	2342.77	956.298	889.134		5742.2	6102.24	5853.44	5908.5
7/29/13 3:59 PM	261.66	334.842	358.682	365.836		385.34	936.762	991.908	1047.84		385.7	1896.97	1274.93	999.802		385.7	1881.31	836.383	314.389		5762.32	6127.88	6031.88	6400.19
7/29/13 4:59 PM	103.65	219.587	304.681	282.035		124.04	750.342	819.407	848.251		124.04	1494.64	1033.31	1606.6		124.69	1362.82	810.552	75.1566		5774.45	6074.49	6210.56	7219.89
7/29/13 5:59 PM	20.03	125.432	227.886	206.23		20.39	550.992	678.813	641.264		20.39	930.507	800.209	1855.88		51.56	851.854	699.028	174.665		5775.79	5831.06	6237.28	7259.62
7/29/13 6:59 PM	0.36	74.7559	131.419	143.683		0.36	331.528	344.238	290.93		0.36	312.115	437.349	873.362		178.09	437.85	624.591	649.731		5774.66	5326.95	6143.07	6518.35
7/29/13 7:59 PM	0	57.554	38.3662	56.0682		0	99.5795	240.803	17.3203		0	0	280.798	278.079		490.55	400.548	690.941	909.586		5774.71	5310.1	6101.1	6279.71
7/29/13 8:59 PM	0	19.8453	51.4739	72.6368		0	0	213.152	269.977		0	0	116.059	32.8985		940.72	609.123	743.656	970.427		5774.71	5407.22	6027.18	6124.91
7/29/13 9:49 PM	0	0	13.7949	0		0	0	60.9233	187.377		0	0	0	0		1542.05	988.61	1355.71	1194.97		5774.71	5498.49	5785.46	5759.3
0	0	5.35897	0	4.46826		0	0	0.639277	6.31065		0.65	0	0	16.006		2224.89	2024.87	2069.87	2196.87		5774.71	4875.92	5037.6	5099.52
0	0	0	0.320677	2.31127		0	0	0	0		31.17	14.6474	60.3803	40.6446		2945.32	2620.76	2668.33	2764.86		5774.71	4917.3	5037.6	5050.34
0	0	0	1.32036	1.02462		0	0	0	0		177.73	189.174	249.021	146.588		3664.95	3228.11	3262.32	3315.42		5774.71	4970.24	5062.02	5022.39
0	0	0	0.311717	2.02238		0.65	0	0	0		490.55	505.736	541.242	443.327		4337.69	3808.15	3832.73	3853.63		5774.71	5030.17	5113.29	5061.3
0	0	0	0	0		31.17	75.5023	30.7039	49.2653		940.72	936.854	909.298	891.875		4929.79	4300.89	4408.35	4412.12		5774.71	5066.49	5157.89	5135.18
0	0.65	13.0437	15.0422	14.055		177.73	226.479	239.951	188.266		1542.05	1426.99	1359.46	1440.72		5376.62	4643.25	4777.95	4856.36		5774.71	5054.08	5210.06	5214.57
7/30/13 4:59 AM	30.52	50.2016	38.4759	26.1812		489.9	522.978	519.9	479.703		2224.24	2089.69	1955.86	2114.81		5649.76	4918.87	4957.26	5011.21		5774.06	5174.02	5278.93	5344.9
7/30/13 5:59 AM	146.56	142.771	154.865	151.339		909.55	850.906	879.075	925.583		2914.15	2606.76	2647.91	2796.59		5724.23	4952.97	5091.78	5142.19		5743.54	5070.38	5310.72	5310.06
7/30/13 6:59 AM	312.82	286.6	319.386	326.585		1364.32	1231.45	1235.6	1322.78		3487.22	3098.36	3254.62	3430.88		5596.57	4873.92	5285.17	5377.61		5596.98	5093.87	5482.49	5549.43
7/30/13 7:59 AM	450.17	433.841	463.501	465.601		1734.34	1590.94	1639.99	1684.92		3847.14	3460.19	3683.2	3808.72		5284.16	4675.94	5051.88	5139.97		5284.16	5218.21	5503.25	5627.65
7/30/13 8:59 AM	601.33	564.383	569.035	577.599		2004.6	1873.73	1927.39	1929.63		3989.07	3624.93	3857.23	3929.88		4833.99	4359.83	4731.8	4802.28		4833.99	5306.68	5471.1	5552.82
7/30/13 9:59 AM	682.84	669.688	657.919	666.882		2122.9	2052.85	2054.75	2082.68		3834.57	3572.68	3642.53	3740.97		4232.66	3954.31	4142.36	4185.07		4232.66	5474.27	5541.55	5555.51
7/30/13 10:59 AM	720.43	712.687	698.212	703.316		2112.8	2045.08	2007.77	2056.72		3425.52	3228.94	3228.78	3367.02		3549.82	3391.18	3470.89	3567.05		3549.82	5543.74	5621.53	5648.07
7/30/13 11:59 AM	719.63	697.531	707.669	705.363		1984.47	1874.46	1873.98	1931.28		2810.08	2675.7	2618.86	2881.43		2829.39	2725.44	2682.34	2766.88		2829.39	5592.5	5720.78	5756.29
7/30/13 12:59 PM	672.74	653.608	668.66	666.69		1711.67	1621.39	1658.52	1687.2		2109.35	2091.74	2009.49	2277.04		2109.76	2094.79	2059.16	2050.76		2109.76	5658.63	5816.76	5849.97
7/30/13 1:59 PM	592.1	560.361	569.413	575.914		1312.72	1257.26	1261.9	1269.13		1437.02	1469.28	1426.04	1560.55		1437.02	1452.93	1487.76	1430.71		1437.02	5612.5	5860.01	5713.89
7/30/13 2:59 PM	446.83	444.115	432.848	445.057		825.61	884.837	793.062	829.161		844.92	954.343	902.11	922.518		844.92	913.098	990.839	938.764		844.92	5556.57	5806.1	5609.29
7/30/13 3:59 PM	273.79	289.027	256.433	262.285		397.68	494.061	400.974	390.166		398.09	497.409	419.156	427.803		398.09	431.288	536.542	478.913		398.09	5481.91	5616.61	5719.85
7/30/13 4:59 PM	104.99	137.462	99.3582	105.445		124.3	184.821	176.461	118.815		124.3	175.114	137.922	177.16		124.3	96.7046	277.225	158.787		124.3	5405.15	5512.65	5763.54
7/30/13 5:59 PM	18.9	22.0249	29.244	30.8782		19.31	0	75.0898	46.6164		19.31	0	62.1291	57.2676		19.31	0	248.969	132.075		19.31	5280.83	5457.41	5564.52
7/30/13 6:59 PM	0.41	0	0.101384	1.44114		0.41	0	26.9257	18.2516		0.41	0	80.0963	17.1112		0.41	68.7546	272.666	266.916		0.41	5072.71	5357.42	5224.64
7/30/13 7:59 PM	0	0	0	0		0	0	18.7286	19.1484		0	0	81.7231	4.30135		0	453.676	492.554	550.225		0	5204.98	5395.87	5263.48
7/30/13 8:59 PM	0	1.90592	0	1.97787		0	33.5865	15.8889	30.74		0	53.1129	59.3794	5.53065		0	948.847	924.67	971.575		0	5345.55	5407.61	5360.83
7/30/13 9:49 PM	0	9.13482	0.494137	6.0505		0	51.2736	7.0757	31.3679		0	75.0879	31.492	41.9115		0	1494.63	1472.16	1504.73		0	5410.57	5407.24	5445.7
0	0	5.80138	0	4.83369		0	0	0	9.06884		0	0	0	42.3764		0	2043.3	2123.74	2213.57		0	5047.96	5236.64	5272.91
0	0	0	0.0650291	2.69113		0	0	0	0		0	15.1862	73.6672	62.1038		0	2665.48	2739.45	2810.01		0	5092.54	5241.76	5217.99
0	0	0	0	1.1972		0	0	0	0		0	186.669	250.195	164.831		0	3305.36	3332.59	3378.08		0	5147.74	5265.07	5171.23
0	0	0	0	0		0	0	0	3.19124		0	495.986	536.454	450.758		0	3916.29	3929.8	3923.65		0	5207.12	5303.94	5192.7
0	0	0	0	0		0	77.5051	52.4946	58.471		0	924.66	915.952	891.77		0	4434.49	4537.24	4492.56		0	5245.21	5339.24	5271.73
0	0	13.6154	17.2595	12.8915		0	227.133	237.489	209.237		0	1424.89	1377.18	1442.98		0	4795.48	4962.15	5004.39		0	5235.75	5385.37	5365.03
7/31/13 4:59 AM	0	45.6732	35.2585	28.6351		0	439.383	479.18	458.483		0	1923.03	1899	2083.56		0	4944.84	5070.43	5209		0.51	5146.02	5449.31	5400.4
7/31/13 5:59 AM	0	92.9754	51.0333	58.6613		0	653.174	693.352	677.713		0	2303.27	2331.86	2534.09		0	4817.98	4971.4	5129.18		27.37	4936.42	5554.35	5372.03
7/31/13 6:59 AM	0	126.976	40.4413	72.8613		0	775.418	759.004	636.097		0	2435.31	2309.52	2306.03		0	4362.54	4611.74	4817.55		177	4586.54	5613.29	5215.48
7/31/13 7:59 AM	0	137.938	36.9468	68.5625		0	802.687	676.985	500.676		0	2335.44	1879.31	1778.32		0	3682.44	3883.04	4159.37		498.49	4128.17	5326.46	4632.04
7/31/13 8:59 AM	0	147.267	39.9458	58.4756		0	784.674	547.834	427.322		0	2098.54	1567.54	1189.1		0	2943.63	2869.32	3140.64		970.06	3617.44	4645.94	3887.61
7/31/13 9:59 AM	0	132.559	33.4528	19.4811		0	687.454	406.336	375.325		0	1700.99	1413.24	824.87		0	2170.47	2116.91	2115.15		1576.92	3106.79	3896.9	3035.38
7/31/13 10:59 AM	0	118.069	29.2082	55.8109		0	579.409	364.427	333.117		0	1269.81	1245.34	677.354		0	1508.29	1742.36	1465.6		2247.91	2635.81	3179.04	2264.73
7/31/13 11:59 AM	0	98.9047	17.706	23.753		0	444.12	352.946	286.319		0	820.01	983.747	577.954		0	958.246	1506.23	1095.93		2895.47	2233.87	2448.33	1710.19
7/31/13 12:59 PM	0	73.3639	21.7298	22.9009		0	283.722	342.93	302.625		0	404.657	737.086	634.671		0	539.847	1276.24	967.085		3580.71	1924.52	2658.37	2132.14
7/31/13 1:59 PM	0	45.834	28.452	29.7571		0	119.75	283.396	332.459		0	87.3891	536.585	735.657		0	278.038	995.942	818.689		4230.72	1710.98	4038.05	3803.42
7/31/13 2:59 PM	0	11.8234	37.426	35.74		0	0	194.318	273.426		0	0	365.549	362.865		0	166.215	609.114	391.795		4805.01	1582.26	2531.51	2334.44
7/31/13 3:59 PM	0	0	29.9558	36.454		0	0	75.7742	108.319		0	0	215.125	138.808		0	224.284	175.33	112.355		5241.93	1491.35	1556.72	1638.69
7/31/13 4:59 PM	0	0	0	0		0	0	0	0		0	0	110.52	22.8572		0.51	384.565	135.767	135.496		5508.25	1421.98	1471.02	1603.57
7/31/13 5:59 PM	0	0	0	0		0	0	0	0		0	79.2849	117.948	32.5655		27.37	572.904	518.024	473.102		5611.45	1361.09	1471.48	1586.37
7/31/13 6:59 PM	0	4.35922	0	0		0	36.9347	29.3165	23.4578		0	160.073	194.938	136.225		177	673.314	761.949	682.261		5629.49	1330.77	1466.04	1563.99
7/31/13 7:59 PM	0	7.76539	0.891394	0.0561012		0	48.3525	51.9123	50.2191		0	178.318	222.252	172.394		498.49	695.038	808.771	723.487		5629.78	1324.11	1464.49	1558.34
7/31/13 8:59 PM	0	7.84281	1.09103	0.188505		0	48.6085	52.4488	50.8279		0	178.725	222.904	173.253		970.06	695.52	809.781	724.385		5629.78	1323.96	1464.46	1558.21
7/31/13 9:49 PM	0	7.84281	1.09103	0.188505		0	48.6085	52.4488	50.8279		0	178.725	222.904	173.253		1576.92	695.52	809.781	724.385		5629.78	1323.96	1464.46	1558.21
0	0	7.84281	1.09103	0.188505		0	48.6085	52.4488	50.8279		0.51	178.725	222.904	173.253		2247.91	695.52	809.781	724.385		5629.78	1323.96	1464.46	1558.21
0	0	7.84281	1.09103	0.188505		0	48.6085	52.4488	50.8279		27.37	178.725	222.904	173.253		2895.47	695.52	809.781	724.385		5629.78	1323.96	1464.46	1558.21
0	0	7.84281	1.09103	0.188505		0	48.6085	52.4488	50.8279		177	178.725	222.904	173.253		3580.71	695.52	809.781	724.385		5629.78	1323.96	1464.46	1558.21
0	0	7.84281	1.09103	0.188505		0.51	48.6085	52.4488	50.8279		498.49	178.725	222.904	173.253		4230.72	695.52	809.781	724.385		5629.78	1323.96	1464.46	1558.21
0	0	7.84281	1.09103	0.188505		27.37	48.6085	52.4488	50.8279		970.06	178.725	222.904	173.253		4805.01	695.52	809.781	724.385		5629.78	1323.96	1464.46	1558.21
0	0.51	7.84281	1.09103	0.188505		177	48.6085	52.4488	50.8279		1576.92	178.725	222.904	173.253		5241.93	695.52	809.781	724.385		5629.78	1323.96	1464.46	1558.21
8/1/13 4:59 AM	26.86	19.3677	3.23363	4.67734		497.98	129.356	66.2062	115.143		2247.4	366.018	263.573	541.286		5507.74	593.652	733.828	903.821		5629.65	1901.71	3166.45	3118.83
8/1/13 5:59 AM	149.63	46.6266	36.2827	38.6761		942.69	200.677	148.315	212.797		2868.1	467.174	373.879	758.45		5584.08	683.58	771.698	988.147		5628.26	2006.45	3397.74	3494.71
8/1/13 6:59 AM	321.49	162.76	170.883	183.068		1399.92	493.047	576.509	611.925		3403.71	863.957	922.644	1550.83		5452.49	1046.67	952.513	1319.5		5597.13	2366.55	4147.4	4344.74
8/1/13 7:59 AM	471.57	314.821	351.787	368.373		1749.42	864.188	1227.87	1225.8		3732.23	1345.37	1741.81	2391.86		5131.29	1490.07	1377.85	1777.04		5593.78	2860.46	4960.77	5137.08
8/1/13 8:59 AM	606.86	444.545	504.012	518.154		1925.41	1167.68	1602.87	1643.78		3834.95	1704.45	2302.99	2799.57		4659.72	1807.15	2044.51	2224.05		5580.72	3296.3	5337.83	5374.92
8/1/13 9:59 AM	670.99	549.033	601.16	610.908		2003.79	1389.62	1737.49	1800.2		3665.01	1936.48	2390.63	2855.8		4052.86	1998.05	2509.97	2446.38		5560.06	3719.04	5380.52	5249.38
8/1/13 10:59 AM	647.56	581.938	631.094	636.036		1982.81	1425.33	1703.59	1770.17		3260.34	1930.25	2201.48	2702.38		3381.87	1969.43	2617.92	2344.43		5550.65	4148.06	5043.3	5041.83
8/1/13 11:59 AM	685.24	535.527	594.599	597.767		1909.54	1262.25	1498.96	1498.8		2715.98	1653.78	1845.04	2115.96		2734.31	1641.3	2143.54	1836.53		5604.15	4117.99	4579.23	4531.47
8/1/13 12:59 PM	650.01	557.661	623.245	627.756		1661.22	1294.14	1468.57	1532.02		2048.78	1675.25	1696.66	2065.65		2049.07	1642.22	2166.82	1792.83		5606.72	4623.56	4506.74	4467.3
8/1/13 1:59 PM	574.29	508.791	566.793	565.513		1277.53	1153.05	1235.11	1275.24		1399.06	1481.43	1366.03	1517.92		1399.06	1408.37	1670.25	1378.31		5605.11	4878.1	4525.11	4504.62
8/1/13 2:59 PM	436.92	428.226	450.39	449.252		806.44	942.404	945.085	939.654		824.77	1200.59	969.293	902.829		824.77	1088.97	1084.14	913.413		5592.57	5017.29	4630.97	4617.88
8/1/13 3:59 PM	266.32	305.653	277.259	282.926		387.56	646.542	625.693	580.412		387.85	823.833	574.949	512.915		387.85	687.001	687.252	525.626		5587.9	5118.99	4837.84	4863.08
8/1/13 4:59 PM	103.2	165.051	145.415	153.079		121.53	325.545	334.204	281.94		121.53	422.299	300.055	400.975		121.91	300.082	481.122	270.755		5583.14	5175.44	5104.76	5169.09
8/1/13 5:59 PM	18.04	39.7631	62.2273	63.4266		18.33	56.0466	140.857	114.694		18.33	85.5216	160.025	249.254		44.18	54.7294	342.314	172.636		5580.29	5152.94	5298.39	5327.04
8/1/13 6:59 PM	0.29	0	8.03511	7.91841		0.29	0	38.2312	31.1815		0.29	0	97.1948	64.9945		144.64	98.7749	276.19	266.705		5579.25	4967.83	5256.53	5120.11
8/1/13 7:59 PM	0	0	0	0		0	0	19.2639	16.2341		0	0	72.7375	17.4454		462.49	470.636	492.873	558.605		5579.23	5099.94	5298.43	5175.52
8/1/13 8:59 PM	0	1.30576	0	1.75		0	31.1402	17.3225	28.9676		0	53.3477	51.1871	20.8708		921	969.559	942.003	997.008		5579.23	5239.41	5304.04	5269.88
8/1/13 9:59 PM	0	8.3071	0.0990488	5.90575		0	49.6768	8.94796	30.8625		0	78.1737	22.7432	44.5628		1507.2	1511.23	1464.91	1511.09		5579.23	5297.76	5292.18	5341.31
0	0	5.21192	0	4.77587		0	0	0	9.29747		0.38	0	0	31.8464		2168.78	2049.29	2103.9	2226.86		5579.23	4935.22	5105.83	5157.14
0	0	0.106025	0	2.72419		0	0	0	0		25.85	27.5294	69.0537	49.3818		2869.84	2646.05	2723.44	2823.24		5579.23	4977.28	5110.46	5105.46
0	0	0	1.05474	1.55914		0	0	0	0		144.35	203.251	258.717	163.524		3557.65	3256.05	3289.16	3342.18		5579.23	5028.06	5135.04	5072.19
0	0	0	0	0.293094		0.38	0	0	4.90881		462.49	515.838	555.044	465.211		4206.05	3839.76	3870.36	3875.85		5579.23	5083.48	5179.05	5105.56
0	0	0	0.658607	0		25.85	82.3516	57.3813	60.2668		921	945.709	937.371	935.761		4767.8	4337.57	4452.2	4436.91		5579.23	5119.08	5223.79	5183.2
0	0.38	14.5103	19.4988	14.4311		144.35	235.393	245.758	212.348		1507.2	1438.85	1354.21	1426.85		5200.05	4684.73	4847.08	4909.49		5579.23	5107.15	5275.14	5266.39
8/2/13 4:59 AM	25.47	55.6556	38.118	29.4354		462.11	526.468	520.361	481.195		2168.4	2100.09	1968.55	2140.05		5461.23	4963.13	5037	5095.62		5579.28	5200.75	5358.14	5392.46
8/2/13 5:59 AM	118.5	131.098	120.332	121.449		895.15	813.324	821.565	828.686		2843.99	2560.51	2573.51	2664.92		5536.11	4945.83	5133.21	5144.15		5578.31	5066.82	5338.33	5287.64
8/2/13 6:59 AM	318.14	252.23	282.742	285.165		1362.85	1150.47	1147.38	1209.34		3413.3	2983.03	3119.42	3180.08		5434.61	4799.29	5166.15	5168.88		5613.68	5013.5	5378.68	5329.06
8/2/13 7:59 AM	458.51	447.936	474.016	475.402		1706.29	1630.61	1689.58	1727.11		3743.56	3511.15	3794.09	3776.75		5116.74	4740.01	5113.78	5154.16		5618.43	5195.91	5463.8	5545.69
8/2/13 8:59 AM	586.2	571.585	573.203	580.484		1948.84	1879.72	1943.3	1956.91		3846.8	3641.55	3882.95	3883.16		4658.23	4389.96	4680.66	4732.27		5630.24	5271.49	5443.12	5471.68
8/2/13 9:59 AM	661.58	655.085	650.635	660.903		2050.45	2005.77	2044	2032.34		3692.85	3526.39	3654.35	3699.23		4072.03	3919.69	4059.92	4122.19		5643.02	5380.14	5480.98	5455.44
8/2/13 10:59 AM	701.06	683.409	681.572	684.543		2037.27	1986.49	1982.69	2017.79		3292.83	3161.16	3215.56	3253.94		3410.45	3330.43	3391.57	3460.67		5651.68	5405.26	5511.3	5469.24
8/2/13 11:59 AM	687.81	695.593	686.64	683.056		1897.96	1880.67	1853.79	1909.89		2692.12	2690.07	2578.27	2769.11		2709.39	2729.57	2638.44	2728.75		5652.04	5458.01	5618.54	5586.98
8/2/13 12:59 PM	648.4	630.072	643.172	638.937		1642.4	1570.99	1610.49	1624.37		2021.31	2025.72	1937.99	2100.35		2021.58	2043.57	1985.48	2004.9		5672.43	5517.84	5694.14	5558.31
8/2/13 1:59 PM	561.75	545.523	546.152	551.368		1255.56	1224.56	1223.15	1226.27		1373.18	1425.83	1370	1418.17		1373.18	1429.06	1445.51	1424.77		5682.19	5476	5711.12	5476.53
8/2/13 2:59 PM	432.25	422.444	405.633	420.184		794.16	836.332	749.271	786.73		811.43	895.528	843.542	831.428		811.43	871.389	953.717	920.288		5689.52	5424.57	5696.98	5490.88
8/2/13 3:59 PM	261.56	279.936	249.329	256.661		378.91	477.8	388.064	381.122		379.18	485.76	401.172	402.42		379.18	429.403	502.121	454.961		5692.44	5384.27	5554.55	5638.06
8/2/13 4:59 PM	100.35	131.241	96.1289	101.923		117.62	177.607	167.273	115.253		117.62	174.068	127.014	159.319		118.05	99.4556	235.832	122.046		5693.51	5298.15	5435.52	5640.02
8/2/13 5:59 PM	17	21.7959	28.5879	30.8975		17.27	0	71.0175	44.611		17.27	0	53.9716	54.0222		42.2	0	218.112	92.342		5690.64	5191.99	5391.38	5475.72
8/2/13 6:59 PM	0.27	0	0.201576	1.68807		0.27	0	25.7915	14.7966		0.27	0	68.4846	19.6823		179.07	69.3967	238.592	238.835		5687.99	4942.74	5225.47	5102.91
8/2/13 7:59 PM	0	0	0	0		0	0	19.2405	15.1213		0	0	68.3539	13.0703		501.69	444.035	444.885	508.161		5687.98	5070.48	5260.71	5145.17
8/2/13 8:59 PM	0	1.68306	0	1.46647		0	33.2024	17.8164	27.6532		0	55.8148	50.2299	17.5481		972.01	928.937	889.309	940.369		5687.98	5203.65	5263.01	5224.91
8/2/13 9:49 PM	0	8.68004	0.169804	5.68259		0	50.7914	10.6978	30.0162		0	76.1049	23.5611	51.465		1570.99	1463.29	1438.24	1482.59		5687.98	5258.01	5242.63	5297.07
0	0	5.37192	0	4.40664		0	0	0	6.81489		0.43	0	0	35.5693		2241.23	2004.23	2069.33	2176.61		5687.98	4892.73	5059.76	5119.07
0	0	0	0.182316	2.52169		0	0	0	0		24.93	12.1999	52.9505	40.0872		2942.65	2608.76	2660.55	2753.39		5687.98	4935.68	5064.17	5073.96
0	0	0	0.630406	1.01299		0	0	0	0		178.8	178.685	238.351	154.12		3650.85	3227.11	3255.89	3301.97		5687.98	4988.23	5083.95	5036.43
0	0	0	0	0.148604		0.43	0	0	4.75717		501.69	484.81	522.754	426.529		4309.01	3816.66	3829.26	3835.83		5687.98	5047.57	5129.39	5067.94
0	0	0	1.12613	0.806003		24.93	74.1409	45.0906	51.5097		972.01	910.749	898.345	869.354		4878.09	4317.21	4411.97	4400.62		5687.98	5086.87	5178.03	5149.39
0	0.43	13.1671	15.1373	12.7976		178.8	219.104	220.92	198.668		1570.99	1403.76	1352.83	1420.77		5313.26	4666.07	4795.51	4867.02		5687.98	5076.82	5227.4	5229.47
8/3/13 4:59 AM	24.5	51.2588	36.5606	28.3213		501.26	500.354	500.066	456.233		2240.8	2061.75	1946.51	2055.54		5575.46	4933.23	4954.11	5005.03		5688.02	5178.57	5224.43	5293.23
8/3/13 5:59 AM	153.87	124.198	111.963	110.841		947.08	800.069	804.888	825.998		2917.72	2562.09	2573.32	2678.73		5648.44	4941.68	5117.96	5130.84		5687.91	5082.41	5287.16	5268.4
8/3/13 6:59 AM	322.89	292.956	331.914	338.747		1392.19	1259.35	1278.05	1372.15		3472.05	3161.93	3335.47	3410.05		5508.92	4939.77	5287.56	5340.4		5685.8	5144.04	5396.5	5477.41
8/3/13 7:59 AM	470.32	449.445	473.769	476.93		1739.54	1639.89	1698.75	1733.95		3807.32	3543.69	3802.35	3811.76		5186.29	4754.75	5126.54	5171.65		5688.67	5240.1	5476.55	5589.52
8/3/13 8:59 AM	598.98	581.349	582.146	588.235		1970.64	1923.74	1979.2	1978.9		3906.08	3702.04	3883.22	3924.79		4715.97	4430.35	4733.51	4771.22		5682.69	5359.25	5499.56	5559.72
8/3/13 9:59 AM	670.24	670.609	658.379	665.741		2079.86	2058.72	2066.05	2082.73		3742.27	3581.39	3668.55	3747.23		4116.99	3957.25	4124.07	4167.12		5681.86	5474.09	5571.42	5556.73
8/3/13 10:59 AM	701.42	701.123	690.305	694.294		2067.78	2014.79	1998.85	2039.17		3334.66	3179.5	3222.94	3329.28		3446.75	3336.62	3363.11	3475.81		5686.84	5504.18	5628.57	5598.82
8/3/13 11:59 AM	708.2	683.953	693.81	689.735		1935.44	1838.03	1851.9	1894.35		2730.72	2619.41	2579.43	2780.35		2745.33	2674.34	2583.92	2684.01		5688.56	5536.29	5690.18	5616.69
8/3/13 12:59 PM	658.16	642.866	657.345	653.275		1662.41	1592.24	1632.53	1650.08		2036.87	2045.37	1975.13	2169.42		2037.13	2061.07	1994.4	2007.85		5657.44	5603.32	5764.17	5691.99
8/3/13 1:59 PM	569.08	549.625	555.4	561.509		1266.88	1232.05	1225.15	1232.39		1378.97	1434.08	1384.57	1477.06		1378.97	1432.14	1458.7	1421.83		5638.62	5568.56	5799.44	5576.16
8/3/13 2:59 PM	435.17	427.763	411.74	425.143		795.28	847.48	751.311	789.51		809.89	910.009	850.539	854.521		809.89	881.016	958.743	918.406		5625.18	5510.58	5773.58	5537.9
8/3/13 3:59 PM	262.63	280.833	249.985	256.637		374.46	477.688	386.428	376.53		374.72	483.356	403.402	407.97		374.72	424.354	519.468	454.078		5611.78	5463.19	5623.18	5702.48
8/3/13 4:59 PM	97.48	132.154	96.4781	103.216		112.09	181.175	172.908	115.845		112.09	182.969	136.783	171.303		112.56	111.168	277.962	124.289		5602.52	5438.59	5569.26	5812.94
8/3/13 5:59 PM	14.35	19.6074	29.1835	31.8354		14.61	0	76.1187	48.5901		14.61	0	66.8709	63.259		39.47	0	257.303	92.2105		5598.09	5348.84	5548.64	5673.63
8/3/13 6:59 PM	0.26	0	0	1.30445		0.26	0	25.9988	17.8853		0.26	0	80.1166	24.9563		176.88	86.3372	264.666	257.87		5597.66	5059.39	5358.47	5221.22
8/3/13 7:59 PM	0	0	0	0		0	0	19.3495	18.3045		0	0	76.7631	13.0244		502.38	477.507	498.67	557.406		5597.56	5170.68	5362.21	5233.82
8/3/13 8:59 PM	0	2.10737	0	2.09355		0	35.7186	17.4451	30.907		0	59.4634	54.0871	20.3729		966.72	973.635	940.008	985.237		5597.56	5300.62	5346.39	5320.29
8/3/13 9:49 PM	0	9.11564	0.187119	6.23244		0	52.9866	8.15433	32.3261		0	80.9254	24.066	47.8054		1564.87	1517.85	1488.18	1527.54		5597.56	5358.3	5330.9	5392.92
0	0	5.60499	0	4.75047		0	0	0	7.93982		0.47	0	0	34.5654		2240.09	2061.5	2131.1	2237.19		5597.56	4982.42	5158.58	5201.89
0	0	0	0.0974473	2.51091		0	0	0	0		24.86	20.5449	72.2036	52.177		2943.23	2673.74	2739.17	2818.42		5597.56	5025.16	5162.77	5147.89
0	0	0	0.540399	1.19475		0	0	0	0		176.62	198.046	260.671	167.739		3620.31	3301.01	3324.12	3368.09		5597.56	5079.31	5187.82	5110.89
0	0	0	0	0.0852247		0.47	0	0	3.73883		502.38	514.946	552.983	465.863		4259.65	3898.16	3921.26	3919.9		5597.56	5138.4	5230.98	5141.39
0	0	0	0	0		24.86	82.2249	52.8709	60.551		966.72	949.107	931.444	914.282		4815.29	4401.97	4510.7	4486.16		5597.56	5175.2	5271.39	5221.76
0	0.47	14.5195	18.1507	14.1302		176.62	235.357	247.467	211.625		1564.87	1446.97	1387.11	1459.57		5237.06	4748.45	4902.41	4960.56		5597.56	5162.19	5320.92	5308.37
8/4/13 4:59 AM	24.39	54.1759	36.0553	27.7355		501.91	519.678	519.135	485.805		2239.62	2100.83	1991.89	2075.04		5489.96	5006.65	5056.09	5073.39		5597.3	5248.56	5268.21	5326.59
8/4/13 5:59 AM	151.76	132.494	119.021	121.648		941.86	814.362	828.959	853.903		2918.37	2584.7	2621.8	2670.12		5558.62	4986.58	5200.66	5179.13		5596.22	5119.63	5273.49	5217.78
8/4/13 6:59 AM	325.76	284.786	321.437	325.355		1388.25	1233.97	1244.67	1331.01		3443.69	3129.88	3312.44	3335.36		5420.78	4927.69	5326.87	5323.03		5587.04	5128.78	5404.61	5399.45
8/4/13 7:59 AM	464.34	455.172	478.655	481.328		1737.71	1660.32	1722.75	1748.93		3757.27	3589.89	3860.74	3846.99		5095.18	4809.5	5153.26	5215.28		5535.31	5312.45	5541.45	5673.21
8/4/13 8:59 AM	598.15	579.519	581.461	588.473		1976.51	1923.33	1988.59	1972.6		3848.57	3715.84	3958.82	3953.08		4630.84	4446.84	4777.99	4818.62		5519.03	5385.91	5533.92	5575.84
8/4/13 9:59 AM	675.22	671.672	663.028	668.919		2055.44	2065.88	2086.19	2083.9		3672.19	3595.52	3732.99	3757.95		4032.69	3968.24	4139.07	4170.52		5500.98	5480.62	5569.92	5538.65
8/4/13 10:59 AM	703.14	705.968	695.987	697.893		2019.56	2035.72	2020.69	2061.91		3250.34	3210.24	3271.96	3361.21		3357.47	3368.51	3385.76	3496.52		5435.02	5533.91	5648.83	5616.18
8/4/13 11:59 AM	677.08	690.655	698.518	693.097		1872.06	1856.68	1866.26	1904.85		2640.25	2643.47	2605.34	2788.3		2654.33	2705.97	2593.7	2708.03		5411.93	5548.34	5694.65	5595.43
8/4/13 12:59 PM	639.34	618.662	637.384	632.932		1616.75	1537.17	1587.87	1585.64		1977.09	1977.25	1894.09	2052.27		1977.25	2018.16	1951.14	1975.62		5414.49	5588.27	5736.08	5504.15
8/4/13 1:59 PM	555.64	535.949	537.844	543.468		1230.78	1202.74	1194.82	1201.3		1337.91	1405.22	1329.22	1407.49		1337.91	1424.66	1447.87	1416.56		5412.33	5586.66	5793.68	5484.79
8/4/13 2:59 PM	421.77	418.387	401.577	415.477		768.19	830.629	732.241	773.213		782.27	901.653	824.99	835.085		782.27	887.938	964.687	923.396		5401.83	5544.42	5795.29	5532.51
8/4/13 3:59 PM	253.37	271.898	242.43	249.748		360.34	462.583	373.306	366.75		360.5	475.481	387.586	401.641		360.5	422.49	505.414	436.566		5393.32	5459.73	5624.11	5717.55
8/4/13 4:59 PM	93.05	125.619	91.0874	97.8267		107.13	170.316	160.069	109.202		107.13	173.922	123.395	157.069		107.34	103.371	247.301	106.623		5386.4	5373.11	5517.2	5742.33
8/4/13 5:59 PM	13.92	17.9006	27.3624	30.2004		14.08	0	70.3607	45.2065		14.08	0	59.5824	56.5204		37.6	0	239.849	80.4962		5387.78	5283.92	5503.74	5599.51
8/4/13 6:59 PM	0.16	0	1.04667	2.17981		0.16	0	26.2574	16.027		0.16	0	76.7792	29.3937		166.26	98.7023	256.186	242.924		5389.92	5021.28	5334.83	5189.99
8/4/13 7:59 PM	0	0	0	0		0	0	19.5484	17.049		0	0	72.5961	19.2639		440.13	485.886	493.235	547.903		5389.89	5133.3	5341.08	5209.32
8/4/13 8:59 PM	0	2.28614	0	2.36169		0	35.8509	18.0584	28.4698		0	60.1125	50.3321	24.8307		888.19	977.269	945.015	994.249		5389.89	5242.93	5316.47	5277.17
8/4/13 9:49 PM	0	8.96443	0.645801	6.24715		0	51.7872	9.41494	30.0406		0	80.7244	19.909	50.4274		1468.29	1518.53	1495.77	1543.6		5389.89	5292.32	5285.96	5342.55
0	0	5.0587	0	4.46476		0	0	0	6.14382		0.21	0	0	30.6149		2077.55	2060.82	2121.75	2228.67		5389.89	4911.26	5076.49	5131.89
0	0	0	0.151399	2.33632		0	0	0	0		23.52	23.2898	69.7852	50.1044		2757.6	2667.5	2726.51	2813.23		5389.89	4954.35	5080.71	5081.85
0	0	0	0.541918	1.15745		0	0	0	0		166.1	203.31	258.506	166.459		3437.24	3284.36	3318.36	3369.86		5389.89	5008.52	5105.78	5049.63
0	0	0	0	0.43132		0.21	0.283032	0	4.99631		440.13	521.078	553.706	462.94		4074.42	3867.77	3894.28	3899.08		5389.89	5066.24	5151.14	5086.04
0	0	0	0.267115	0		23.52	84.1321	55.2591	62.0011		888.19	953.608	939.053	920.708		4619.56	4357.23	4461.1	4451.92		5389.89	5100.53	5196.23	5166.85
0	0.21	14.7921	18.5251	14.5278		166.1	236.778	250.423	214.421		1468.29	1448.78	1399.75	1478.54		5032.82	4691.48	4825.35	4902.61		5389.89	5085.61	5248.37	5247.99
8/5/13 4:59 AM	23.31	55.4219	39.2475	28.8943		439.92	532.5	523.648	484.512		2077.34	2126.65	2012.52	2209.32		5279.06	4968.09	5001.77	5090.42		5389.9	5199.49	5402.53	5440
8/5/13 5:59 AM	142.58	130.879	117.626	118.459		864.67	817.973	822.7	833.451		2734.08	2593.3	2608.47	2722.76		5350.18	4941.73	5089.42	5121.19		5389.57	5068.76	5375.55	5335.73
8/5/13 6:59 AM	274.03	278.345	314.14	318.109		1302.19	1222.59	1224.83	1304.77		3271.14	3105.98	3270.86	3351.43		5223.66	4861.56	5278.58	5332.82		5381.84	5054.78	5447.53	5456.52
8/5/13 7:59 AM	448.06	406.584	440.786	441.049		1637.42	1536.26	1575.05	1597.48		3634.29	3387.37	3673.2	3695.9		4949.76	4579.04	5051.24	5124.74		5412.68	5021.3	5436.41	5444.46
8/5/13 8:59 AM	580.1	566.538	572.699	578.063		1869.41	1888.56	1950.84	1937.78		3731.37	3642.5	3862.93	3910.43		4501.7	4357.3	4655.27	4734.6		5407.96	5250.3	5435.57	5480.2
8/5/13 9:59 AM	609.26	658.749	652.339	655.799		1968.95	2024.5	2039.6	2045.11		3564.53	3515.25	3724.71	3702.7		3921.6	3882.43	4014.02	4115.47		5413.55	5219.34	5461.55	5327.43
8/5/13 10:59 AM	680.05	636.209	618.928	633.819		1996.87	1851.33	1880.18	1889.05		3201.72	3000.21	2886.7	3165.32		3312.34	3225.04	3155.73	3260.42		5462.86	5593.34	5408.91	5567.46
8/5/13 11:59 AM	679.64	668.493	668.127	663.253		1861.96	1810.27	1814.9	1850.39		2616.1	2598.54	2532.07	2661.35		2632.29	2678.21	2603.71	2706.68		5470.79	5437.85	5527.91	5413.52
8/5/13 12:59 PM	637.18	625.671	631.78	628.329		1595.58	1563.01	1583.19	1600.51		1952.52	2026.64	1908.59	2044.9		1952.65	2060.93	2017.92	2049.36		5469.02	5467.27	5594.62	5447.2
8/5/13 1:59 PM	545.14	537.836	537.077	542.805		1204.85	1215.48	1197.15	1205.25		1315.47	1431.02	1344.12	1423.8		1315.47	1435.47	1446.66	1434.69		5458.54	5428.19	5646.64	5443.56
8/5/13 2:59 PM	413.26	412.69	392.821	406.867		754.14	824.503	732.894	764.676		770.33	900.506	811.989	812.826		770.33	882.075	919.778	895.938		5457.38	5369.81	5623.5	5456.86
8/5/13 3:59 PM	246.45	268.366	237.832	245.619		356.94	461.674	373.427	362.725		357.07	485.136	378.652	395.726		357.07	431.067	460.774	402.115		5458.68	5329.29	5514.06	5620
8/5/13 4:59 PM	94.43	122.627	91.3128	97.1803		110.62	169.725	159.685	109.42		110.62	182.9	119.499	157.908		110.84	112.522	218.262	91.0076		5461.2	5252.06	5427.12	5615.55
8/5/13 5:59 PM	16.06	19.953	31.1593	32.635		16.19	0	64.6552	46.0367		16.19	16.8274	56.2928	72.3852		39.39	0	213.002	46.8836		5457.4	5154.04	5419.29	5478.07
8/5/13 6:59 PM	0.13	0	3.6436	4.21438		0.13	0	22.3966	15.6824		0.13	0	66.1863	47.0715		158.18	97.1771	223.16	207.129		5453.59	4912.12	5242.48	5110.13
8/5/13 7:59 PM	0	0	0	0		0	0	18.7565	16.3711		0	15.6465	61.0314	33.9167		462.92	454.961	443.96	506.658		5453.55	5006.44	5215.48	5109.31
8/5/13 8:59 PM	0	2.51639	0	3.25616		0	38.5141	18.4693	26.7303		0	73.0561	40.1348	31.8326		906.26	916.342	841.342	896.838		5453.55	5107.8	5198	5169.04
8/5/13 9:49 PM	0	9.00118	0.964583	6.70905		0	54.6324	11.258	29.1216		0	91.4551	15.1614	48.7137		1491.95	1427.16	1382.78	1442.34		5453.55	5149.84	5151.25	5221.02
0	0	5.05598	0.0360453	4.22433		0	0	0	4.94159		0.22	0	0	30.8993		2150.52	1945.15	2014.11	2139.04		5453.55	4738.3	4886.17	4975.88
0	0	0	0.967778	2.316		0	0	0	0		23.2	16.7176	45.7949	37.8123		2838.5	2530.59	2581.17	2671.91		5453.55	4780.44	4890.25	4940.98
0	0	0	1.89279	1.58715		0	0	0	0		158.05	180.811	221.96	143.228		3516.37	3132.95	3149.04	3205.31		5453.55	4832.47	4914.17	4919.84
0	0	0	1.00903	0.868151		0.22	0	0	4.07945		462.92	475.139	514.273	444.071		4143.07	3707.82	3738.54	3738.49		5453.55	4888.29	4954.94	4946.23
0	0	0	2.79998	1.36425		23.2	75.5734	53.2783	60.576		906.26	885.783	860.237	829.011		4687.05	4194.9	4287.61	4290.07		5453.55	4926.07	5008.08	5023.57
0	0.22	13.7222	20.3353	16.1224		158.05	218.672	227.034	195.049		1491.95	1362.34	1312.49	1370.19		5101.61	4533.47	4635.63	4724.77		5453.55	4917.37	5062.78	5100.45
8/6/13 4:59 AM	22.98	51.4485	37.8261	29.5145		462.7	491.584	487.022	458.248		2150.3	2007.64	1908.26	2055.04		5350.36	4794.54	4780.47	4873.3		5453.56	5029.2	5127.96	5206.55
8/6/13 5:59 AM	134.85	123.291	109.858	111.853		883.06	769.523	791.342	807.694		2815.3	2475.38	2502.31	2594.4		5418.01	4785.99	4907.9	4948.42		5454.31	4916.91	5101.96	5100.9
8/6/13 6:59 AM	304.87	259.818	298.5	300.521		1333.9	1169.21	1168.52	1263.29		3358.32	3006.2	3138.96	3289.86		5295.41	4743.52	5149.75	5188.14		5460.28	4951.2	5282.44	5297.14
8/6/13 7:59 AM	443.34	439.71	462.153	469.355		1687.6	1611.03	1651.87	1709.32		3680.15	3493	3676.35	3806.26		4990.63	4666.35	5044.25	5141.9		5458.5	5126.16	5386.05	5531.37
8/6/13 8:59 AM	585.69	558.5	563.063	573.45		1932.24	1856.22	1905.33	1907.69		3780.79	3603.68	3787.08	3899.34		4547.29	4309.97	4668.79	4758.11		5470.84	5205.29	5385.06	5466.95
8/6/13 9:59 AM	658.57	651.979	646.356	652.793		2024.42	2020.79	2018.28	2040.32		3609.66	3522.32	3574.04	3677.97		3961.6	3889.46	4097.74	4138.72		5460.25	5334.29	5420.14	5426.67
8/6/13 10:59 AM	687.98	701.293	677.153	679.242		1992.55	2026.79	1961.1	2007.73		3200.06	3193.22	3150.55	3238.54		3303.03	3354.88	3441.02	3527.14		5449.61	5392.32	5464.81	5438.48
8/6/13 11:59 AM	677.87	677.103	679.385	675.153		1848.55	1823.02	1814.19	1859.05		2602.71	2600.14	2518.58	2655.37		2615.05	2672.66	2627.5	2714.03		5440.7	5439.79	5550.1	5442.33
8/6/13 12:59 PM	626.7	619.475	630.965	627.396		1585.24	1537.35	1573.34	1585.25		1937.09	1985.01	1873.86	2010.49		1937.18	2023.89	1984	2002.13		5420.55	5492.79	5633.42	5453.26
8/6/13 1:59 PM	543.98	526.228	527.2	532.553		1207.51	1183.75	1172.49	1180.85		1310.48	1394.48	1297.59	1372.74		1310.48	1416.05	1437.22	1415.68		5415.81	5483.78	5677.86	5404.17
8/6/13 2:59 PM	414.56	411.047	392.056	404.01		754.16	822.176	722.512	755.42		766.5	903.828	804.154	820.26		766.5	891.01	921.518	902.8		5409.02	5431.11	5671.44	5455.24
8/6/13 3:59 PM	248.97	270.252	240.125	246.196		351.85	473.568	371.271	362.54		351.94	508.643	387.14	409.988		351.94	458.88	485.938	421.77		5401.13	5425.91	5594.55	5674.72
8/6/13 4:59 PM	90.63	127.964	96.9492	102.674		102.97	188.635	162.669	119.371		102.97	215.281	135.365	173.985		103.2	142.562	252.22	79.0864		5395.02	5369.26	5548.07	5761.71
8/6/13 5:59 PM	12.25	18.5968	31.1694	33.9245		12.34	0	65.8722	48.415		12.34	22.1759	65.3955	77.4008		36.3	0	232.838	32.8073		5393.77	5259.43	5541.23	5629.9
8/6/13 6:59 PM	0.09	0	0.643251	1.95623		0.09	0	19.5057	10.8613		0.09	0	67.8732	37.6014		164.87	88.0449	226.597	201.054		5395.39	4963.59	5312.63	5166.96
[truncated: 3,470 more rows]
